# Supplementary material for: Mapping the Proteomic Landscape of Pancreatic Cancer: Prognostic Insights and Subtype Stratification
Source: Cancer Res Commun. 2025 Oct 23;5(10):1879–93. doi: 10.1158/2767-9764.CRC-25-0229 (PMC12548992; doi:10.1158/2767-9764.CRC-25-0229)
Supplement: Supplementary Data 1 — List of the different differentially abundant proteins for the different groups of interest [file crc-25-0229_supplementary_data_1_suppsd1.xlsx]

## Sheet: Tumour_vs_normal
	UniProt	logFC	AveExpr	t	P.Value	adj.P.Val	B	diffexpressed	delabel	Gene
	Q15149	1.43896	8.24617	14.5009	5.04966e-32	1.46665e-28	62.0091	UP	PLEC	PLEC
	P14618	1.32335	10.3115	14.494	5.28713e-32	1.46665e-28	61.9641	UP	PKM	PKM
	P31949	1.54341	9.78903	12.2332	2.09788e-25	3.87968e-22	47.0567	UP	S100A11	S100A11
	P37802	1.54277	9.17787	11.8954	2.01723e-24	2.24826e-21	44.8347	UP	TAGLN2	TAGLN2
	P04075	1.06852	9.5214	11.8947	2.02619e-24	2.24826e-21	44.8304	UP	ALDOA	ALDOA
	P63104	1.0841	9.72576	11.8096	3.58097e-24	3.31121e-21	44.2713	UP	YWHAZ	YWHAZ
	O00299	1.05636	8.43392	11.7693	4.6887e-24	3.71613e-21	44.0067	UP	CLIC1	CLIC1
	P04406	1.31079	11.9083	11.2312	1.69072e-22	1.17252e-19	40.4869	UP	GAPDH	GAPDH
	Q14764	1.02024	7.43263	11.1288	3.33726e-22	2.05723e-19	39.8193	UP	MVP	MVP
	P61158	1.0113	6.83934	11.0512	5.91757e-22	2.99647e-19	39.2573	UP	ACTR3	ACTR3
	P00338	1.47863	9.49673	11.0417	5.9411e-22	2.99647e-19	39.2531	UP	LDHA	LDHA
	P40121	1.42287	7.1859	11.0239	7.51481e-22	3.47435e-19	39.0229	UP	CAPG	CAPG
	P35579	0.998571	9.77138	10.9805	8.91341e-22	3.80397e-19	38.8549	NO	NA	MYH9
	O75369	1.14635	7.62925	10.9467	1.11459e-21	4.41695e-19	38.6355	UP	FLNB	FLNB
	Q8WX93	1.55532	7.02201	10.9015	1.68285e-21	6.22429e-19	38.2318	UP	PALLD	PALLD
	P12814	1.17761	8.19259	10.8233	2.51814e-21	8.73166e-19	37.8354	UP	ACTN1	ACTN1
	P46940	0.63154	7.17251	10.8061	2.8209e-21	9.2061e-19	37.7239	NO	NA	IQGAP1
	O75083	1.06467	8.05268	10.7351	4.50363e-21	1.38812e-18	37.2647	UP	WDR1	WDR1
	P23528	1.02027	9.46711	10.725	4.81227e-21	1.40518e-18	37.1996	UP	CFL1	CFL1
	P00558	0.974246	9.80019	10.6525	7.75697e-21	2.15178e-18	36.731	NO	NA	PGK1
	Q01518	1.06053	8.23019	10.5371	1.7421e-20	4.60246e-18	35.9377	UP	CAP1	CAP1
	P19367	0.997093	5.89947	10.5194	2.40771e-20	5.97074e-18	35.6233	NO	NA	HK1
	P29590	0.972504	6.0933	10.5747	2.47525e-20	5.97074e-18	35.5974	NO	NA	PML
	P08727	2.48023	9.35221	10.3989	4.30162e-20	9.94392e-18	35.0508	UP	KRT19	KRT19
	Q562R1	1.72362	9.59192	10.3797	5.65866e-20	1.25577e-17	34.7845	UP	ACTBL2	ACTBL2
	P07858	1.52939	7.76565	10.2973	8.3403e-20	1.77969e-17	34.4009	UP	CTSB	CTSB
	Q99439	1.17682	7.38823	10.2695	9.99339e-20	2.00049e-17	34.2235	UP	CNN2	CNN2
	O15144	0.846654	7.25722	10.2753	1.00962e-19	2.00049e-17	34.2145	NO	NA	ARPC2
	P61160	0.821834	7.59523	10.2483	1.09446e-19	2.09382e-17	34.1332	NO	NA	ACTR2
	P08238	0.942137	7.90835	10.2398	1.15728e-19	2.1402e-17	34.0784	NO	NA	HSP90AB1
	Q01813	1.25629	5.02229	10.2509	1.75672e-19	3.14397e-17	33.6779	UP	PFKP	PFKP
	P07900	0.712141	8.03483	10.1076	2.73562e-19	4.74289e-17	33.2342	NO	NA	HSP90AA1
	P06703	1.96573	10.5989	10.0546	3.85992e-19	6.48934e-17	32.8964	UP	S100A6	S100A6
	P09382	1.76196	10.3494	10.0406	4.22657e-19	6.89677e-17	32.8073	UP	LGALS1	LGALS1
	O15145	0.797126	7.4656	9.96922	6.7116e-19	1.06388e-16	32.3536	NO	NA	ARPC3
	P06733	0.888087	10.4355	9.94043	8.08574e-19	1.2461e-16	32.1708	NO	NA	ENO1
	Q15942	1.17569	6.34577	9.87779	1.21217e-18	1.8176e-16	31.7736	UP	ZYX	ZYX
	P25815	2.89852	7.57707	9.89162	1.98275e-18	2.87604e-16	31.3058	UP	S100P	S100P
	P50454	1.35719	7.66935	9.8382	2.02173e-18	2.87604e-16	31.2803	UP	SERPINH1	SERPINH1
	P17931	1.29194	8.62568	9.82794	2.35702e-18	3.26919e-16	31.1324	UP	LGALS3	LGALS3
	Q96HC4	0.896033	6.12377	9.73271	3.08762e-18	4.17808e-16	30.8564	NO	NA	PDLIM5
	Q96AY3	1.13779	5.07711	9.7322	4.14194e-18	5.4713e-16	30.5787	UP	FKBP10	FKBP10
	Q99715	2.33762	7.49492	9.69865	4.51969e-18	5.83145e-16	30.4888	UP	COL12A1	COL12A1
	Q9NZM1	1.11288	5.93509	9.69119	5.14999e-18	6.49366e-16	30.3641	UP	MYOF	MYOF
	P19971	1.39221	6.664	9.68509	5.35331e-18	6.60003e-16	30.3259	UP	TYMP	TYMP
	Q15063	2.49294	9.37268	9.65843	5.83966e-18	7.04314e-16	30.2379	UP	POSTN	POSTN
	Q9UHD8	0.8273	5.99799	9.63051	6.1895e-18	7.30625e-16	30.176	NO	NA	SEPTIN9
	Q96FQ6	1.29099	4.52253	9.64321	6.98208e-18	8.07012e-16	30.0656	UP	S100A16	S100A16
	P07099	-1.35309	6.86235	-9.58846	7.79184e-18	8.82228e-16	29.9484	DOWN	EPHX1	EPHX1
	P07737	1.23521	9.87957	9.57242	8.63418e-18	9.58049e-16	29.8477	UP	PFN1	PFN1
	P04080	1.23819	7.76332	9.50706	1.41439e-17	1.53343e-15	29.3674	UP	CSTB	CSTB
	P07355	1.65026	10.2002	9.4927	1.43724e-17	1.53343e-15	29.348	UP	ANXA2	ANXA2
	Q04917	0.720369	6.7927	9.46054	1.76446e-17	1.84703e-15	29.1468	NO	NA	YWHAH
	O15143	0.954907	6.39265	9.34644	3.78034e-17	3.88395e-15	28.4017	NO	NA	ARPC1B
	P31947	1.87349	6.95595	9.2667	7.22217e-17	7.2852e-15	27.7751	UP	SFN	SFN
	O14732	-2.39959	4.02494	-9.45638	7.88646e-17	7.81323e-15	27.7285	DOWN	IMPA2	IMPA2
	Q08380	1.37071	6.53792	9.27897	8.05476e-17	7.83997e-15	27.6773	UP	LGALS3BP	LGALS3BP
	P21333	1.60362	9.5844	9.18267	1.02917e-16	9.84452e-15	27.4178	UP	FLNA	FLNA
	O95302	0.94434	5.02656	9.21351	1.16551e-16	1.09597e-14	27.3139	NO	NA	FKBP9
	Q9BWM7	0.985605	5.3844	9.22787	1.23993e-16	1.14653e-14	27.26	NO	NA	SFXN3
	Q96HE7	1.35877	5.47885	9.13553	1.38566e-16	1.26027e-14	27.1262	UP	ERO1A	ERO1A
	Q06830	0.97683	8.99125	9.09327	1.8082e-16	1.61805e-14	26.8654	NO	NA	PRDX1
	P67936	1.02524	9.23624	9.0559	2.28739e-16	2.01435e-14	26.635	UP	TPM4	TPM4
	P08243	-1.73904	2.95089	-9.22412	2.35799e-16	2.04408e-14	26.651	DOWN	ASNS	ASNS
	O15078	-0.754944	7.89681	-9.02603	2.75932e-16	2.35519e-14	26.4511	NO	NA	CEP290
	Q15582	1.52552	8.29038	8.98497	3.68494e-16	3.09759e-14	26.1699	UP	TGFBI	TGFBI
	P11142	0.634148	9.57772	8.94806	4.49831e-16	3.72487e-14	25.9722	NO	NA	HSPA8
	P60660	1.55036	9.48569	8.96937	4.6214e-16	3.77052e-14	25.9563	UP	MYL6	MYL6
	Q9BZQ8	-1.0054	4.6255	-8.90995	5.88785e-16	4.73417e-14	25.7108	DOWN	NIBAN1	NIBAN1
	Q16643	0.917984	4.79454	8.95492	6.40058e-16	5.07291e-14	25.6526	NO	NA	DBN1
	O43852	0.61731	7.064	8.87094	7.2834e-16	5.69131e-14	25.5	NO	NA	CALU
	Q5TZA2	1.42314	7.46682	8.89182	7.47417e-16	5.75926e-14	25.4855	UP	CROCC	CROCC
	P05556	0.950286	7.35692	8.86085	7.75649e-16	5.89493e-14	25.4383	NO	NA	ITGB1
	P13611	2.22889	8.56985	8.86466	8.84181e-16	6.62897e-14	25.3219	UP	VCAN	VCAN
	O95782	0.696162	5.27653	8.86709	8.99125e-16	6.65112e-14	25.3069	NO	NA	AP2A1
	Q05682	1.23719	7.83922	8.82194	9.88515e-16	7.21616e-14	25.2008	UP	CALD1	CALD1
	P24752	-1.32695	7.07679	-8.8076	1.08074e-15	7.78696e-14	25.1134	DOWN	ACAT1	ACAT1
	P48506	-0.981862	3.89883	-8.79379	1.17768e-15	8.37665e-14	25.0292	NO	NA	GCLC
	Q14195	1.45557	7.50053	8.78524	1.2793e-15	8.98425e-14	24.9506	UP	DPYSL3	DPYSL3
	Q9BR76	0.707748	5.95716	8.80357	1.41669e-15	9.77262e-14	24.8666	NO	NA	CORO1B
	P16401	1.46129	8.82978	8.76765	1.42679e-15	9.77262e-14	24.8437	UP	H1-5	H1-5
	Q9ULV4	0.943639	5.79157	8.77098	1.48338e-15	1.00363e-13	24.8105	NO	NA	CORO1C
	P16157	-1.78287	3.52183	-8.80687	1.52961e-15	1.02244e-13	24.7907	DOWN	ANK1	ANK1
	O95571	1.15623	5.71735	8.7884	1.65741e-15	1.09468e-13	24.7176	UP	ETHE1	ETHE1
	P47756	0.665461	7.13324	8.72701	1.78297e-15	1.16376e-13	24.6229	NO	NA	CAPZB
	P04632	1.00039	6.90839	8.73262	1.87998e-15	1.21281e-13	24.5775	UP	CAPNS1	CAPNS1
	P35442	2.89583	6.44627	8.84412	1.92887e-15	1.2284e-13	24.5939	UP	THBS2	THBS2
	P06396	1.19204	9.03166	8.71269	1.94843e-15	1.2284e-13	24.536	UP	GSN	GSN
	P04083	1.0794	8.78442	8.70464	2.04811e-15	1.27673e-13	24.4871	UP	ANXA1	ANXA1
	O43707	0.655586	8.6712	8.68957	2.24846e-15	1.38605e-13	24.3957	NO	NA	ACTN4
	Q13541	-2.32063	4.07764	-8.93467	2.79066e-15	1.70138e-13	24.2627	DOWN	EIF4EBP1	EIF4EBP1
	P46939	-0.64908	4.58883	-8.64804	2.90702e-15	1.75306e-13	24.1441	NO	NA	UTRN
	P59998	1.22223	7.73343	8.62583	3.73376e-15	2.22741e-13	23.9082	UP	ARPC4	ARPC4
	Q02818	0.607638	5.86172	8.60574	3.77442e-15	2.22771e-13	23.8884	NO	NA	NUCB1
	P13674	1.34397	4.2489	8.67543	3.99496e-15	2.33306e-13	23.871	UP	P4HA1	P4HA1
	Q13144	-1.10869	2.52641	-8.73521	4.27046e-15	2.46797e-13	23.8233	DOWN	EIF2B5	EIF2B5
	Q3SY69	-1.55054	4.65737	-8.57812	4.47479e-15	2.5594e-13	23.7217	DOWN	ALDH1L2	ALDH1L2
	Q8WWI1	1.01759	4.25624	8.60416	4.6512e-15	2.61689e-13	23.6998	UP	LMO7	LMO7
	O94875	-1.26716	4.95061	-8.58015	4.66964e-15	2.61689e-13	23.6852	DOWN	SORBS2	SORBS2
	Q9GZZ9	-0.892984	4.08497	-8.56603	5.38502e-15	2.98761e-13	23.5498	NO	NA	UBA5
	P37840	-2.04824	3.21618	-8.69633	5.78526e-15	3.17788e-13	23.5302	DOWN	SNCA	SNCA
	Q9NR12	1.38347	6.78353	8.55133	6.05976e-15	3.29604e-13	23.438	UP	PDLIM7	PDLIM7
	Q15436	0.755674	4.95524	8.55438	6.29786e-15	3.39229e-13	23.4044	NO	NA	SEC23A
	Q15293	0.587199	5.65737	8.50717	6.92275e-15	3.69302e-13	23.2944	NO	NA	RCN1
	P07477	-3.96345	8.01797	-8.6468	8.33049e-15	4.40167e-13	23.1725	DOWN	PRSS1	PRSS1
	P11277	-1.73436	3.64831	-8.47001	9.94342e-15	5.20435e-13	22.951	DOWN	SPTB	SPTB
	P19835	-3.26505	6.81274	-8.61197	1.14365e-14	5.9299e-13	22.8675	DOWN	CEL	CEL
	P21980	1.45522	8.56858	8.38808	1.43528e-14	7.37309e-13	22.5806	UP	TGM2	TGM2
	P16233	-3.11941	8.13137	-8.41601	1.54003e-14	7.83863e-13	22.5303	DOWN	PNLIP	PNLIP
	P13716	-0.999837	5.06933	-8.37437	1.56048e-14	7.87048e-13	22.4988	NO	NA	ALAD
	P11216	0.959575	6.26992	8.33127	2.13379e-14	1.06651e-12	22.1981	NO	NA	PYGB
	Q02252	-1.12551	5.41751	-8.29638	2.50896e-14	1.23251e-12	22.034	DOWN	ALDH6A1	ALDH6A1
	O43175	-1.63674	6.07807	-8.29629	2.51033e-14	1.23251e-12	22.0335	DOWN	PHGDH	PHGDH
	Q07960	0.577969	6.39786	8.26991	2.94655e-14	1.43399e-12	21.8767	NO	NA	ARHGAP1
	P07437	1.73168	8.79583	8.29757	3.05444e-14	1.47357e-12	21.8629	UP	TUBB	TUBB
	Q96FS4	0.837378	5.70062	8.30252	3.12802e-14	1.49606e-12	21.8453	NO	NA	SIPA1
	Q8IUX7	1.67071	6.34506	8.30895	3.26842e-14	1.54985e-12	21.8121	UP	AEBP1	AEBP1
	O95994	2.15786	7.54691	8.22177	4.04062e-14	1.89977e-12	21.5706	UP	AGR2	AGR2
	Q7Z406	1.11661	6.71446	8.21429	4.12756e-14	1.92435e-12	21.5469	UP	MYH14	MYH14
	P34913	-1.46563	3.3146	-8.28696	4.16952e-14	1.92771e-12	21.568	DOWN	EPHX2	EPHX2
	P50479	1.14191	5.37996	8.24381	4.94653e-14	2.26805e-12	21.4089	UP	PDLIM4	PDLIM4
	Q13045	0.611904	4.02046	8.18625	5.38237e-14	2.42849e-12	21.2989	NO	NA	FLII
	P80404	-2.12958	4.14129	-8.19029	5.38399e-14	2.42849e-12	21.296	DOWN	ABAT	ABAT
	O15511	0.923132	7.57707	8.17099	5.62174e-14	2.51528e-12	21.2504	NO	NA	ARPC5
	Q9Y6N5	0.835335	5.85523	8.15711	5.83131e-14	2.58817e-12	21.2088	NO	NA	SQOR
	P31946	0.738644	7.88975	8.1519	6.01735e-14	2.64954e-12	21.178	NO	NA	YWHAB
	P21810	1.81145	10.0292	8.1471	6.33991e-14	2.76959e-12	21.1285	UP	BGN	BGN
	P17301	1.38635	4.86515	8.25343	6.43552e-14	2.7894e-12	21.177	UP	ITGA2	ITGA2
	P40199	3.1949	6.27408	8.28027	6.67374e-14	2.87022e-12	21.1525	UP	CEACAM6	CEACAM6
	Q00013	-0.958235	3.36436	-8.13492	7.68528e-14	3.27984e-12	20.9536	NO	NA	MPP1
	P06744	0.745276	7.99134	8.09467	8.49392e-14	3.59727e-12	20.8408	NO	NA	GPI
	Q9Y673	-1.28602	4.32051	-8.0803	9.91794e-14	4.16854e-12	20.6968	DOWN	ALG5	ALG5
	P50440	-2.48816	6.29431	-8.07131	9.99729e-14	4.1703e-12	20.6844	DOWN	GATM	GATM
	Q14192	1.1462	5.75627	8.15219	1.03005e-13	4.26472e-12	20.7124	UP	FHL2	FHL2
	P02545	0.791167	10.0235	8.05162	1.10003e-13	4.5207e-12	20.5879	NO	NA	LMNA
	Q8N4P3	-1.50935	3.06847	-8.28061	1.14158e-13	4.65697e-12	20.6455	DOWN	HDDC3	HDDC3
	P28074	-0.745005	3.68072	-8.04046	1.20273e-13	4.87062e-12	20.5037	NO	NA	PSMB5
	P18669	0.724849	7.08037	8.01024	1.44099e-13	5.75773e-12	20.3254	NO	NA	PGAM1
	P18206	0.775351	8.16869	8.00638	1.44254e-13	5.75773e-12	20.3228	NO	NA	VCL
	Q6IBS0	0.636498	5.32257	8.04655	1.50457e-13	5.96241e-12	20.317	NO	NA	TWF2
	Q13087	-3.27281	5.84965	-8.12552	1.89859e-13	7.47047e-12	20.127	DOWN	PDIA2	PDIA2
	P52597	0.676608	6.34146	7.96583	1.96281e-13	7.66878e-12	20.0294	NO	NA	HNRNPF
	P00352	-1.2869	8.53732	-7.94168	2.1231e-13	8.23703e-12	19.9449	DOWN	ALDH1A1	ALDH1A1
	Q9H853	1.23176	8.35198	7.89586	2.78916e-13	1.0746e-11	19.6782	UP	TUBA4B	TUBA4B
	Q9Y6C2	1.35515	8.39612	7.88964	2.89428e-13	1.10741e-11	19.642	UP	EMILIN1	EMILIN1
	Q99426	0.78501	5.15692	7.90434	3.08765e-13	1.17331e-11	19.5992	NO	NA	TBCB
	P13797	0.779016	6.36444	7.8743	3.1706e-13	1.19663e-11	19.5528	NO	NA	PLS3
	P30520	0.73627	4.17271	7.90492	3.37215e-13	1.2641e-11	19.526	NO	NA	ADSS2
	Q96RQ3	-1.59849	3.73329	-7.90073	3.45577e-13	1.28675e-11	19.4923	DOWN	MCCC1	MCCC1
	Q16658	1.11063	6.15081	7.87462	3.5972e-13	1.33048e-11	19.4468	UP	FSCN1	FSCN1
	Q14019	0.992574	7.65743	7.84495	3.77377e-13	1.38655e-11	19.3826	NO	NA	COTL1
	O75665	1.05286	7.01989	7.87515	4.10744e-13	1.49921e-11	19.3367	UP	OFD1	OFD1
	P00167	-1.25238	6.38993	-7.80533	4.77204e-13	1.73041e-11	19.1532	DOWN	CYB5A	CYB5A
	Q9Y5M8	-1.1769	5.26708	-7.77758	5.62247e-13	2.02555e-11	18.9929	DOWN	SRPRB	SRPRB
	Q00610	0.575688	7.81166	7.75451	6.44263e-13	2.30605e-11	18.8599	NO	NA	CLTC
	Q9Y617	-1.9598	3.75281	-7.77186	7.01131e-13	2.49351e-11	18.7965	DOWN	PSAT1	PSAT1
	Q7L1Q6	0.727202	5.07934	7.74235	7.20182e-13	2.54495e-11	18.7575	NO	NA	BZW1
	P26038	0.578378	8.4129	7.72985	7.45042e-13	2.61614e-11	18.7179	NO	NA	MSN
	Q96CG8	1.66563	6.01495	7.80557	7.81312e-13	2.72624e-11	18.7421	UP	CTHRC1	CTHRC1
	Q14118	-0.823187	5.13004	-7.72155	8.64477e-13	2.99757e-11	18.5872	NO	NA	DAG1
	P02730	-2.05058	5.65449	-7.72067	8.86942e-13	3.05637e-11	18.5637	DOWN	SLC4A1	SLC4A1
	P21399	-0.674423	6.2659	-7.68576	9.6564e-13	3.30702e-11	18.4644	NO	NA	ACO1
	P00995	-2.97049	5.18497	-7.84039	1.02733e-12	3.4967e-11	18.4928	DOWN	SPINK1	SPINK1
	Q7KZ85	-1.84352	4.56164	-7.72215	1.04386e-12	3.52925e-11	18.4278	DOWN	SUPT6H	SUPT6H
	Q9Y696	0.574042	5.9597	7.67155	1.04962e-12	3.52925e-11	18.383	NO	NA	CLIC4
	P11171	-1.10443	3.38604	-7.68777	1.21821e-12	4.07147e-11	18.2605	DOWN	EPB41	EPB41
	P15085	-3.53714	7.5144	-7.75758	1.33081e-12	4.42115e-11	18.2187	DOWN	CPA1	CPA1
	P36955	1.2541	6.81779	7.62518	1.37739e-12	4.54868e-11	18.1175	UP	SERPINF1	SERPINF1
	P17655	0.73213	6.55187	7.62442	1.4367e-12	4.71645e-11	18.0829	NO	NA	CAPN2
	P05162	-2.09817	4.10568	-8.12114	1.47319e-12	4.80781e-11	18.2309	DOWN	LGALS2	LGALS2
	P43155	-1.12058	4.86897	-7.61457	1.49322e-12	4.83869e-11	18.0419	DOWN	CRAT	CRAT
	Q13884	-1.41443	3.42084	-7.62668	1.50262e-12	4.83869e-11	18.0439	DOWN	SNTB1	SNTB1
	P17096	1.35068	5.08463	7.65437	1.50882e-12	4.83869e-11	18.0709	UP	HMGA1	HMGA1
	O15382	-1.12976	3.88615	-7.61232	1.60196e-12	5.10787e-11	17.9815	DOWN	BCAT2	BCAT2
	P60903	1.04387	8.48488	7.56834	1.9197e-12	6.08598e-11	17.7933	UP	S100A10	S100A10
	Q8NBJ5	0.769476	4.59451	7.60711	1.97924e-12	6.23909e-11	17.8083	NO	NA	COLGALT1
	Q9Y2M0	-0.89917	5.13216	-7.62631	2.1154e-12	6.63066e-11	17.7484	NO	NA	FAN1
	P02549	-1.34619	3.8327	-7.55347	2.43413e-12	7.58681e-11	17.5762	DOWN	SPTA1	SPTA1
	P07339	1.01022	9.07195	7.51971	2.54779e-12	7.89672e-11	17.5168	UP	CTSD	CTSD
	P80303	-1.39899	5.57013	-7.51019	2.79133e-12	8.60351e-11	17.4344	DOWN	NUCB2	NUCB2
	P45954	-1.0181	3.58207	-7.50833	3.03789e-12	9.31172e-11	17.3637	DOWN	ACADSB	ACADSB
	P02751	1.81323	9.42132	7.48406	3.13372e-12	9.55269e-11	17.3147	UP	FN1	FN1
	Q92597	0.909533	4.99899	7.48389	3.25024e-12	9.85373e-11	17.2859	NO	NA	NDRG1
	Q9NZU5	0.884958	5.34038	7.48699	3.31027e-12	9.98117e-11	17.2749	NO	NA	LMCD1
	Q9BX97	-0.903053	3.8825	-7.51208	3.40826e-12	1.02211e-10	17.2646	NO	NA	PLVAP
	Q16134	-0.893886	3.92583	-7.4698	3.6551e-12	1.09024e-10	17.1763	NO	NA	ETFDH
	Q86UK0	-2.127	4.33335	-7.64842	3.74786e-12	1.11193e-10	17.2528	DOWN	ABCA12	ABCA12
	P35241	-0.699848	4.99307	-7.44847	3.98806e-12	1.1769e-10	17.0862	NO	NA	RDX
	Q13643	1.11938	5.00728	7.51893	4.14915e-12	1.21796e-10	17.1226	UP	FHL3	FHL3
	P35611	-0.639263	5.24486	-7.40491	5.03813e-12	1.47114e-10	16.8546	NO	NA	ADD1
	Q6NUK1	0.688344	5.83561	7.39112	5.45445e-12	1.58436e-10	16.7772	NO	NA	SLC25A24
	Q8NE86	0.989509	4.15924	7.45231	5.89165e-12	1.70244e-10	16.7782	NO	NA	MCU
	P50570	0.558138	4.78635	7.40276	5.99253e-12	1.72262e-10	16.7155	NO	NA	DNM2
	P32456	0.89706	4.09906	7.41646	6.35276e-12	1.81676e-10	16.6825	NO	NA	GBP2
	P09104	0.873214	4.9113	7.4009	6.53584e-12	1.85953e-10	16.6435	NO	NA	ENO2
	Q9H299	1.14544	7.64123	7.37362	7.62514e-12	2.15838e-10	16.4957	UP	SH3BGRL3	SH3BGRL3
	P50995	0.778963	6.76819	7.30415	8.83938e-12	2.48938e-10	16.3026	NO	NA	ANXA11
	P56537	0.701922	5.83373	7.33172	9.13325e-12	2.55916e-10	16.3085	NO	NA	EIF6
	Q4G0N4	-0.97216	3.07963	-7.30105	1.06671e-11	2.97394e-10	16.1513	NO	NA	NADK2
	Q13951	0.681141	4.33303	7.34409	1.07691e-11	2.98734e-10	16.1919	NO	NA	CBFB
	Q12792	0.63267	4.87511	7.27729	1.15776e-11	3.19564e-10	16.0625	NO	NA	TWF1
	P52701	-0.839974	5.2082	-7.26108	1.22697e-11	3.36992e-10	15.9986	NO	NA	MSH6
	P09093	-2.55016	6.51552	-7.36007	1.25863e-11	3.43985e-10	16.0288	DOWN	CELA3A	CELA3A
	O60568	0.925952	4.16515	7.28307	1.34264e-11	3.65145e-10	15.959	NO	NA	PLOD3
	P05161	1.50652	4.36621	7.29309	1.37259e-11	3.71468e-10	15.9508	UP	ISG15	ISG15
	P63000	0.729357	6.5316	7.24105	1.47057e-11	3.96055e-10	15.8369	NO	NA	RAC1
	O95810	-1.07407	4.13779	-7.23717	1.61226e-11	4.32116e-10	15.7515	DOWN	CAVIN2	CAVIN2
	Q32P44	-1.29839	3.84935	-7.21235	1.75823e-11	4.68973e-10	15.6644	DOWN	EML3	EML3
	Q9H444	0.649835	5.21455	7.17912	2.04884e-11	5.43875e-10	15.51	NO	NA	CHMP4B
	P07478	-3.98596	7.00808	-7.2334	2.06861e-11	5.46508e-10	15.5315	DOWN	PRSS2	PRSS2
	P51149	0.448015	7.47637	7.14359	2.20601e-11	5.80045e-10	15.4106	NO	NA	RAB7A
	Q96BW5	-0.822266	3.95145	-7.12743	2.41734e-11	6.32613e-10	15.3214	NO	NA	PTER
	P50552	0.627027	5.45929	7.12822	2.5985e-11	6.7683e-10	15.2671	NO	NA	VASP
	Q5TDH0	-0.71024	3.79188	-7.12513	2.72924e-11	7.06842e-10	15.2268	NO	NA	DDI2
	Q9BW91	-1.33128	2.37749	-7.1971	2.73921e-11	7.06842e-10	15.2838	DOWN	NUDT9	NUDT9
	P08729	1.91106	7.90246	7.10458	2.7918e-11	7.17078e-10	15.1826	UP	KRT7	KRT7
	P30039	-1.3269	4.18247	-7.14224	2.88628e-11	7.37929e-10	15.1853	DOWN	PBLD	PBLD
	P07203	0.842846	6.39041	7.10637	2.98417e-11	7.59459e-10	15.136	NO	NA	GPX1
	Q9Y305	0.499775	4.86754	7.09365	3.01399e-11	7.63544e-10	15.1136	NO	NA	ACOT9
	P16219	-0.871487	3.78213	-7.09022	3.31826e-11	8.36805e-10	15.0321	NO	NA	ACADS
	Q07955	0.759689	6.51395	7.07943	3.41695e-11	8.57793e-10	15.0003	NO	NA	SRSF1
	Q6UXH1	-1.29128	4.0327	-7.20939	3.43311e-11	8.57969e-10	15.0818	DOWN	CRELD2	CRELD2
	P60174	0.631802	10.0627	7.06236	3.48986e-11	8.6824e-10	14.9634	NO	NA	TPI1
	P07738	-1.22691	4.52546	-7.05558	3.84618e-11	9.52617e-10	14.8835	DOWN	BPGM	BPGM
	Q53GG5	1.2989	5.32645	7.07092	3.87608e-11	9.55756e-10	14.8993	UP	PDLIM3	PDLIM3
	Q14766	1.45018	5.93891	7.06613	4.2501e-11	1.04334e-09	14.8207	UP	LTBP1	LTBP1
	P21796	0.66125	8.01585	7.01987	4.43135e-11	1.08304e-09	14.7307	NO	NA	VDAC1
	P30626	0.897935	7.22342	7.03093	4.48141e-11	1.08955e-09	14.7362	NO	NA	SRI
	Q15417	0.947867	6.80338	7.0303	4.49724e-11	1.08955e-09	14.7327	NO	NA	CNN3
	Q9ULZ3	0.870173	5.19054	7.06019	4.54235e-11	1.09569e-09	14.7669	NO	NA	PYCARD
	Q9H270	1.34041	5.01054	7.07039	4.952e-11	1.18934e-09	14.7169	UP	VPS11	VPS11
	Q14353	-1.37288	3.2325	-7.12624	5.33898e-11	1.27675e-09	14.6562	DOWN	GAMT	GAMT
	Q01995	1.53793	9.67543	6.9821	5.47581e-11	1.29938e-09	14.5244	UP	TAGLN	TAGLN
	Q9NQX3	-1.10392	2.74995	-7.01712	5.48043e-11	1.29938e-09	14.5621	DOWN	GPHN	GPHN
	O75891	-0.961874	3.67874	-6.98477	5.79567e-11	1.36827e-09	14.4835	NO	NA	ALDH1L1
	Q12905	0.583604	5.48701	6.9854	5.86155e-11	1.37578e-09	14.4785	NO	NA	ILF2
	Q9BWS9	-0.889963	4.65548	-6.97173	5.88451e-11	1.37578e-09	14.458	NO	NA	CHID1
	Q9UKK3	0.795315	3.63044	7.02825	5.90188e-11	1.37578e-09	14.5337	NO	NA	PARP4
	Q9UL12	-1.43942	3.68254	-7.02765	6.02716e-11	1.39911e-09	14.4849	DOWN	SARDH	SARDH
	P32929	-1.87938	2.73427	-7.52475	6.39609e-11	1.47856e-09	14.6197	DOWN	CTH	CTH
	P05165	-0.736676	4.31866	-6.95522	6.54364e-11	1.50639e-09	14.3562	NO	NA	PCCA
	O94903	-0.824207	5.3326	-6.94289	6.817e-11	1.56284e-09	14.311	NO	NA	PLPBP
	P17844	0.53463	5.40174	6.94949	6.85153e-11	1.56429e-09	14.3173	NO	NA	DDX5
	P14091	2.74742	5.81624	7.09916	7.11438e-11	1.61765e-09	14.4282	UP	CTSE	CTSE
	Q14974	0.441322	6.44006	6.91362	8.02468e-11	1.81718e-09	14.1521	NO	NA	KPNB1
	Q15043	-1.72436	2.05249	-7.32228	8.16874e-11	1.84228e-09	14.3505	DOWN	SLC39A14	SLC39A14
	P12429	1.02167	6.59192	6.91228	8.3086e-11	1.86624e-09	14.1215	UP	ANXA3	ANXA3
	Q96PE7	-1.02227	4.05911	-6.95241	8.48091e-11	1.89363e-09	14.1501	DOWN	MCEE	MCEE
	A0FGR8	0.493405	4.40954	6.93455	8.49879e-11	1.89363e-09	14.141	NO	NA	ESYT2
	P84095	0.784783	5.28248	6.91136	8.58677e-11	1.90558e-09	14.0991	NO	NA	RHOG
	O75792	-3.34896	5.65745	-7.28317	1.12988e-10	2.49744e-09	14.0455	DOWN	RNASEH2A	RNASEH2A
	Q6NUQ4	-1.20814	3.95064	-6.87871	1.15416e-10	2.54098e-09	13.831	DOWN	TMEM214	TMEM214
	P09211	0.827438	9.43258	6.84268	1.18968e-10	2.60882e-09	13.7687	NO	NA	GSTP1
	Q16881	0.691072	5.07689	6.83215	1.32974e-10	2.90448e-09	13.6756	NO	NA	TXNRD1
	P61769	0.892977	5.19309	6.84798	1.34522e-10	2.92678e-09	13.6902	NO	NA	B2M
	Q02809	1.04102	4.0983	6.88129	1.35527e-10	2.93713e-09	13.7358	UP	PLOD1	PLOD1
	Q96JB5	-0.939362	4.70707	-6.81523	1.4027e-10	3.02808e-09	13.6121	NO	NA	CDK5RAP3
	P42224	0.819352	5.45203	6.80811	1.47802e-10	3.17831e-09	13.565	NO	NA	STAT1
	O75175	-1.27118	3.53853	-6.84899	1.63954e-10	3.51203e-09	13.5463	DOWN	CNOT3	CNOT3
	P62993	0.477941	5.41926	6.80686	1.6596e-10	3.54134e-09	13.4818	NO	NA	GRB2
	P63279	0.964072	5.74841	6.79358	1.83561e-10	3.89423e-09	13.3923	NO	NA	UBE2I
	P52907	0.478701	6.634	6.76836	1.83902e-10	3.89423e-09	13.3501	NO	NA	CAPZA1
	Q6P1N9	-0.771544	3.40618	-6.78428	1.85084e-10	3.90436e-09	13.3643	NO	NA	TATDN1
	Q9BUB7	-0.783504	3.82787	-6.78327	1.94139e-10	4.07986e-09	13.3166	NO	NA	TMEM70
	Q12965	0.643175	3.6609	6.76698	2.24717e-10	4.70464e-09	13.2132	NO	NA	MYO1E
	Q9BWH2	-1.02986	4.36485	-6.73294	2.32061e-10	4.84012e-09	13.1309	DOWN	FUNDC2	FUNDC2
	P54317	-3.21724	7.01217	-7.01997	2.51154e-10	5.21874e-09	13.2393	DOWN	PNLIPRP2	PNLIPRP2
	Q96F85	-0.833361	4.44442	-6.73018	2.58833e-10	5.35824e-09	13.0583	NO	NA	CNRIP1
	P04746	-3.68464	6.72588	-6.89601	2.67033e-10	5.50743e-09	13.1268	DOWN	AMY2A	AMY2A
	Q9NR99	1.42123	5.07231	6.73046	2.9931e-10	6.15027e-09	12.9628	UP	MXRA5	MXRA5
	P28838	0.654612	6.57632	6.67251	3.03151e-10	6.2062e-09	12.8583	NO	NA	LAP3
	Q9UBR2	0.944604	6.27044	6.70206	3.18651e-10	6.49579e-09	12.8741	NO	NA	CTSZ
	Q15691	0.4377	6.31415	6.6628	3.19638e-10	6.49579e-09	12.8067	NO	NA	MAPRE1
	P50895	-1.07918	3.97454	-6.67889	3.27912e-10	6.63963e-09	12.813	DOWN	BCAM	BCAM
	P51148	0.601997	5.28451	6.66243	3.36283e-10	6.78436e-09	12.7707	NO	NA	RAB5C
	Q9Y239	-1.45166	6.70092	-6.65777	3.44895e-10	6.93289e-09	12.7394	DOWN	NOD1	NOD1
	Q9NYL9	0.468221	4.9771	6.65755	3.49636e-10	7.00281e-09	12.7368	NO	NA	TMOD3
	P08758	0.71804	10.483	6.62264	3.97766e-10	7.93814e-09	12.594	NO	NA	ANXA5
	Q7L5N7	0.846748	4.00499	6.68697	4.014e-10	7.96179e-09	12.6943	NO	NA	LPCAT2
	A0AVT1	0.418114	4.41269	6.62513	4.01821e-10	7.96179e-09	12.592	NO	NA	UBA6
	Q9ULP9	-1.48022	2.27737	-6.73727	4.16959e-10	8.23234e-09	12.6564	DOWN	TBC1D24	TBC1D24
	O75521	-0.974436	3.6983	-6.64269	4.37861e-10	8.61438e-09	12.5567	NO	NA	ECI2
	P11182	-0.957868	4.45573	-6.58684	4.88673e-10	9.58007e-09	12.3977	NO	NA	DBT
	O00391	0.983126	4.28482	6.6037	5.11038e-10	9.98324e-09	12.3975	NO	NA	QSOX1
	P11511	-0.687811	3.8356	-6.57956	5.14248e-10	1.00107e-08	12.3498	NO	NA	CYP19A1
	Q9NQC3	0.964305	8.15819	6.57704	5.21291e-10	1.01123e-08	12.3389	NO	NA	RTN4
	Q15642	0.546052	3.72051	6.61872	5.33976e-10	1.03223e-08	12.3969	NO	NA	TRIP10
	O15533	0.946043	5.87379	6.59561	5.78439e-10	1.1143e-08	12.3049	NO	NA	TAPBP
	P06756	0.610356	4.62883	6.56625	5.86398e-10	1.12572e-08	12.2424	NO	NA	ITGAV
	Q8TF65	-1.16263	2.60266	-6.64043	6.37268e-10	1.21916e-08	12.2513	DOWN	GIPC2	GIPC2
	P49770	-0.88144	2.99464	-6.59996	7.08886e-10	1.34792e-08	12.1376	NO	NA	EIF2B2
	Q96CW1	0.492274	5.93619	6.51729	7.11207e-10	1.34792e-08	12.0329	NO	NA	AP2M1
	Q8IYT4	1.11385	6.55261	6.52784	7.1186e-10	1.34792e-08	12.0525	UP	KATNAL2	KATNAL2
	P07996	1.65842	7.14643	6.51717	7.19735e-10	1.35579e-08	12.0253	UP	THBS1	THBS1
	Q53SF7	-1.25331	3.0364	-6.6538	7.20905e-10	1.35579e-08	12.1465	DOWN	COBLL1	COBLL1
	P68371	1.37745	7.47413	6.52318	7.56586e-10	1.41809e-08	12.0034	UP	TUBB4B	TUBB4B
	Q13131	0.634177	3.66192	6.53763	7.75792e-10	1.44919e-08	12.0154	NO	NA	PRKAA1
	Q9BQE5	0.63562	4.3167	6.5088	7.79092e-10	1.45047e-08	11.9606	NO	NA	APOL2
	P51649	-0.897938	3.41813	-6.53248	8.07915e-10	1.4991e-08	11.9475	NO	NA	ALDH5A1
	Q0VAF6	-3.58497	7.20097	-6.83037	8.26582e-10	1.5259e-08	12.1127	DOWN	SYCN	SYCN
	O75208	-1.10566	3.6877	-6.533	8.27858e-10	1.5259e-08	11.9369	DOWN	COQ9	COQ9
	P15311	0.736099	7.32974	6.4663	9.25023e-10	1.69935e-08	11.7736	NO	NA	EZR
	Q9UMY4	0.407301	5.22815	6.46764	9.49108e-10	1.73784e-08	11.7582	NO	NA	SNX12
	Q9BUF5	0.729498	6.32362	6.48244	9.86703e-10	1.80073e-08	11.7634	NO	NA	TUBB6
	P01033	1.32873	5.47837	6.49563	1.04983e-09	1.90965e-08	11.7448	UP	TIMP1	TIMP1
	O75367	0.501522	7.2196	6.44061	1.06146e-09	1.9245e-08	11.6399	NO	NA	MACROH2A1
	P28065	0.725744	5.59894	6.44198	1.08846e-09	1.96676e-08	11.6275	NO	NA	PSMB9
	P62318	0.63002	6.6072	6.46097	1.09185e-09	1.96676e-08	11.6606	NO	NA	SNRPD3
	Q15365	0.631879	7.51341	6.42247	1.16953e-09	2.09985e-08	11.5457	NO	NA	PCBP1
	Q96QK1	0.498445	5.94012	6.41887	1.19224e-09	2.13372e-08	11.527	NO	NA	VPS35
	P49418	-0.578559	5.08068	-6.42225	1.19612e-09	2.13379e-08	11.5271	NO	NA	AMPH
	P11279	0.798081	7.39565	6.41883	1.20514e-09	2.14298e-08	11.5205	NO	NA	LAMP1
	O15067	-0.614108	3.5638	-6.42373	1.23999e-09	2.19791e-08	11.5109	NO	NA	PFAS
	Q04837	0.62694	6.38991	6.39132	1.42521e-09	2.51818e-08	11.3657	NO	NA	SSBP1
	P27361	0.60556	5.0489	6.38057	1.55843e-09	2.74482e-08	11.289	NO	NA	MAPK3
	Q9Y490	0.567209	7.45122	6.36785	1.56448e-09	2.74675e-08	11.2631	NO	NA	TLN1
	P20933	-1.00497	3.99902	-6.38401	1.60046e-09	2.80106e-08	11.2806	DOWN	AGA	AGA
	P40261	0.957117	6.08499	6.39188	1.66893e-09	2.9117e-08	11.2729	NO	NA	NNMT
	O43396	-0.53151	4.81353	-6.35276	1.69503e-09	2.94623e-08	11.1852	NO	NA	TXNL1
	P13473	0.868048	6.77116	6.36835	1.69934e-09	2.94623e-08	11.2136	NO	NA	LAMP2
	Q7LBR1	0.806411	3.7922	6.39574	1.74297e-09	3.00616e-08	11.2524	NO	NA	CHMP1B
	Q06278	-1.03467	3.74334	-6.41401	1.74474e-09	3.00616e-08	11.2168	DOWN	AOX1	AOX1
	P62136	0.730678	5.1662	6.34629	1.84765e-09	3.17362e-08	11.1195	NO	NA	PPP1CA
	P11234	0.5631	4.60007	6.34913	1.90118e-09	3.25216e-08	11.1091	NO	NA	RALB
	P15086	-2.95881	6.84411	-6.35084	1.9053e-09	3.25216e-08	11.0911	DOWN	CPB1	CPB1
	P31942	0.438299	5.53497	6.33204	1.91096e-09	3.25216e-08	11.0704	NO	NA	HNRNPH3
	Q71UM5	-1.08271	5.1626	-6.32985	1.9732e-09	3.34781e-08	11.0474	DOWN	RPS27L	RPS27L
	P07686	0.74427	5.8348	6.32454	2.05047e-09	3.46829e-08	11.0142	NO	NA	HEXB
	Q53EL6	-0.977797	4.74633	-6.31813	2.0568e-09	3.46842e-08	10.999	NO	NA	PDCD4
	P22314	0.366613	7.74177	6.30551	2.17676e-09	3.65959e-08	10.9424	NO	NA	UBA1
	Q9P0K7	0.532837	3.70614	6.31409	2.47275e-09	4.14466e-08	10.887	NO	NA	RAI14
	P22626	0.597949	9.20684	6.27921	2.50083e-09	4.1791e-08	10.8076	NO	NA	HNRNPA2B1
	P78386	2.13309	5.70194	6.37167	2.5149e-09	4.19e-08	10.9458	UP	KRT85	KRT85
	Q07866	0.438365	3.85969	6.26354	2.94398e-09	4.89017e-08	10.6805	NO	NA	KLC1
	Q13576	-0.820735	4.63735	-6.24514	2.9918e-09	4.95478e-08	10.6337	NO	NA	IQGAP2
	Q9H8H3	-0.903448	5.67812	-6.25129	3.01264e-09	4.97077e-08	10.636	NO	NA	TMT1A
	Q8NDH2	-0.586874	4.89072	-6.24339	3.01938e-09	4.97077e-08	10.6248	NO	NA	CCDC168
	Q8IYJ3	-1.21573	2.99528	-6.34522	3.11298e-09	5.1097e-08	10.7165	DOWN	SYTL1	SYTL1
	Q92598	0.653941	4.39885	6.24553	3.16807e-09	5.18479e-08	10.6006	NO	NA	HSPH1
	P63010	0.577738	5.93662	6.23315	3.3124e-09	5.40505e-08	10.5515	NO	NA	AP2B1
	P31323	-0.919275	3.70417	-6.27313	3.32375e-09	5.40768e-08	10.5965	NO	NA	PRKAR2B
	P68366	0.70589	6.93396	6.22609	3.37021e-09	5.45723e-08	10.5263	NO	NA	TUBA4A
	O75608	0.51036	5.53984	6.22405	3.37388e-09	5.45723e-08	10.5187	NO	NA	LYPLA1
	Q9Y2Q3	0.700595	5.50568	6.21998	3.4138e-09	5.50574e-08	10.5056	NO	NA	GSTK1
	O75037	-1.47778	8.07033	-6.28966	3.69029e-09	5.93442e-08	10.5439	DOWN	KIF21B	KIF21B
	P06753	0.515889	8.37826	6.17575	4.30209e-09	6.89622e-08	10.2813	NO	NA	TPM3
	Q9NVD7	0.619556	5.82206	6.18436	4.31325e-09	6.89622e-08	10.2971	NO	NA	PARVA
	P31689	0.550001	4.39612	6.17174	4.65061e-09	7.41424e-08	10.2312	NO	NA	DNAJA1
	P11137	-1.06783	2.41657	-6.20323	4.86799e-09	7.73857e-08	10.2164	DOWN	MAP2	MAP2
	P51888	1.556	9.55363	6.14616	5.01926e-09	7.95624e-08	10.1317	UP	PRELP	PRELP
	Q00839	0.410888	8.01121	6.14379	5.08165e-09	8.03219e-08	10.1198	NO	NA	HNRNPU
	Q9H845	-0.598501	3.96239	-6.14858	5.14379e-09	8.09675e-08	10.1221	NO	NA	ACAD9
	O15534	-0.604023	4.27252	-6.14647	5.15168e-09	8.09675e-08	10.1139	NO	NA	PER1
	P30405	-1.19427	3.37087	-6.18702	5.41693e-09	8.48959e-08	10.1307	DOWN	PPIF	PPIF
	P51884	1.29185	11.0765	6.12606	5.57205e-09	8.70809e-08	10.0304	UP	LUM	LUM
	P12694	-0.681114	3.86678	-6.12855	5.81487e-09	9.06205e-08	10.0119	NO	NA	BCKDHA
	Q969E4	-0.914821	2.62072	-6.17903	6.08848e-09	9.46188e-08	10.0318	NO	NA	TCEAL3
	Q9P2B2	-0.628694	4.74024	-6.11256	6.14058e-09	9.51618e-08	9.94617	NO	NA	PTGFRN
	Q13310	-0.916552	4.57603	-6.10298	6.33674e-09	9.79283e-08	9.90987	NO	NA	PABPC4
	P22033	-0.739437	4.13145	-6.09776	6.62869e-09	1.02155e-07	9.87465	NO	NA	MMUT
	Q13308	0.846296	4.51758	6.13271	6.72321e-09	1.03325e-07	9.9466	NO	NA	PTK7
	P57764	0.582956	3.97491	6.12704	6.76645e-09	1.03702e-07	9.92216	NO	NA	GSDMD
	O43294	0.893718	5.25048	6.11188	7.07518e-09	1.08135e-07	9.87449	NO	NA	TGFB1I1
	Q16537	-0.836572	3.55854	-6.09258	7.13251e-09	1.08712e-07	9.81722	NO	NA	PPP2R5E
	P09972	0.74443	5.75678	6.08394	7.24961e-09	1.10194e-07	9.79381	NO	NA	ALDOC
	O14907	0.759707	3.88746	6.09381	7.36989e-09	1.11716e-07	9.80995	NO	NA	TAX1BP3
	P09493	1.05838	9.4993	6.06702	7.56381e-09	1.14343e-07	9.73417	UP	TPM1	TPM1
	Q96KC8	-0.888419	2.99081	-6.11605	7.65995e-09	1.15482e-07	9.80513	NO	NA	DNAJC1
	P09210	-2.68814	6.80235	-6.31206	8.0116e-09	1.20456e-07	9.90559	DOWN	GSTA2	GSTA2
	P15144	-0.888908	4.76557	-6.05549	8.09754e-09	1.21419e-07	9.67223	NO	NA	ANPEP
	Q9H3H5	-0.876251	3.54492	-6.23427	8.21454e-09	1.22842e-07	9.87187	NO	NA	DPAGT1
	Q6YN16	-0.741112	4.48971	-6.03303	9.0117e-09	1.344e-07	9.56444	NO	NA	HSDL2
	P52565	0.550554	7.2346	6.02341	9.46876e-09	1.40838e-07	9.5165	NO	NA	ARHGDIA
	Q9Y3B8	0.594579	4.79581	6.01381	1.02057e-08	1.51393e-07	9.45391	NO	NA	REXO2
	Q9NTX5	-0.660632	4.54447	-5.99452	1.09816e-08	1.6247e-07	9.3729	NO	NA	ECHDC1
	Q3ZCQ3	-1.69179	3.7454	-6.44508	1.14022e-08	1.68244e-07	9.66535	DOWN	FAM174B	FAM174B
	Q6PKG0	-0.701158	4.26205	-5.9902	1.16149e-08	1.70926e-07	9.33568	NO	NA	LARP1
	P11532	-0.978355	3.74153	-5.99604	1.16805e-08	1.71437e-07	9.33162	NO	NA	DMD
	O15173	-0.510323	5.45338	-5.98196	1.18087e-08	1.72862e-07	9.30674	NO	NA	PGRMC2
	P11310	-0.763322	5.84752	-5.97836	1.19289e-08	1.73836e-07	9.29275	NO	NA	ACADM
	Q9H361	-1.2205	3.87483	-6.01473	1.19379e-08	1.73836e-07	9.36261	DOWN	PABPC3	PABPC3
	Q8NBX0	0.544944	5.25349	5.99285	1.22022e-08	1.76712e-07	9.31718	NO	NA	SCCPDH
	Q07812	0.544534	4.81394	5.98916	1.22058e-08	1.76712e-07	9.30739	NO	NA	BAX
	P07910	0.562112	7.80868	5.98176	1.2231e-08	1.76712e-07	9.28724	NO	NA	HNRNPC
	P14866	0.387646	6.48556	5.96182	1.29813e-08	1.87066e-07	9.21086	NO	NA	HNRNPL
	Q9Y4P3	-0.881157	4.41168	-5.97073	1.305e-08	1.87568e-07	9.22893	NO	NA	TBL2
	P55259	-2.49817	6.05039	-6.0923	1.38271e-08	1.98224e-07	9.30287	DOWN	GP2	GP2
	Q13185	0.52633	4.69314	5.96006	1.38978e-08	1.98725e-07	9.17252	NO	NA	CBX3
	Q14749	-1.48394	3.54447	-6.27604	1.39957e-08	1.99609e-07	9.42088	DOWN	GNMT	GNMT
	P55209	0.55991	5.28393	5.95783	1.41798e-08	2.01717e-07	9.15768	NO	NA	NAP1L1
	P31939	0.401177	6.15879	5.94821	1.45056e-08	2.05824e-07	9.12213	NO	NA	ATIC
	Q86YB8	-1.14624	3.45575	-6.03666	1.51408e-08	2.14288e-07	9.18811	DOWN	ERO1B	ERO1B
	Q969S3	-0.958375	2.86728	-6.01913	1.55729e-08	2.19843e-07	9.17194	NO	NA	ZNF622
	P18065	-1.10355	3.55571	-5.98662	1.5863e-08	2.23371e-07	9.13068	DOWN	IGFBP2	IGFBP2
	Q9P258	0.58893	4.68315	5.93645	1.59387e-08	2.23868e-07	9.04921	NO	NA	RCC2
	P07205	0.808831	4.57257	5.95702	1.66125e-08	2.32743e-07	9.08003	NO	NA	PGK2
	Q9H4M3	-1.98729	5.02287	-6.27634	1.66887e-08	2.33221e-07	9.26945	DOWN	FBXO44	FBXO44
	P50453	0.94039	5.06867	5.91997	1.70239e-08	2.37308e-07	8.97924	NO	NA	SERPINB9
	P28062	0.579879	5.15161	5.92587	1.75878e-08	2.44555e-07	8.97856	NO	NA	PSMB8
	P27348	0.419349	6.84339	5.89277	1.84452e-08	2.55835e-07	8.87075	NO	NA	YWHAQ
	Q08211	0.416536	6.0287	5.89093	1.86178e-08	2.57585e-07	8.86173	NO	NA	DHX9
	Q96FZ7	-0.874294	2.7273	-5.97497	1.87932e-08	2.59364e-07	9.03338	NO	NA	CHMP6
	Q15493	-1.72066	3.2849	-6.07846	1.89566e-08	2.60971e-07	9.04576	DOWN	RGN	RGN
	Q9NUB1	-0.952559	3.16934	-5.91538	1.90653e-08	2.6181e-07	8.89215	NO	NA	ACSS1
	Q9H3K6	0.552963	4.90665	5.90929	1.91119e-08	2.6181e-07	8.89824	NO	NA	BOLA2
	P61981	0.475931	7.44466	5.87981	1.96968e-08	2.69158e-07	8.8072	NO	NA	YWHAG
	P43304	0.603983	4.82951	5.89179	1.99602e-08	2.72087e-07	8.83161	NO	NA	GPD2
	O60361	-2.48191	3.80796	-6.01933	2.09759e-08	2.85231e-07	8.92216	DOWN	NME2P1	NME2P1
	Q13636	0.589647	3.66756	5.90925	2.14991e-08	2.91631e-07	8.84765	NO	NA	RAB31
	Q5BJF2	-2.06289	3.65022	-6.21763	2.22816e-08	3.01508e-07	8.99921	DOWN	TMEM97	TMEM97
	O75340	0.574707	5.1586	5.87046	2.36303e-08	3.18981e-07	8.70368	NO	NA	PDCD6
	Q9UNL2	-0.890401	4.28371	-5.87003	2.48222e-08	3.34256e-07	8.67965	NO	NA	SSR3
	Q9Y6E0	0.475729	3.65348	5.8582	2.48913e-08	3.34375e-07	8.64093	NO	NA	STK24
	Q96HY6	-0.82214	4.65284	-5.82805	2.55791e-08	3.42785e-07	8.55434	NO	NA	DDRGK1
	P61421	0.581866	4.83106	5.83158	2.59173e-08	3.4648e-07	8.55902	NO	NA	ATP6V0D1
	Q56VL3	1.37891	4.15662	5.91977	2.66002e-08	3.54754e-07	8.73826	UP	OCIAD2	OCIAD2
	Q16527	0.829001	5.44944	5.82601	2.6864e-08	3.57414e-07	8.52593	NO	NA	CSRP2
	Q16775	-0.605335	4.86463	-5.81545	2.72528e-08	3.61719e-07	8.49302	NO	NA	HAGH
	P49747	1.50255	4.485	5.86807	2.74652e-08	3.63669e-07	8.622	UP	COMP	COMP
	P08621	0.4742	5.70776	5.80636	2.85275e-08	3.76835e-07	8.44881	NO	NA	SNRNP70
	P04271	-1.63656	2.85183	-5.89057	2.86507e-08	3.77563e-07	8.60577	DOWN	S100B	S100B
	P26447	1.06774	9.65703	5.80244	2.95353e-08	3.88299e-07	8.42112	UP	S100A4	S100A4
	O75674	-1.29295	2.32229	-5.95624	2.97416e-08	3.90086e-07	8.61471	DOWN	TOM1L1	TOM1L1
	P21291	0.930487	7.65397	5.79278	3.07672e-08	4.02586e-07	8.37997	NO	NA	CSRP1
	P04439	0.916602	6.75621	5.80986	3.22067e-08	4.2043e-07	8.41014	NO	NA	HLA-A
	O00584	1.00168	4.05232	5.81007	3.33702e-08	4.34596e-07	8.38996	UP	RNASET2	RNASET2
	Q9NUQ9	0.621076	5.15654	5.79314	3.49797e-08	4.54491e-07	8.33044	NO	NA	CYRIB
	Q9Y4F4	-3.78129	6.09413	-6.12801	3.51016e-08	4.55008e-07	8.56854	DOWN	TOGARAM1	TOGARAM1
	Q96DC8	-1.02011	3.12948	-5.83857	3.54792e-08	4.58831e-07	8.32728	DOWN	ECHDC3	ECHDC3
	Q13162	-0.862675	6.85231	-5.75572	3.67627e-08	4.7421e-07	8.20355	NO	NA	PRDX4
	Q9BY50	-1.25455	3.79047	-5.82355	3.68393e-08	4.7421e-07	8.29231	DOWN	SEC11C	SEC11C
	P16435	0.470598	4.60289	5.7684	3.85098e-08	4.94565e-07	8.22157	NO	NA	POR
	Q12955	-0.931227	2.71153	-5.78049	3.93136e-08	5.03723e-07	8.20635	NO	NA	ANK3
	Q9UKG1	-0.466438	4.00467	-5.74485	4.02707e-08	5.14797e-07	8.13459	NO	NA	APPL1
	Q13418	0.558176	6.15421	5.73565	4.06355e-08	5.18267e-07	8.10672	NO	NA	ILK
	P14923	0.968555	4.98842	5.73849	4.18786e-08	5.32896e-07	8.10132	NO	NA	JUP
	Q9Y6R1	-1.34403	3.03906	-6.20533	4.25757e-08	5.40527e-07	8.43268	DOWN	SLC4A4	SLC4A4
	Q9UP52	-1.73428	3.52507	-5.79619	4.40094e-08	5.57452e-07	8.21433	DOWN	TFR2	TFR2
	O95169	-0.680531	4.72006	-5.72185	4.41535e-08	5.58003e-07	8.03511	NO	NA	NDUFB8
	Q13148	0.395817	4.71443	5.72209	4.54229e-08	5.72741e-07	8.02283	NO	NA	TARDBP
	P00915	-1.52314	9.01957	-5.70464	4.7414e-08	5.96492e-07	7.9576	DOWN	CA1	CA1
	P62805	1.12536	13.1861	5.69864	4.88463e-08	6.1312e-07	7.92884	UP	H4C1	H4C1
	Q9Y3X0	-0.856351	3.26141	-5.71588	4.98724e-08	6.24587e-07	7.96478	NO	NA	CCDC9
	P25789	0.48422	6.31183	5.68677	5.25404e-08	6.56518e-07	7.86707	NO	NA	PSMA4
	Q96C19	0.607244	5.79691	5.68293	5.28032e-08	6.58319e-07	7.85357	NO	NA	EFHD2
	O75380	-0.642773	4.43742	-5.68708	5.32174e-08	6.61996e-07	7.86367	NO	NA	NDUFS6
	Q3YEC7	-0.632659	3.59528	-5.69056	5.78636e-08	7.18182e-07	7.83328	NO	NA	RABL6
	Q5JRA6	-0.66654	3.43074	-5.67354	5.90263e-08	7.30977e-07	7.77772	NO	NA	MIA3
	Q9UDY4	-1.05128	2.48064	-5.72395	5.94694e-08	7.34824e-07	7.87953	DOWN	DNAJB4	DNAJB4
	O95394	-0.709114	5.12366	-5.64725	6.29933e-08	7.76638e-07	7.6831	NO	NA	PGM3
	P05166	-0.756449	3.96526	-5.64836	6.35126e-08	7.81303e-07	7.68388	NO	NA	PCCB
	Q9H4B7	0.910677	8.61549	5.66192	6.39343e-08	7.83389e-07	7.71177	NO	NA	TUBB1
	P27144	0.876866	4.40814	5.66183	6.39646e-08	7.83389e-07	7.72153	NO	NA	AK4
	Q9Y5P6	-0.734148	5.24952	-5.63579	6.66554e-08	8.14547e-07	7.62852	NO	NA	GMPPB
	P04040	-0.792772	6.73402	-5.63394	6.72634e-08	8.2017e-07	7.61975	NO	NA	CAT
	P24821	1.46452	6.21885	5.64266	6.9709e-08	8.48126e-07	7.63704	UP	TNC	TNC
	P07384	0.511164	6.40577	5.62811	7.01674e-08	8.51835e-07	7.58766	NO	NA	CAPN1
	Q8NC56	0.404735	4.28259	5.63893	7.20843e-08	8.73196e-07	7.61144	NO	NA	LEMD2
	P19075	1.03994	5.84019	5.61978	7.56935e-08	9.14919e-07	7.52019	UP	TSPAN8	TSPAN8
	P62316	0.466779	6.10505	5.60649	7.69899e-08	9.28565e-07	7.48932	NO	NA	SNRPD2
	Q8WZ42	-1.53493	5.82922	-5.62033	8.01411e-08	9.64475e-07	7.49874	DOWN	TTN	TTN
	Q15628	0.552069	3.26944	5.62232	8.06328e-08	9.68292e-07	7.52514	NO	NA	TRADD
	Q99613	-0.763764	2.95681	-5.64828	8.11647e-08	9.71474e-07	7.54315	NO	NA	EIF3C
	Q96Q89	-0.486728	6.30345	-5.59552	8.1248e-08	9.71474e-07	7.43735	NO	NA	KIF20B
	Q99895	-2.09934	4.67101	-5.6986	8.42256e-08	1.00491e-06	7.55039	DOWN	CTRC	CTRC
	Q9UKM9	0.452007	5.80923	5.57968	8.78085e-08	1.04346e-06	7.36238	NO	NA	RALY
	Q9UGI8	0.536322	5.32751	5.58231	8.78328e-08	1.04346e-06	7.37088	NO	NA	TES
	O15460	1.18467	3.42951	5.62484	8.82668e-08	1.04638e-06	7.50239	UP	P4HA2	P4HA2
	Q8TCJ2	-0.659014	4.17203	-5.58048	9.1052e-08	1.07709e-06	7.35458	NO	NA	STT3B
	P04275	-0.871836	4.63868	-5.59296	9.15057e-08	1.08016e-06	7.39216	NO	NA	VWF
	Q9UHG3	-0.439708	5.72504	-5.57025	9.19539e-08	1.08314e-06	7.31785	NO	NA	PCYOX1
	P58499	-1.16012	3.19555	-5.73896	9.28499e-08	1.09138e-06	7.52685	DOWN	FAM3B	FAM3B
	Q12981	-0.896098	3.01279	-5.69055	9.37451e-08	1.09957e-06	7.48514	NO	NA	BNIP1
	O75323	-0.611947	4.99702	-5.55673	9.82352e-08	1.14981e-06	7.25408	NO	NA	NIPSNAP2
	Q14165	-0.769763	5.50891	-5.55437	9.93753e-08	1.1607e-06	7.24294	NO	NA	MLEC
	O60664	0.483913	5.7789	5.55161	1.01369e-07	1.18088e-06	7.22813	NO	NA	PLIN3
	Q6NVY1	-0.824947	5.17405	-5.55129	1.01529e-07	1.18088e-06	7.22661	NO	NA	HIBCH
	P28161	-0.734621	3.94674	-5.57176	1.03743e-07	1.20412e-06	7.27579	NO	NA	GSTM2
	Q12906	0.393428	6.54507	5.54154	1.05792e-07	1.22533e-06	7.18256	NO	NA	ILF3
	P11940	0.461213	4.81668	5.54129	1.1091e-07	1.28193e-06	7.16913	NO	NA	PABPC1
	P47755	0.443941	6.40092	5.54012	1.13087e-07	1.30438e-06	7.15686	NO	NA	CAPZA2
	O75506	0.525858	3.90796	5.55307	1.15284e-07	1.32696e-06	7.18949	NO	NA	HSBP1
	Q04695	1.7502	5.85447	5.54743	1.16609e-07	1.33943e-06	7.17555	UP	KRT17	KRT17
	P56199	0.606191	5.06402	5.51786	1.20222e-07	1.37778e-06	7.068	NO	NA	ITGA1
	P48728	-1.41789	2.31019	-5.85767	1.20444e-07	1.37778e-06	7.40038	DOWN	AMT	AMT
	P21941	1.98187	6.96981	5.62402	1.22054e-07	1.39333e-06	7.2837	UP	MATN1	MATN1
	Q9HC36	-2.08584	1.90835	-6.31995	1.239e-07	1.4115e-06	7.47397	DOWN	MRM3	MRM3
	O15127	0.736993	4.00523	5.53345	1.24694e-07	1.41667e-06	7.11101	NO	NA	SCAMP2
	Q00577	-0.43536	5.34483	-5.50746	1.24865e-07	1.41667e-06	7.02263	NO	NA	PURA
	P15090	-1.92973	6.13675	-5.51915	1.2689e-07	1.43483e-06	7.03672	DOWN	FABP4	FABP4
	Q8N335	-0.580907	4.45964	-5.50528	1.26983e-07	1.43483e-06	7.01078	NO	NA	GPD1L
	P16083	-0.682692	4.3835	-5.52278	1.27394e-07	1.43654e-06	7.04695	NO	NA	NQO2
	Q14651	0.668099	5.33989	5.50977	1.30044e-07	1.46345e-06	7.01726	NO	NA	PLS1
	P56556	-0.540802	4.58712	-5.49442	1.34688e-07	1.51264e-06	6.95842	NO	NA	NDUFA6
	P29972	-1.11196	4.11409	-5.52931	1.41515e-07	1.58479e-06	7.01798	DOWN	AQP1	AQP1
	P13796	0.889908	7.41533	5.48395	1.41683e-07	1.58479e-06	6.9096	NO	NA	LCP1
	Q9BQ69	-0.751426	3.70653	-5.48467	1.47743e-07	1.64926e-06	6.89586	NO	NA	MACROD1
	Q969Z3	-0.616475	3.89642	-5.48035	1.50838e-07	1.68042e-06	6.87588	NO	NA	MTARC2
	P01857	1.50408	11.785	5.46616	1.52517e-07	1.69572e-06	6.82969	UP	IGHG1	IGHG1
	Q15165	0.685041	4.07568	5.48416	1.544e-07	1.71202e-06	6.88827	NO	NA	PON2
	Q9HCN8	-0.95097	3.35848	-5.47209	1.54886e-07	1.71202e-06	6.8268	NO	NA	SDF2L1
	Q16555	0.715977	7.28058	5.46547	1.54909e-07	1.71202e-06	6.82355	NO	NA	DPYSL2
	Q9UKA9	0.95988	6.10932	5.49894	1.55297e-07	1.7129e-06	6.92364	NO	NA	PTBP2
	Q14847	0.477958	8.22906	5.45462	1.61256e-07	1.77247e-06	6.77596	NO	NA	LASP1
	Q92542	0.485451	4.3421	5.46913	1.61337e-07	1.77247e-06	6.82455	NO	NA	NCSTN
	Q8IV36	-1.08117	3.30269	-5.52257	1.62063e-07	1.77693e-06	6.90345	DOWN	HID1	HID1
	P16671	-1.68757	3.99507	-5.51089	1.62999e-07	1.78367e-06	6.87422	DOWN	CD36	CD36
	O75822	-0.560702	5.20974	-5.45229	1.65066e-07	1.80273e-06	6.76232	NO	NA	EIF3J
	P09417	-0.488749	4.82255	-5.45301	1.67587e-07	1.82667e-06	6.75849	NO	NA	QDPR
	P10176	-1.05908	3.07786	-5.59866	1.70905e-07	1.85918e-06	6.95133	DOWN	COX8A	COX8A
	O60518	-1.08461	2.55822	-5.47964	1.7292e-07	1.87742e-06	6.81444	DOWN	RANBP6	RANBP6
	O14498	1.14312	5.8283	5.45727	1.76781e-07	1.91558e-06	6.7636	UP	ISLR	ISLR
	Q8IWB7	0.438229	3.64741	5.46133	1.78535e-07	1.93083e-06	6.77762	NO	NA	WDFY1
	Q9BUL8	0.515694	4.60161	5.44322	1.79047e-07	1.93259e-06	6.70911	NO	NA	PDCD10
	P20908	0.887601	8.52205	5.44435	1.81634e-07	1.95671e-06	6.71414	NO	NA	COL5A1
	Q92526	0.486592	4.97596	5.44346	1.84885e-07	1.98787e-06	6.70012	NO	NA	CCT6B
	Q13488	0.9311	2.79132	5.47295	1.86113e-07	1.9972e-06	6.80725	NO	NA	TCIRG1
	Q9NP58	1.25026	9.07591	5.6427	1.91368e-07	2.04963e-06	6.90734	UP	ABCB6	ABCB6
	O00151	0.614922	6.71193	5.42256	1.93931e-07	2.07308e-06	6.61781	NO	NA	PDLIM1
	O60493	0.468138	5.91769	5.41628	1.96243e-07	2.09376e-06	6.59273	NO	NA	SNX3
	O94925	-0.573611	4.88877	-5.4109	2.00177e-07	2.13163e-06	6.57197	NO	NA	GLS
	P05362	0.5845	4.63683	5.4122	2.0132e-07	2.1397e-06	6.57554	NO	NA	ICAM1
	P32119	-0.723998	8.86312	-5.39942	2.10273e-07	2.23058e-06	6.52013	NO	NA	PRDX2
	Q96C36	-0.811119	3.0083	-5.43953	2.12265e-07	2.24742e-06	6.61638	NO	NA	PYCR2
	P09132	-0.798735	3.06967	-5.43165	2.15026e-07	2.27231e-06	6.6033	NO	NA	SRP19
	Q96I15	-0.933617	3.12218	-5.41749	2.18103e-07	2.29888e-06	6.55072	NO	NA	SCLY
	Q9NRY5	-0.505368	3.37818	-5.40431	2.18368e-07	2.29888e-06	6.52445	NO	NA	FAM114A2
	Q16718	-0.666212	5.20445	-5.39239	2.20021e-07	2.31189e-06	6.48539	NO	NA	NDUFA5
	P51659	0.452118	5.18411	5.39134	2.21127e-07	2.31912e-06	6.48056	NO	NA	HSD17B4
	Q9NYL4	-1.2016	6.27851	-5.38781	2.23577e-07	2.33417e-06	6.46544	DOWN	FKBP11	FKBP11
	P36551	0.770711	3.27068	5.42828	2.23746e-07	2.33417e-06	6.60928	NO	NA	CPOX
	P23434	-0.779351	3.88955	-5.40048	2.23824e-07	2.33417e-06	6.50229	NO	NA	GCSH
	Q9NZD4	-1.39014	3.62287	-5.47092	2.31259e-07	2.40718e-06	6.56949	DOWN	AHSP	AHSP
	Q99829	0.627526	5.4107	5.40005	2.31895e-07	2.40928e-06	6.49437	NO	NA	CPNE1
	Q9Y6K5	0.801016	3.37309	5.40571	2.35632e-07	2.44335e-06	6.51853	NO	NA	OAS3
	O95298	-1.10408	3.36745	-5.46395	2.36056e-07	2.44335e-06	6.5631	DOWN	NDUFC2	NDUFC2
	P08134	0.82193	5.53073	5.38538	2.4201e-07	2.50032e-06	6.43943	NO	NA	RHOC
	P61764	-0.726159	3.1615	-5.40125	2.60128e-07	2.68251e-06	6.45816	NO	NA	STXBP1
	Q14166	0.45444	4.13704	5.36348	2.61767e-07	2.69441e-06	6.34683	NO	NA	TTLL12
	P62937	0.605875	10.3598	5.35124	2.64702e-07	2.71957e-06	6.29836	NO	NA	PPIA
	P26196	0.414956	4.65616	5.3543	2.734e-07	2.80374e-06	6.30154	NO	NA	DDX6
	Q9GZT9	-1.41218	2.08284	-5.50562	2.75286e-07	2.81787e-06	6.51174	DOWN	EGLN1	EGLN1
	O60437	0.754905	7.63482	5.34248	2.83983e-07	2.90155e-06	6.25365	NO	NA	PPL
	P34949	-0.491709	3.4027	-5.3435	2.86e-07	2.91678e-06	6.25326	NO	NA	MPI
	P30533	0.538201	4.54559	5.33693	2.93273e-07	2.98546e-06	6.22751	NO	NA	LRPAP1
	P49588	-0.546774	6.03309	-5.32704	2.96987e-07	3.01774e-06	6.18753	NO	NA	AARS1
	P08670	0.824589	11.7591	5.32651	2.97733e-07	3.01979e-06	6.18512	NO	NA	VIM
	O95876	1.1084	8.93032	5.38497	3.00548e-07	3.04277e-06	6.29175	UP	WDPCP	WDPCP
	P61247	-0.645311	8.39297	-5.31754	3.10688e-07	3.1397e-06	6.14411	NO	NA	RPS3A
	Q32P28	0.668551	3.71095	5.34686	3.1497e-07	3.17719e-06	6.25269	NO	NA	P3H1
	Q13492	0.372508	4.76411	5.31525	3.15812e-07	3.1799e-06	6.13281	NO	NA	PICALM
	P82970	-1.61212	2.21468	-5.58637	3.16759e-07	3.18366e-06	6.45975	DOWN	HMGN5	HMGN5
	P04181	0.638342	3.79896	5.32783	3.2794e-07	3.29008e-06	6.17521	NO	NA	OAT
	P54315	-1.727	5.86608	-5.52538	3.29502e-07	3.29978e-06	6.3716	DOWN	PNLIPRP1	PNLIPRP1
	P04118	-2.05133	4.55031	-5.48845	3.48245e-07	3.4812e-06	6.30013	DOWN	CLPS	CLPS
	O95716	-0.843692	3.96962	-5.30542	3.52785e-07	3.52024e-06	6.05643	NO	NA	RAB3D
	P16144	0.724684	4.43401	5.30293	3.54756e-07	3.53355e-06	6.06627	NO	NA	ITGB4
	P01889	0.843376	5.28891	5.29947	3.67311e-07	3.65204e-06	6.05324	NO	NA	HLA-B
	Q5JTV8	0.441167	4.60803	5.28735	3.70567e-07	3.67783e-06	5.99915	NO	NA	TOR1AIP1
	P20618	0.528078	6.23996	5.28064	3.73993e-07	3.70521e-06	5.9746	NO	NA	PSMB1
	P13284	1.2238	4.83332	5.32903	3.7542e-07	3.71271e-06	6.15299	UP	IFI30	IFI30
	P16949	0.585844	4.61465	5.27866	3.77507e-07	3.72671e-06	5.9656	NO	NA	STMN1
	O75436	0.368897	5.6792	5.27413	3.96583e-07	3.90807e-06	5.93875	NO	NA	VPS26A
	P56470	1.25984	7.07655	5.27299	4.01005e-07	3.94253e-06	5.92646	UP	LGALS4	LGALS4
	O43583	-0.592108	4.8111	-5.26673	4.01501e-07	3.94253e-06	5.91094	NO	NA	DENR
	Q9HC07	1.29775	2.80368	5.36512	4.03928e-07	3.95337e-06	6.1957	UP	TMEM165	TMEM165
	P16284	-0.581332	3.61697	-5.28178	4.0403e-07	3.95337e-06	5.96057	NO	NA	PECAM1
	P19440	-1.1756	3.84094	-5.41692	4.05181e-07	3.95764e-06	6.12129	DOWN	GGT1	GGT1
	P68133	1.33721	8.24269	5.28162	4.1497e-07	4.04614e-06	5.93374	UP	ACTA1	ACTA1
	Q13283	0.552139	4.42628	5.25567	4.20642e-07	4.09425e-06	5.86151	NO	NA	G3BP1
	P20700	0.448532	6.99816	5.25094	4.25557e-07	4.13483e-06	5.84131	NO	NA	LMNB1
	Q9Y240	1.29171	4.51088	5.28984	4.31992e-07	4.19002e-06	5.98718	UP	CLEC11A	CLEC11A
	Q93084	-0.553704	3.91386	-5.25742	4.33836e-07	4.20057e-06	5.85897	NO	NA	ATP2A3
	Q96DN0	-2.00741	5.32708	-5.458	4.37772e-07	4.23129e-06	6.09966	DOWN	ERP27	ERP27
	Q07666	0.421085	6.16951	5.24413	4.41704e-07	4.26187e-06	5.80712	NO	NA	KHDRBS1
	Q6NUM9	-0.739375	2.96502	-5.27462	4.43532e-07	4.27208e-06	5.89751	NO	NA	RETSAT
	P61009	-0.687673	5.48565	-5.24477	4.47532e-07	4.30313e-06	5.81127	NO	NA	SPCS3
	P61011	-0.692193	4.33867	-5.23486	4.61354e-07	4.42836e-06	5.76809	NO	NA	SRP54
	P62140	0.490373	5.30859	5.24376	4.62423e-07	4.43096e-06	5.8011	NO	NA	PPP1CB
	P28289	-0.956693	2.41677	-5.27243	4.67967e-07	4.47635e-06	5.83833	NO	NA	TMOD1
	Q96GK7	-0.94917	2.59938	-5.24562	4.69321e-07	4.48157e-06	5.79676	NO	NA	FAHD2A
	Q86UX2	-0.769692	3.14942	-5.26083	4.79347e-07	4.56945e-06	5.81457	NO	NA	ITIH5
	Q969L2	1.13837	4.40455	5.25728	4.87237e-07	4.63451e-06	5.84374	UP	MAL2	MAL2
	A2RRH5	-0.475989	4.47051	-5.23476	4.87843e-07	4.63451e-06	5.76008	NO	NA	WDR27
	Q12884	0.86668	4.40605	5.25239	4.91388e-07	4.66021e-06	5.82232	NO	NA	FAP
	Q9HCU5	-0.598022	4.11996	-5.22212	5.08611e-07	4.81531e-06	5.70453	NO	NA	PREB
	P24043	-0.79288	4.55052	-5.21665	5.13194e-07	4.85043e-06	5.67233	NO	NA	LAMA2
	Q9Y3U8	0.764155	6.76181	5.2032	5.40653e-07	5.10127e-06	5.62479	NO	NA	RPL36
	O14578	-2.12793	6.16812	-5.57797	5.44048e-07	5.12458e-06	6.02503	DOWN	CIT	CIT
	Q96FW1	0.379173	5.40264	5.20394	5.50455e-07	5.17615e-06	5.62357	NO	NA	OTUB1
	P55786	0.404378	5.55142	5.19481	5.53616e-07	5.19705e-06	5.58829	NO	NA	NPEPPS
	Q9HA64	-0.511723	3.64368	-5.20447	5.5521e-07	5.20322e-06	5.62537	NO	NA	FN3KRP
	P11274	-1.55529	4.4821	-5.30916	5.56179e-07	5.20351e-06	5.82091	DOWN	BCR	BCR
	P42677	-0.849306	5.73898	-5.19527	5.581e-07	5.21269e-06	5.5896	NO	NA	RPS27
	P49720	0.606092	4.87895	5.19155	5.92821e-07	5.52364e-06	5.56758	NO	NA	PSMB3
	P49189	-0.411674	6.32956	-5.17994	5.93383e-07	5.52364e-06	5.52159	NO	NA	ALDH9A1
	Q12797	0.560395	5.67759	5.17774	6.02523e-07	5.59933e-06	5.5114	NO	NA	ASPH
	P02655	-1.0015	5.63036	-5.1757	6.08259e-07	5.64317e-06	5.49944	DOWN	APOC2	APOC2
	Q8IZ02	-0.777178	3.32696	-5.20927	6.2009e-07	5.74333e-06	5.55984	NO	NA	LRRC34
	Q9H9B4	0.503638	4.75924	5.17327	6.2146e-07	5.74643e-06	5.49091	NO	NA	SFXN1
	P52788	0.421846	4.37159	5.1722	6.44772e-07	5.95208e-06	5.48172	NO	NA	SMS
	P19827	0.955918	7.05449	5.16319	6.51253e-07	6.00191e-06	5.44592	NO	NA	ITIH1
	P51397	-1.14221	3.42315	-5.17721	6.59605e-07	6.0688e-06	5.4764	DOWN	DAP	DAP
	P62306	0.640075	4.18675	5.16455	6.64374e-07	6.10256e-06	5.45141	NO	NA	SNRPF
	P35030	-2.50654	5.40243	-5.40693	6.94122e-07	6.36527e-06	5.71306	DOWN	PRSS3	PRSS3
	P51452	0.480593	4.29939	5.1502	7.02453e-07	6.42527e-06	5.3844	NO	NA	DUSP3
	P12955	0.440002	5.39277	5.14891	7.02982e-07	6.42527e-06	5.38209	NO	NA	PEPD
	P61978	0.404518	8.56067	5.14065	7.12295e-07	6.49969e-06	5.34605	NO	NA	HNRNPK
	P49914	-1.1805	2.56049	-5.23544	7.50081e-07	6.83325e-06	5.52575	DOWN	MTHFS	MTHFS
	Q96JB2	-0.725931	3.34086	-5.16477	7.75296e-07	7.05138e-06	5.39264	NO	NA	COG3
	P08397	-0.563414	3.24856	-5.1297	7.84379e-07	7.12231e-06	5.2772	NO	NA	HMBS
	P53634	0.770825	6.41734	5.13664	7.89845e-07	7.16023e-06	5.32555	NO	NA	CTSC
	O95182	-0.734561	3.65084	-5.12725	7.93266e-07	7.17951e-06	5.27251	NO	NA	NDUFA7
	P62750	-0.704924	7.76837	-5.11509	8.01735e-07	7.24434e-06	5.23241	NO	NA	RPL23A
	P20292	0.839552	5.7516	5.13855	8.11549e-07	7.32109e-06	5.33725	NO	NA	ALOX5AP
	Q15404	0.515902	6.21406	5.10668	8.37511e-07	7.54303e-06	5.195	NO	NA	RSU1
	Q99567	-0.413228	3.74264	-5.12505	8.42523e-07	7.57588e-06	5.26661	NO	NA	NUP88
	P33176	0.273341	5.25861	5.09707	8.71288e-07	7.82186e-06	5.1525	NO	NA	KIF5B
	P08240	-0.736928	4.88818	-5.09743	8.73971e-07	7.83327e-06	5.15119	NO	NA	SRPRA
	P30153	0.348557	6.46284	5.08551	9.23282e-07	8.26189e-06	5.09848	NO	NA	PPP2R1A
	O76094	-0.646085	3.86317	-5.0846	9.2716e-07	8.271e-06	5.09735	NO	NA	SRP72
	Q15904	0.991663	2.76702	5.13823	9.27282e-07	8.271e-06	5.30954	NO	NA	ATP6AP1
	Q6P9B6	0.656583	2.75368	5.12641	9.34805e-07	8.32472e-06	5.26669	NO	NA	MEAK7
	P09651	0.527529	6.14234	5.0812	9.50828e-07	8.45384e-06	5.07939	NO	NA	HNRNPA1
	P54577	-0.652535	5.33493	-5.07017	9.86089e-07	8.75332e-06	5.03365	NO	NA	YARS1
	Q15382	0.551445	3.0402	5.09855	9.91272e-07	8.78527e-06	5.14993	NO	NA	RHEB
	P57735	0.864307	3.79018	5.09869	1.02298e-06	9.05178e-06	5.12723	NO	NA	RAB25
	Q9UGP8	-0.686785	3.31793	-5.06839	1.02827e-06	9.08418e-06	5.02353	NO	NA	SEC63
	P61086	0.436429	4.59998	5.06111	1.0526e-06	9.28428e-06	4.99456	NO	NA	UBE2K
	P62241	-0.592431	7.65925	-5.05443	1.05994e-06	9.33421e-06	4.96432	NO	NA	RPS8
	P50402	0.460229	4.77442	5.05905	1.06776e-06	9.38817e-06	4.98581	NO	NA	EMD
	O60271	-0.498428	3.94238	-5.05577	1.07343e-06	9.42304e-06	4.97087	NO	NA	SPAG9
	Q9UNZ2	-0.495643	5.08194	-5.0475	1.09415e-06	9.58978e-06	4.93383	NO	NA	NSFL1C
	P00918	-0.940939	8.09763	-5.03833	1.14104e-06	9.98501e-06	4.89356	NO	NA	CA2
	Q15370	0.351294	5.77642	5.04015	1.14735e-06	1.00244e-05	4.89907	NO	NA	ELOB
	P23142	1.01324	7.6474	5.04195	1.16575e-06	1.01691e-05	4.90823	UP	FBLN1	FBLN1
	Q9NRX4	-0.624687	4.4297	-5.03079	1.18104e-06	1.02864e-05	4.86049	NO	NA	PHPT1
	P80217	0.637575	3.30063	5.0578	1.18393e-06	1.02953e-05	4.97331	NO	NA	IFI35
	O95433	0.316039	5.1811	5.02887	1.20235e-06	1.04386e-05	4.85253	NO	NA	AHSA1
	O95139	-0.486667	4.57182	-5.03059	1.20416e-06	1.04386e-05	4.85741	NO	NA	NDUFB6
	Q8NI35	-0.841445	3.4963	-5.0996	1.21579e-06	1.05229e-05	5.04922	NO	NA	PATJ
	Q04323	-0.677701	3.94173	-5.03499	1.22773e-06	1.05998e-05	4.87982	NO	NA	UBXN1
	P05106	-1.17011	2.41333	-5.15492	1.22935e-06	1.05998e-05	5.09097	DOWN	ITGB3	ITGB3
	Q96D15	0.817075	5.6637	5.04037	1.2304e-06	1.05998e-05	4.90677	NO	NA	RCN3
	P30622	-0.439609	3.69912	-5.01922	1.24511e-06	1.07099e-05	4.8098	NO	NA	CLIP1
	P45984	-0.689297	2.90851	-5.1	1.28352e-06	1.10232e-05	5.01405	NO	NA	MAPK9
	Q16181	0.348051	6.50011	5.01062	1.29488e-06	1.11036e-05	4.7722	NO	NA	SEPTIN7
	O75830	-1.49175	5.36607	-5.28199	1.29776e-06	1.11111e-05	5.14762	DOWN	SERPINI2	SERPINI2
	P62753	-0.652742	8.12143	-5.00915	1.30359e-06	1.11438e-05	4.76577	NO	NA	RPS6
	Q9Y6A9	-0.883559	2.94127	-5.07029	1.31404e-06	1.12158e-05	4.905	NO	NA	SPCS1
	O00469	1.2385	4.07772	5.05792	1.32491e-06	1.12912e-05	4.98447	UP	PLOD2	PLOD2
	P49458	0.538059	6.11036	5.01058	1.33137e-06	1.13289e-05	4.77079	NO	NA	SRP9
	P50395	0.347818	7.41039	5.00123	1.35149e-06	1.14825e-05	4.73116	NO	NA	GDI2
	O43768	-0.469123	5.07587	-5.0023	1.36315e-06	1.15546e-05	4.73686	NO	NA	ENSA
	Q8N4Y2	0.761452	5.68453	5.04176	1.36414e-06	1.15546e-05	4.86481	NO	NA	CRACR2B
	Q13263	0.422305	5.85959	4.99853	1.36819e-06	1.15712e-05	4.71938	NO	NA	TRIM28
	O75718	0.655185	4.02083	5.03613	1.38937e-06	1.17325e-05	4.88704	NO	NA	CRTAP
	P13987	0.835929	6.15405	5.00328	1.42424e-06	1.20086e-05	4.73908	NO	NA	CD59
	Q9UI10	-0.722725	2.47912	-5.00636	1.4741e-06	1.24102e-05	4.73681	NO	NA	EIF2B4
	Q6P4A8	0.863322	3.95057	5.00337	1.5288e-06	1.28512e-05	4.73687	NO	NA	PLBD1
	O14495	-0.74764	2.40775	-5.05314	1.54323e-06	1.29529e-05	4.8069	NO	NA	PLPP3
	P51648	-0.503469	4.35674	-4.97799	1.55755e-06	1.30507e-05	4.63047	NO	NA	ALDH3A2
	P50151	0.729946	3.46224	5.0146	1.55959e-06	1.30507e-05	4.78754	NO	NA	GNG10
	Q15629	-1.3488	3.25144	-5.26186	1.56389e-06	1.3067e-05	4.98535	DOWN	TRAM1	TRAM1
	P51991	0.546887	7.69323	4.96473	1.6019e-06	1.33644e-05	4.57272	NO	NA	HNRNPA3
	O00115	0.557761	4.547	4.98687	1.60831e-06	1.33978e-05	4.66724	NO	NA	DNASE2
	A0MZ66	-0.659909	3.4743	-4.96607	1.62826e-06	1.35436e-05	4.57452	NO	NA	SHTN1
	P30040	-0.614772	6.87032	-4.95899	1.63699e-06	1.35958e-05	4.54736	NO	NA	ERP29
	P58107	0.853721	4.5438	4.97237	1.6704e-06	1.38526e-05	4.60504	NO	NA	EPPK1
	O95837	-0.405271	6.87798	-5.00497	1.6974e-06	1.40555e-05	4.64409	NO	NA	GNA14
	Q92947	-0.603228	3.7626	-4.95904	1.71241e-06	1.41586e-05	4.54642	NO	NA	GCDH
	Q70UQ0	0.65786	3.6776	4.97557	1.72025e-06	1.42023e-05	4.62808	NO	NA	IKBIP
	P30038	-0.710856	3.69499	-4.94887	1.72841e-06	1.42485e-05	4.50453	NO	NA	ALDH4A1
	P08217	-2.55766	6.40604	-5.09433	1.82378e-06	1.50123e-05	4.71102	DOWN	CELA2A	CELA2A
	P02786	0.75995	3.99788	4.95015	1.8448e-06	1.51629e-05	4.5191	NO	NA	TFRC
	Q9BZE4	-0.879001	2.92918	-4.96807	1.87744e-06	1.54084e-05	4.55791	NO	NA	GTPBP4
	O43795	-0.401668	4.38413	-4.91848	1.97343e-06	1.61644e-05	4.37281	NO	NA	MYO1B
	Q16270	0.715213	5.47319	4.92822	1.97539e-06	1.61644e-05	4.41878	NO	NA	IGFBP7
	O94888	-0.838576	2.57302	-4.98659	1.98745e-06	1.62198e-05	4.54743	NO	NA	UBXN7
	O75832	-0.537928	2.82439	-4.92548	1.99037e-06	1.62198e-05	4.39529	NO	NA	PSMD10
	Q8N0X4	-0.845925	2.74947	-4.94519	1.99093e-06	1.62198e-05	4.42917	NO	NA	CLYBL
	P07451	-1.32149	3.79233	-4.98172	2.01313e-06	1.63766e-05	4.50793	DOWN	CA3	CA3
	Q9Y4L1	-0.63386	6.55471	-4.90883	2.05235e-06	1.66712e-05	4.33065	NO	NA	HYOU1
	O43169	0.757583	4.26398	4.93058	2.13578e-06	1.73236e-05	4.43708	NO	NA	CYB5B
	O95445	-1.17124	3.32705	-4.96033	2.15648e-06	1.74659e-05	4.50275	DOWN	APOM	APOM
	Q15019	0.324007	7.19301	4.88768	2.25658e-06	1.825e-05	4.23978	NO	NA	SEPTIN2
	Q99816	0.44019	4.06026	4.89367	2.30439e-06	1.86095e-05	4.27135	NO	NA	TSG101
	P51570	-0.397506	5.01131	-4.88202	2.31448e-06	1.86639e-05	4.21551	NO	NA	GALK1
	P50281	0.647713	4.10315	4.91272	2.36494e-06	1.90431e-05	4.37048	NO	NA	MMP14
	O14974	0.410994	4.54691	4.87974	2.38741e-06	1.91962e-05	4.20971	NO	NA	PPP1R12A
	Q9UBT2	0.363415	4.44527	4.87242	2.42578e-06	1.94765e-05	4.17514	NO	NA	UBA2
	Q14247	0.457376	6.87438	4.86834	2.46038e-06	1.97069e-05	4.15697	NO	NA	CTTN
	P02042	-1.32062	9.62046	-4.86823	2.46158e-06	1.97069e-05	4.1565	DOWN	HBD	HBD
	Q969T9	-0.536703	4.06484	-4.88363	2.50355e-06	2.0014e-05	4.22101	NO	NA	WBP2
	Q5XXA6	1.85161	2.43442	5.00154	2.52708e-06	2.0173e-05	4.50466	UP	ANO1	ANO1
	Q9UNH7	0.306344	4.98711	4.86047	2.55865e-06	2.03957e-05	4.12111	NO	NA	SNX6
	P20810	0.393086	5.9552	4.85824	2.5739e-06	2.04878e-05	4.11379	NO	NA	CAST
	Q9UMS5	-0.568427	5.31852	-4.86659	2.58716e-06	2.05639e-05	4.15139	NO	NA	PHTF1
	Q66K74	0.388527	4.08206	4.86778	2.60888e-06	2.07068e-05	4.16819	NO	NA	MAP1S
	Q96JC1	-0.837329	3.84003	-4.88648	2.63711e-06	2.0901e-05	4.22879	NO	NA	VPS39
	Q96M86	-0.552667	4.52643	-4.85499	2.79942e-06	2.21558e-05	4.10968	NO	NA	DNHD1
	Q9UJ72	2.23884	4.78001	4.93273	2.80914e-06	2.2201e-05	4.39545	UP	ANXA10	ANXA10
	Q14257	0.464005	3.62163	4.8486	2.8396e-06	2.24098e-05	4.08286	NO	NA	RCN2
	Q9UBQ0	0.379458	5.24767	4.83554	2.90562e-06	2.28983e-05	4.01835	NO	NA	VPS29
	Q06828	1.08172	5.68183	4.85002	2.93175e-06	2.3064e-05	4.10236	UP	FMOD	FMOD
	P09455	-0.823382	5.90799	-4.82927	2.93957e-06	2.3064e-05	3.99126	NO	NA	RBP1
	Q96AC1	0.554311	5.1634	4.83013	2.94005e-06	2.3064e-05	3.99581	NO	NA	FERMT2
	P11217	0.760857	4.49827	4.84362	2.94328e-06	2.3064e-05	4.06179	NO	NA	PYGM
	Q5R3I4	-0.661215	3.31042	-4.82532	2.99158e-06	2.34095e-05	3.97447	NO	NA	TTC38
	Q5T5C0	-0.878245	5.54007	-4.85128	3.04057e-06	2.37592e-05	4.05598	NO	NA	STXBP5
	Q6Y7W6	-0.770657	2.35527	-4.87287	3.26198e-06	2.54535e-05	4.08686	NO	NA	GIGYF2
	O95573	0.410858	3.51182	4.81251	3.28532e-06	2.55997e-05	3.92674	NO	NA	ACSL3
	Q9BQ13	-1.24522	2.78792	-4.96028	3.29636e-06	2.56448e-05	4.20115	DOWN	KCTD14	KCTD14
	P21695	-1.40528	4.81638	-4.8312	3.30035e-06	2.56448e-05	3.94756	DOWN	GPD1	GPD1
	P13929	1.03001	8.43387	4.81119	3.31878e-06	2.57519e-05	3.90435	UP	ENO3	ENO3
	P06132	-0.482428	3.54465	-4.81428	3.33276e-06	2.58242e-05	3.94158	NO	NA	UROD
	O75531	0.585763	7.14342	4.80192	3.41295e-06	2.64087e-05	3.87966	NO	NA	BANF1
	P02452	0.846151	13.5832	4.7918	3.45675e-06	2.67104e-05	3.83158	NO	NA	COL1A1
	P02775	-1.14581	4.35316	-4.86142	3.50643e-06	2.70565e-05	3.97816	DOWN	PPBP	PPBP
	Q9UI09	-0.59634	3.73968	-4.79127	3.5191e-06	2.71166e-05	3.83356	NO	NA	NDUFA12
	Q969X5	0.513683	4.95702	4.80066	3.53759e-06	2.72213e-05	3.88462	NO	NA	ERGIC1
	P18085	0.527301	7.10196	4.778	3.6737e-06	2.82295e-05	3.77336	NO	NA	ARF4
	Q8WUP2	0.475776	5.25337	4.79623	3.69104e-06	2.83235e-05	3.87583	NO	NA	FBLIM1
	Q96MM6	-0.790588	2.82997	-4.81831	3.71556e-06	2.84723e-05	3.91451	NO	NA	HSPA12B
	Q8NE62	-0.998975	3.80489	-4.79961	3.78535e-06	2.89671e-05	3.83303	NO	NA	CHDH
	Q16836	-0.514019	6.60213	-4.77069	3.79404e-06	2.89935e-05	3.74254	NO	NA	HADH
	Q9H2X0	-2.55246	2.8601	-5.10622	3.80594e-06	2.90445e-05	4.20635	DOWN	CHRD	CHRD
	P53004	0.305492	5.48948	4.76512	3.88812e-06	2.96309e-05	3.71912	NO	NA	BLVRA
	O43809	0.40536	4.54181	4.77412	3.99025e-06	3.03675e-05	3.77575	NO	NA	NUDT21
	Q86SE5	0.613122	5.09406	4.76712	4.09559e-06	3.11265e-05	3.74478	NO	NA	RALYL
	P13569	-1.31183	2.70244	-4.96738	4.14262e-06	3.14408e-05	4.02125	DOWN	CFTR	CFTR
	Q9HB71	0.43278	4.68385	4.75196	4.18232e-06	3.16988e-05	3.6652	NO	NA	CACYBP
	P33241	0.645927	4.88364	4.75337	4.23982e-06	3.20908e-05	3.67764	NO	NA	LSP1
	Q13287	0.567511	2.77074	4.77618	4.34943e-06	3.28755e-05	3.78764	NO	NA	NMI
	Q7Z3B1	-0.915895	3.05485	-4.75545	4.4271e-06	3.34171e-05	3.66354	NO	NA	NEGR1
	Q9NUQ7	-0.764526	2.42412	-4.79931	4.48715e-06	3.38225e-05	3.77976	NO	NA	UFSP2
	Q13177	0.330663	4.87395	4.73386	4.49301e-06	3.38225e-05	3.58718	NO	NA	PAK2
	P02794	0.693365	6.26108	4.72745	4.72803e-06	3.55435e-05	3.56826	NO	NA	FTH1
	O75663	0.349642	3.87544	4.72377	4.78548e-06	3.59267e-05	3.55518	NO	NA	TIPRL
	Q14697	0.292594	7.73532	4.71704	4.80062e-06	3.59917e-05	3.51762	NO	NA	GANAB
	Q9Y3D0	0.749721	2.34109	4.76085	4.92801e-06	3.68969e-05	3.76814	NO	NA	CIAO2B
	P36952	1.64605	5.00135	4.74707	5.00997e-06	3.746e-05	3.72647	UP	SERPINB5	SERPINB5
	Q9Y5S2	0.478879	2.81297	4.72073	5.11995e-06	3.82308e-05	3.56382	NO	NA	CDC42BPB
	Q9P0P0	-0.727213	2.49612	-4.72836	5.14565e-06	3.83711e-05	3.56104	NO	NA	RNF181
	Q8NFZ5	-0.922213	4.86232	-4.76971	5.40672e-06	4.02637e-05	3.71286	NO	NA	TNIP2
	Q86WR0	-0.841374	2.59638	-4.73867	5.44674e-06	4.05074e-05	3.54048	NO	NA	CCDC25
	P18564	0.841825	6.05263	4.70808	5.4557e-06	4.05197e-05	3.51153	NO	NA	ITGB6
	Q9UJU6	0.353897	5.02859	4.68729	5.46534e-06	4.05371e-05	3.39375	NO	NA	DBNL
	Q9H479	-0.635847	3.26611	-4.69854	5.58411e-06	4.13627e-05	3.4629	NO	NA	FN3K
	P26885	-0.599615	7.16287	-4.68066	5.62521e-06	4.15836e-05	3.36622	NO	NA	FKBP2
	P02763	1.18501	8.68077	4.6838	5.62892e-06	4.15836e-05	3.38147	UP	ORM1	ORM1
	P60900	0.422778	5.8428	4.6803	5.69443e-06	4.20115e-05	3.36558	NO	NA	PSMA6
	Q9BS40	0.724825	6.30403	4.67968	5.70979e-06	4.20689e-05	3.36626	NO	NA	LXN
	P15559	1.21078	5.26892	4.69598	5.88165e-06	4.32777e-05	3.44715	UP	NQO1	NQO1
	P46937	0.370743	3.90158	4.6851	5.94185e-06	4.36628e-05	3.41013	NO	NA	YAP1
	Q16822	-0.706187	5.53476	-4.66679	5.97419e-06	4.38424e-05	3.30875	NO	NA	PCK2
	Q96EP5	0.436181	4.62664	4.6798	6.00177e-06	4.39866e-05	3.38642	NO	NA	DAZAP1
	Q9UH99	0.356034	4.67765	4.67422	6.09733e-06	4.4628e-05	3.35918	NO	NA	SUN2
	Q12929	0.542693	3.34813	4.67534	6.11793e-06	4.47197e-05	3.36346	NO	NA	EPS8
	P09668	0.803381	4.61361	4.6697	6.19197e-06	4.52014e-05	3.33859	NO	NA	CTSH
	P55957	0.461949	3.5889	4.67248	6.21926e-06	4.5341e-05	3.35395	NO	NA	BID
	P13861	-0.282845	5.92899	-4.65713	6.22952e-06	4.53561e-05	3.2688	NO	NA	PRKAR2A
	Q13510	0.52342	6.197	4.65452	6.3892e-06	4.64578e-05	3.26055	NO	NA	ASAH1
	Q9UG63	-0.547386	2.8626	-4.67328	6.47949e-06	4.70526e-05	3.36045	NO	NA	ABCF2
	P35754	0.563969	5.53489	4.65463	6.52962e-06	4.73547e-05	3.27095	NO	NA	GLRX
	P48059	0.529212	5.72212	4.65551	6.55527e-06	4.74787e-05	3.27844	NO	NA	LIMS1
	Q86XH1	-1.60526	3.75289	-4.68561	6.80806e-06	4.91912e-05	3.36621	DOWN	IQCA1	IQCA1
	Q9BRX8	-0.634531	3.86595	-4.64058	6.80946e-06	4.91912e-05	3.20819	NO	NA	PRXL2A
	O94874	-0.45459	5.03556	-4.63525	6.87058e-06	4.95683e-05	3.18	NO	NA	UFL1
	P07237	-0.764565	9.74117	-4.63392	6.88675e-06	4.96204e-05	3.17307	NO	NA	P4HB
	Q06323	0.405021	7.45548	4.63245	6.93044e-06	4.98704e-05	3.16704	NO	NA	PSME1
	P22059	-0.458993	4.47328	-4.63035	7.04149e-06	5.06038e-05	3.16134	NO	NA	OSBP
	P48052	-1.03012	6.80564	-4.62831	7.23005e-06	5.18917e-05	3.15077	DOWN	CPA2	CPA2
	P24844	0.98404	6.97032	4.62452	7.57387e-06	5.42892e-05	3.15859	NO	NA	MYL9
	P46459	-0.339185	5.35684	-4.60987	7.6383e-06	5.46804e-05	3.07426	NO	NA	NSF
	O14531	0.657455	5.61451	4.62251	7.66955e-06	5.48333e-05	3.13918	NO	NA	DPYSL4
	P24593	0.984643	4.28871	4.65098	7.73293e-06	5.52153e-05	3.28784	NO	NA	IGFBP5
	P35613	0.465591	5.24285	4.61225	7.7733e-06	5.54322e-05	3.09392	NO	NA	BSG
	P63027	-0.744731	2.77961	-4.62067	8.02713e-06	5.71689e-05	3.13762	NO	NA	VAMP2
	P46063	0.426963	4.74052	4.59786	8.06892e-06	5.73928e-05	3.02665	NO	NA	RECQL
	Q9C0C9	-0.689534	2.32576	-4.68234	8.13973e-06	5.78223e-05	3.24499	NO	NA	UBE2O
	P08133	0.470755	8.49712	4.58667	8.43757e-06	5.98614e-05	2.97935	NO	NA	ANXA6
	O15230	-0.687403	5.8475	-4.5857	8.47258e-06	6.0033e-05	2.97541	NO	NA	LAMA5
	Q9BS26	0.420187	6.41578	4.585	8.55419e-06	6.0534e-05	2.97259	NO	NA	ERP44
	P21397	-0.659801	5.1657	-4.57926	8.79613e-06	6.21668e-05	2.95407	NO	NA	MAOA
	Q9NQ48	-0.585697	2.85369	-4.58225	8.964e-06	6.32726e-05	2.97206	NO	NA	LZTFL1
	P08195	0.646721	4.04432	4.58013	9.21816e-06	6.49839e-05	2.9841	NO	NA	SLC3A2
	Q7L576	0.340423	4.34201	4.57013	9.43709e-06	6.64429e-05	2.93566	NO	NA	CYFIP1
	A0A0J9YX35	-0.907743	3.54173	-4.62625	9.54092e-06	6.70887e-05	3.13763	NO	NA	IGHV3-64D
	Q93045	0.459872	4.57447	4.56652	9.8408e-06	6.91098e-05	2.92985	NO	NA	STMN2
	P62873	0.661386	6.64053	4.55698	9.87121e-06	6.92357e-05	2.85406	NO	NA	GNB1
	P52306	0.418939	3.54408	4.55434	9.94776e-06	6.96411e-05	2.85893	NO	NA	RAP1GDS1
	P14174	0.969273	10.0445	4.54871	9.9541e-06	6.96411e-05	2.82652	NO	NA	MIF
	O75569	0.416808	3.8192	4.54817	1.01421e-05	7.08667e-05	2.83005	NO	NA	PRKRA
	P05455	0.274521	5.69382	4.54118	1.02453e-05	7.14978e-05	2.79434	NO	NA	SSB
	Q9BPX5	0.598766	4.22838	4.54511	1.05287e-05	7.33838e-05	2.83296	NO	NA	ARPC5L
	P61604	0.560016	9.4881	4.53398	1.05639e-05	7.35361e-05	2.76516	NO	NA	HSPE1
	Q99459	-0.401296	4.70457	-4.53209	1.06489e-05	7.40354e-05	2.75752	NO	NA	CDC5L
	Q13753	1.34004	4.90093	4.56577	1.07402e-05	7.45768e-05	2.98702	UP	LAMC2	LAMC2
	P62995	0.489024	5.14453	4.54199	1.09109e-05	7.56669e-05	2.83696	NO	NA	TRA2B
	P30086	-0.557476	9.29159	-4.519	1.12571e-05	7.79704e-05	2.70462	NO	NA	PEBP1
	Q9BQE3	0.863629	4.76509	4.53527	1.14485e-05	7.91971e-05	2.79847	NO	NA	TUBA1C
	P34896	-0.568213	3.22236	-4.53775	1.14732e-05	7.92693e-05	2.79126	NO	NA	SHMT1
	Q8WVM8	-0.439364	4.52673	-4.5106	1.16646e-05	8.04913e-05	2.67076	NO	NA	SCFD1
	P16070	0.453637	5.77674	4.51449	1.1695e-05	8.06011e-05	2.69804	NO	NA	CD44
	Q08257	-0.600951	6.75671	-4.50824	1.17817e-05	8.10978e-05	2.66124	NO	NA	CRYZ
	P80723	0.58171	5.39309	4.50485	1.20638e-05	8.29368e-05	2.64987	NO	NA	BASP1
	Q8IW45	-0.451028	3.59586	-4.50849	1.2198e-05	8.36988e-05	2.68136	NO	NA	NAXD
	Q9HA77	-0.814773	2.67682	-4.51618	1.22048e-05	8.36988e-05	2.71209	NO	NA	CARS2
	Q13557	0.364363	4.80007	4.50269	1.22517e-05	8.39168e-05	2.64505	NO	NA	CAMK2D
	Q96EK6	-0.785922	3.08456	-4.52251	1.23299e-05	8.43481e-05	2.73083	NO	NA	GNPNAT1
	Q96A65	0.404058	3.77051	4.50427	1.25031e-05	8.54277e-05	2.67403	NO	NA	EXOC4
	Q8WW59	-0.555962	2.49111	-4.51611	1.25555e-05	8.56799e-05	2.72054	NO	NA	SPRYD4
	P49961	0.495426	4.93103	4.50753	1.26538e-05	8.62448e-05	2.70299	NO	NA	ENTPD1
	P27635	-0.612049	7.5029	-4.48944	1.27557e-05	8.68324e-05	2.58563	NO	NA	RPL10
	P54578	-0.329215	5.87472	-4.48435	1.30318e-05	8.85729e-05	2.56524	NO	NA	USP14
	P04792	0.45411	9.83649	4.48415	1.30433e-05	8.85729e-05	2.5644	NO	NA	HSPB1
	P06576	0.456017	8.964	4.48186	1.31694e-05	8.92606e-05	2.55524	NO	NA	ATP5F1B
	Q9BPY8	0.956744	4.58755	4.5055	1.31767e-05	8.92606e-05	2.70534	NO	NA	HOPX
	Q7Z4W1	-0.438691	4.49105	-4.48963	1.32025e-05	8.93265e-05	2.6061	NO	NA	DCXR
	Q08752	0.495883	3.61102	4.49438	1.33172e-05	8.99927e-05	2.6476	NO	NA	PPID
	P13489	0.434166	7.32447	4.47644	1.34734e-05	9.09375e-05	2.53352	NO	NA	RNH1
	P02100	-1.22577	2.81574	-4.56849	1.35417e-05	9.12872e-05	2.75709	DOWN	HBE1	HBE1
	P48729	0.546577	3.05745	4.488	1.38864e-05	9.34971e-05	2.61895	NO	NA	CSNK1A1
	P00742	-0.559106	3.65955	-4.49429	1.40409e-05	9.4423e-05	2.62223	NO	NA	F10
	P18827	1.24449	4.65275	4.51427	1.41448e-05	9.50065e-05	2.80925	UP	SDC1	SDC1
	Q92572	-0.485324	4.27148	-4.46217	1.43491e-05	9.62623e-05	2.47834	NO	NA	AP3S1
	Q9Y3A5	0.34075	4.92201	4.46369	1.44332e-05	9.67094e-05	2.48914	NO	NA	SBDS
	P08697	-0.69072	5.31493	-4.46395	1.48492e-05	9.9377e-05	2.51205	NO	NA	SERPINF2
	P00739	-1.00022	2.96134	-4.48554	1.4956e-05	9.99709e-05	2.58817	DOWN	HPR	HPR
	O95831	-0.43077	5.35875	-4.44912	1.51116e-05	0.000100889	2.42435	NO	NA	AIFM1
	Q9BWJ5	-0.626956	2.52063	-4.46925	1.53091e-05	0.000102085	2.51427	NO	NA	SF3B5
	P20591	1.04026	4.0567	4.45047	1.6042e-05	0.000106844	2.47778	UP	MX1	MX1
	O43504	0.439331	4.43782	4.44519	1.62217e-05	0.000107911	2.44698	NO	NA	LAMTOR5
	Q96E52	-1.31752	1.53587	-4.65093	1.63257e-05	0.000108473	2.78743	DOWN	OMA1	OMA1
	Q00325	0.560422	7.52769	4.43434	1.65741e-05	0.000109992	2.38428	NO	NA	SLC25A3
	Q9UQ16	0.5784	4.57871	4.45127	1.67609e-05	0.000111098	2.49596	NO	NA	DNM3
	Q92544	0.536333	4.4243	4.43853	1.68543e-05	0.000111584	2.42541	NO	NA	TM9SF4
	P61201	-0.34246	3.9523	-4.42267	1.69771e-05	0.000112263	2.32002	NO	NA	COPS2
	Q6PIU2	0.66237	4.06888	4.43758	1.72381e-05	0.000113853	2.43398	NO	NA	NCEH1
	Q16539	0.401368	3.62565	4.42495	1.73449e-05	0.000114423	2.35255	NO	NA	MAPK14
	A6NDB9	-1.14532	2.39709	-4.60608	1.75398e-05	0.000115463	2.67779	DOWN	PALM3	PALM3
	Q96A33	-0.61785	3.65934	-4.41548	1.75443e-05	0.000115463	2.29361	NO	NA	CCDC47
	Q8IUE6	0.48364	7.12291	4.41839	1.75974e-05	0.000115675	2.31638	NO	NA	H2AC21
	Q16890	-0.919274	2.4904	-4.46923	1.78941e-05	0.000117487	2.47931	NO	NA	TPD52L1
	O60841	-0.537624	4.12553	-4.40664	1.8148e-05	0.000119013	2.25986	NO	NA	EIF5B
	Q5T5P2	0.452719	4.30885	4.40649	1.83201e-05	0.00012	2.26601	NO	NA	KIAA1217
	Q9NVA2	0.437393	5.43021	4.40114	1.88443e-05	0.000123288	2.24601	NO	NA	SEPTIN11
	Q9BU23	-0.470877	4.02105	-4.40396	1.91049e-05	0.000124846	2.26971	NO	NA	LMF2
	O15027	-0.522574	3.92553	-4.39315	1.91395e-05	0.000124925	2.20446	NO	NA	SEC16A
	P28072	-0.416863	5.41276	-4.3892	1.94554e-05	0.000126837	2.18891	NO	NA	PSMB6
	Q13724	-0.389414	5.14114	-4.38969	1.9527e-05	0.000127155	2.19522	NO	NA	MOGS
	P32322	-0.798128	3.50053	-4.40201	1.96599e-05	0.00012787	2.2755	NO	NA	PYCR1
	Q96IJ6	-0.458073	4.38649	-4.38625	1.96947e-05	0.000127946	2.17729	NO	NA	GMPPA
	Q9BXX0	0.507035	4.04187	4.39444	2.02089e-05	0.000131133	2.25326	NO	NA	EMILIN2
	Q14031	0.747915	5.58763	4.38908	2.02456e-05	0.000131218	2.21317	NO	NA	COL4A6
	O95671	-0.489968	3.08773	-4.38675	2.03103e-05	0.000131483	2.20272	NO	NA	ASMTL
	Q93052	0.526661	6.5016	4.37687	2.04184e-05	0.00013203	2.13824	NO	NA	LPP
	Q4KMQ2	-0.521419	2.66535	-4.3978	2.06066e-05	0.000133091	2.26457	NO	NA	ANO6
	Q9H936	-0.900553	2.90938	-4.45542	2.06604e-05	0.000133283	2.4075	NO	NA	SLC25A22
	O00233	-0.333072	4.40007	-4.37136	2.08901e-05	0.000134609	2.11655	NO	NA	PSMD9
	O15305	-0.766913	5.14224	-4.3705	2.10219e-05	0.000135301	2.11534	NO	NA	PMM2
	Q14728	0.723445	3.20491	4.39687	2.14667e-05	0.000138004	2.29148	NO	NA	MFSD10
	P53597	-0.470614	6.73572	-4.36342	2.16464e-05	0.000138998	2.08754	NO	NA	SUCLG1
	P21953	-0.56117	3.06104	-4.37589	2.18802e-05	0.000140337	2.15481	NO	NA	BCKDHB
	P62310	0.683473	5.23167	4.3807	2.20081e-05	0.000140994	2.2193	NO	NA	LSM3
	P09110	0.433329	4.96814	4.35948	2.27196e-05	0.000145384	2.09637	NO	NA	ACAA1
	P60842	0.311992	6.81485	4.35001	2.28155e-05	0.00014583	2.03282	NO	NA	EIF4A1
	Q9UHA4	0.347969	4.34944	4.36246	2.30346e-05	0.000147061	2.13478	NO	NA	LAMTOR3
	Q03154	0.602918	3.98445	4.35514	2.31989e-05	0.00014794	2.08251	NO	NA	ACY1
	P32455	0.673699	4.56993	4.35943	2.3242e-05	0.000148045	2.11933	NO	NA	GBP1
	O75600	-1.94712	3.10274	-4.73412	2.39499e-05	0.000152324	2.56929	DOWN	GCAT	GCAT
	O15400	0.357613	5.37464	4.3442	2.39687e-05	0.000152324	2.02849	NO	NA	STX7
	Q99538	0.63124	5.18528	4.35547	2.42047e-05	0.000153647	2.12011	NO	NA	LGMN
	O75368	0.577945	6.81649	4.3334	2.45625e-05	0.000155741	1.96916	NO	NA	SH3BGRL
	Q9C002	0.927726	4.02227	4.35486	2.48201e-05	0.000157194	2.13153	NO	NA	NMES1
	Q5T5X7	-1.73935	3.95693	-4.48965	2.49692e-05	0.000157958	2.38709	DOWN	BEND3	BEND3
	Q99961	0.264242	5.03624	4.33385	2.50065e-05	0.000158014	1.98829	NO	NA	SH3GL1
	O95793	0.367056	3.32432	4.32943	2.51034e-05	0.000158446	1.96179	NO	NA	STAU1
	Q00059	-0.459994	4.56671	-4.32728	2.5396e-05	0.00016011	1.95597	NO	NA	TFAM
	P35555	1.03535	7.93886	4.32967	2.54383e-05	0.000160176	1.97205	UP	FBN1	FBN1
	P10599	0.354073	8.61231	4.32331	2.54641e-05	0.000160176	1.92856	NO	NA	TXN
	P28906	-0.809012	4.25838	-4.34547	2.61934e-05	0.000164577	2.02346	NO	NA	CD34
	Q9Y6B6	-0.406746	5.36971	-4.31972	2.64165e-05	0.00016579	1.92698	NO	NA	SAR1B
	P17948	-1.34707	5.85992	-4.34459	2.66163e-05	0.000166855	2.09742	DOWN	FLT1	FLT1
	P16615	0.272087	5.65813	4.3121	2.66614e-05	0.00016695	1.88496	NO	NA	ATP2A2
	P09874	-0.447171	5.49206	-4.31014	2.68771e-05	0.000168111	1.87732	NO	NA	PARP1
	O75882	-0.702189	2.56929	-4.34072	2.70328e-05	0.00016879	2.04709	NO	NA	ATRN
	Q07065	0.394231	6.94305	4.3086	2.70466e-05	0.00016879	1.87135	NO	NA	CKAP4
	Q99729	0.433056	5.53658	4.31047	2.74332e-05	0.000171011	1.89498	NO	NA	HNRNPAB
	P17858	0.358719	5.13274	4.30914	2.75817e-05	0.000171743	1.88986	NO	NA	PFKL
	O95336	0.277555	6.47799	4.30103	2.78978e-05	0.000173517	1.84196	NO	NA	PGLS
	Q03519	0.671958	3.9374	4.32236	2.79791e-05	0.000173828	2.00725	NO	NA	TAP2
	Q8WUM4	0.219596	6.41298	4.29945	2.80787e-05	0.000174251	1.83582	NO	NA	PDCD6IP
	Q9UN36	-0.518604	4.04672	-4.31157	2.81459e-05	0.000174473	1.89849	NO	NA	NDRG2
	P10620	-0.852225	3.75633	-4.30872	2.82946e-05	0.000175199	1.8718	NO	NA	MGST1
	Q15020	-0.672061	4.43082	-4.29598	2.85534e-05	0.000176604	1.82472	NO	NA	SART3
	P53355	-1.37115	4.50148	-4.35206	2.91729e-05	0.000180235	2.00599	DOWN	DAPK1	DAPK1
	Q92925	-1.43974	1.24076	-4.59662	2.93476e-05	0.000181113	2.36368	DOWN	SMARCD2	SMARCD2
	O60476	-1.00431	1.44117	-4.40628	2.95186e-05	0.000181965	2.18327	DOWN	MAN1A2	MAN1A2
	P52566	0.475098	7.84438	4.28579	2.97657e-05	0.000183286	1.78528	NO	NA	ARHGDIB
	P19961	-2.42794	5.60703	-4.45681	2.98741e-05	0.000183749	2.16703	DOWN	AMY2B	AMY2B
	Q9NVA4	-1.07142	1.84979	-4.38542	3.01568e-05	0.000185282	2.10164	DOWN	TMEM184C	TMEM184C
	Q8TD06	1.26482	3.63267	4.31017	3.02981e-05	0.000185945	1.93627	UP	AGR3	AGR3
	Q9H0A0	0.474123	2.65754	4.30125	3.05694e-05	0.000187402	1.91126	NO	NA	NAT10
	Q08495	-1.04986	2.37165	-4.32059	3.10883e-05	0.000190373	1.91593	DOWN	DMTN	DMTN
	O43414	-0.455054	3.56718	-4.27833	3.1177e-05	0.000190706	1.76464	NO	NA	ERI3
	Q9NTK5	-0.312968	6.00629	-4.27172	3.14407e-05	0.000192095	1.72858	NO	NA	OLA1
	Q6L8Q7	-0.460669	3.18083	-4.27401	3.14734e-05	0.000192095	1.74385	NO	NA	PDE12
	P22307	0.405789	5.67636	4.27125	3.15814e-05	0.000192543	1.72914	NO	NA	SCP2
	P40429	-0.523572	4.6834	-4.27035	3.21154e-05	0.000195583	1.73496	NO	NA	RPL13A
	O75312	0.529395	2.22625	4.28336	3.22727e-05	0.000196231	1.84036	NO	NA	ZPR1
	P61077	0.372859	5.64174	4.27531	3.22925e-05	0.000196231	1.78149	NO	NA	UBE2D3
	P21964	0.346197	5.40361	4.26317	3.25532e-05	0.000197599	1.69562	NO	NA	COMT
	Q9GZP4	-0.496218	3.35551	-4.27564	3.27501e-05	0.000198576	1.79066	NO	NA	PITHD1
	Q9Y5X3	-0.338763	4.31783	-4.2592	3.30825e-05	0.000200373	1.68033	NO	NA	SNX5
	Q09666	0.393965	9.80456	4.25446	3.37247e-05	0.00020404	1.66211	NO	NA	AHNAK
	Q14699	0.489412	3.65162	4.25884	3.48211e-05	0.000210444	1.71945	NO	NA	RFTN1
	Q9Y394	0.454063	5.38003	4.25025	3.49311e-05	0.000210879	1.66063	NO	NA	DHRS7
	P30044	0.458752	8.7457	4.24126	3.55777e-05	0.000214549	1.61142	NO	NA	PRDX5
	Q9H074	0.433691	3.78477	4.244	3.63171e-05	0.00021877	1.65649	NO	NA	PAIP1
	Q8NHP6	0.898264	3.42033	4.28614	3.65129e-05	0.000219711	1.84972	NO	NA	MOSPD2
	P00568	-0.401019	6.27658	-4.23353	3.67073e-05	0.000220641	1.58181	NO	NA	AK1
	Q9Y5V0	-0.837823	4.10474	-4.26955	3.76454e-05	0.000226035	1.76516	NO	NA	ZNF706
	P02753	-0.895414	4.44417	-4.24795	3.7695e-05	0.000226089	1.71198	NO	NA	RBP4
	P59190	0.54135	5.99781	4.22892	3.78699e-05	0.000226892	1.57366	NO	NA	RAB15
	Q5VY43	-0.723908	3.95766	-4.31263	3.81625e-05	0.000228399	1.79432	NO	NA	PEAR1
	P99999	0.619957	6.27517	4.2239	3.8544e-05	0.000230433	1.55186	NO	NA	CYCS
	Q03518	0.639648	3.71192	4.2425	3.87899e-05	0.000231654	1.69442	NO	NA	TAP1
	Q86U28	-0.626752	2.28478	-4.24917	3.90738e-05	0.000233098	1.68818	NO	NA	ISCA2
	O00154	0.72397	3.49032	4.23668	3.96961e-05	0.000236556	1.69445	NO	NA	ACOT7
	Q15121	0.533881	5.38256	4.21768	4.02531e-05	0.000239618	1.5487	NO	NA	PEA15
	P61601	-0.635461	2.10471	-4.27842	4.05455e-05	0.0002411	1.74762	NO	NA	NCALD
	P12107	1.29914	5.50039	4.22838	4.117e-05	0.000244551	1.64656	UP	COL11A1	COL11A1
	Q5SRE7	-0.637184	2.99636	-4.24943	4.1309e-05	0.000245115	1.65939	NO	NA	PHYHD1
	P22792	-0.785583	3.1397	-4.22263	4.15435e-05	0.000246243	1.59405	NO	NA	CPN2
	P08218	-1.81794	5.01245	-4.34554	4.18907e-05	0.000247829	1.82037	DOWN	CELA2B	CELA2B
	Q5T013	-0.59597	3.21859	-4.22218	4.19004e-05	0.000247829	1.56356	NO	NA	HYI
	Q14573	0.801958	3.39243	4.22072	4.20012e-05	0.00024816	1.62377	NO	NA	ITPR3
	Q13825	-0.611414	3.29233	-4.21421	4.21377e-05	0.000248615	1.54034	NO	NA	AUH
	Q9H4A5	-0.643875	2.46318	-4.22322	4.21678e-05	0.000248615	1.59331	NO	NA	GOLPH3L
	P02511	-0.798661	4.7888	-4.19939	4.28576e-05	0.000252414	1.46704	NO	NA	CRYAB
	O75390	0.359719	7.10276	4.1945	4.29578e-05	0.000252736	1.43291	NO	NA	CS
	P35637	0.383914	5.8099	4.1861	4.45347e-05	0.000261736	1.40361	NO	NA	FUS
	O94964	0.746614	4.51495	4.23656	4.47397e-05	0.000262357	1.62528	NO	NA	SOGA1
	P04843	-0.45295	7.64564	-4.18426	4.47587e-05	0.000262357	1.39404	NO	NA	RPN1
	O00170	0.322359	4.88209	4.1897	4.47822e-05	0.000262357	1.44059	NO	NA	AIP
	Q15166	-0.96689	3.94507	-4.22955	4.50629e-05	0.000263723	1.59236	NO	NA	PON3
	Q96PC5	-0.666108	2.72837	-4.2212	4.52803e-05	0.000264582	1.62671	NO	NA	MIA2
	O95159	0.751812	2.77663	4.22942	4.53051e-05	0.000264582	1.69166	NO	NA	ZFPL1
	P02768	0.871731	14.4196	4.17776	4.59398e-05	0.000268006	1.3694	NO	NA	ALB
	P31150	0.313334	5.68472	4.17686	4.62138e-05	0.000269322	1.36859	NO	NA	GDI1
	Q7Z4H3	-0.473388	3.15986	-4.18748	4.63061e-05	0.000269576	1.44029	NO	NA	HDDC2
	P33908	-0.588588	2.86796	-4.1918	4.67844e-05	0.000272075	1.49244	NO	NA	MAN1A1
	Q99442	-0.452536	4.54763	-4.17007	4.74854e-05	0.000275863	1.34292	NO	NA	SEC62
	P41240	0.422373	4.53704	4.17634	4.78616e-05	0.000277758	1.4031	NO	NA	CSK
	O95299	-0.420032	4.85227	-4.16701	4.79575e-05	0.000278023	1.32873	NO	NA	NDUFA10
	P49257	-0.493297	6.68605	-4.16582	4.81865e-05	0.000279059	1.32422	NO	NA	LMAN1
	P49589	-0.362467	5.08117	-4.16275	4.87805e-05	0.000282205	1.31263	NO	NA	CARS1
	Q02040	0.921145	7.66233	4.22919	4.95706e-05	0.000286477	1.58947	NO	NA	AKAP17A
	Q14789	-0.493445	3.25731	-4.15434	5.10437e-05	0.00029447	1.29121	NO	NA	GOLGB1
	O15269	0.429431	3.79046	4.15739	5.10599e-05	0.00029447	1.31395	NO	NA	SPTLC1
	Q9NVS9	-0.476267	3.97189	-4.1517	5.13363e-05	0.000295757	1.27912	NO	NA	PNPO
	Q96K17	-0.527029	5.47393	-4.14397	5.2694e-05	0.000303264	1.24449	NO	NA	BTF3L4
	P54725	-0.363816	4.70013	-4.1489	5.35029e-05	0.0003076	1.30419	NO	NA	RAD23A
	Q14204	0.195878	6.12462	4.13767	5.39078e-05	0.000309607	1.21812	NO	NA	DYNC1H1
	Q9UHB9	-0.518673	4.74518	-4.13763	5.40382e-05	0.000310035	1.22067	NO	NA	SRP68
	Q92538	-0.562563	2.76834	-4.13907	5.49041e-05	0.000314678	1.24951	NO	NA	GBF1
	P25786	0.292459	6.85108	4.12148	5.76135e-05	0.000329866	1.16012	NO	NA	PSMA1
	O95817	0.603398	3.61043	4.12754	5.83589e-05	0.000333789	1.22867	NO	NA	BAG3
	Q96CP2	-1.0564	1.72281	-4.2828	5.84228e-05	0.00033381	1.64917	DOWN	FLYWCH2	FLYWCH2
	O00499	-0.423574	3.37834	-4.12086	5.89968e-05	0.000336743	1.16966	NO	NA	BIN1
	Q15717	0.314377	5.56508	4.11329	5.99196e-05	0.000341659	1.13458	NO	NA	ELAVL1
	O96019	0.294669	3.89221	4.12177	6.00216e-05	0.000341889	1.21021	NO	NA	ACTL6A
	Q9HB40	0.471663	4.00269	4.11766	6.0512e-05	0.000344329	1.188	NO	NA	SCPEP1
	P07225	-0.631269	3.88188	-4.11418	6.10276e-05	0.000346907	1.16746	NO	NA	PROS1
	P15586	0.423436	4.30176	4.10905	6.18059e-05	0.000350972	1.1377	NO	NA	GNS
	O14681	-0.544073	3.6714	-4.11741	6.20934e-05	0.000352243	1.2091	NO	NA	EI24
	P09622	-0.378404	6.87221	-4.10163	6.23194e-05	0.000353164	1.08594	NO	NA	DLD
	P61586	0.344166	6.46975	4.10093	6.24912e-05	0.000353777	1.08334	NO	NA	RHOA
	P15289	-0.487993	3.40178	-4.10378	6.40648e-05	0.000362316	1.1261	NO	NA	ARSA
	Q9H0W9	-0.408984	4.74574	-4.10121	6.42183e-05	0.000362814	1.11937	NO	NA	C11orf54
	Q9Y2J2	-0.556638	3.45216	-4.09843	6.55931e-05	0.000370204	1.11485	NO	NA	EPB41L3
	Q96RQ9	0.903838	3.3671	4.11178	6.6349e-05	0.00037409	1.24427	NO	NA	IL4I1
	Q15257	-0.286017	5.24434	-4.08558	6.66819e-05	0.000375585	1.02857	NO	NA	PTPA
	Q6UW15	-1.33561	3.37664	-4.47527	6.7027e-05	0.000377146	1.65603	DOWN	REG3G	REG3G
	O43301	-0.747555	3.48015	-4.0925	6.71338e-05	0.000377364	1.09296	NO	NA	HSPA12A
	P21281	0.314474	5.41265	4.07947	6.84567e-05	0.000384411	1.00881	NO	NA	ATP6V1B2
	Q14746	-0.608306	2.14203	-4.09082	6.94781e-05	0.000389752	1.10751	NO	NA	COG2
	P51688	-0.866852	2.46392	-4.11906	7.02107e-05	0.000393463	1.24688	NO	NA	SGSH
	Q9H0U4	0.374478	4.87798	4.07731	7.06926e-05	0.000395765	1.035	NO	NA	RAB1B
	P50461	0.857023	5.97107	4.10388	7.0966e-05	0.000396894	1.1514	NO	NA	CSRP3
	Q6UXG2	-0.931214	3.38903	-4.1665	7.14099e-05	0.000398975	1.25091	NO	NA	ELAPOR1
	Q13438	-0.627073	3.04458	-4.07212	7.17831e-05	0.000400657	1.00381	NO	NA	OS9
	P43235	-1.90965	2.75824	-4.2699	7.19032e-05	0.000400923	1.51195	DOWN	CTSK	CTSK
	P08174	0.992583	3.50498	4.10541	7.20039e-05	0.000400949	1.27645	NO	NA	CD55
	Q9GZT6	-0.567448	2.89723	-4.0764	7.20523e-05	0.000400949	1.03573	NO	NA	CCDC90B
	P62072	-0.538499	2.83994	-4.07454	7.29698e-05	0.000405648	1.03716	NO	NA	TIMM10
	Q99436	-0.343659	5.36731	-4.06049	7.31102e-05	0.000406022	0.930307	NO	NA	PSMB7
	P57721	0.616423	3.75968	4.09644	7.38939e-05	0.000409963	1.17804	NO	NA	PCBP3
	P55196	-0.481073	4.6893	-4.05715	7.50446e-05	0.000415932	0.932487	NO	NA	AFDN
	P60604	0.657726	2.21449	4.09138	7.53345e-05	0.000417122	1.17838	NO	NA	UBE2G2
	Q14767	0.810265	5.77669	4.05537	7.57394e-05	0.000418696	0.92915	NO	NA	LTBP2
	Q96GD0	-0.609583	2.98131	-4.06845	7.57697e-05	0.000418696	0.978038	NO	NA	PDXP
	Q15907	0.410153	6.39357	4.05717	7.66533e-05	0.000423157	0.965065	NO	NA	RAB11B
	P57737	0.337425	4.49289	4.05002	7.80533e-05	0.000430457	0.923362	NO	NA	CORO7
	Q8N8N7	-0.489671	3.61103	-4.0517	7.8495e-05	0.000432463	0.906767	NO	NA	PTGR2
	Q9Y376	0.324411	4.08984	4.04758	7.86155e-05	0.000432697	0.910767	NO	NA	CAB39
	O75962	1.23667	1.23327	4.12228	8.01894e-05	0.000440605	1.38483	UP	TRIO	TRIO
	Q9Y320	-0.710324	3.01933	-4.05153	8.02111e-05	0.000440605	0.940811	NO	NA	TMX2
	Q16787	0.982435	4.42303	4.05424	8.0512e-05	0.000441423	1.00395	NO	NA	LAMA3
	Q8NDV3	0.551578	3.52267	4.07182	8.05191e-05	0.000441423	1.03437	NO	NA	SMC1B
	Q9Y2Q5	0.429903	3.94686	4.04661	8.10937e-05	0.000444134	0.947605	NO	NA	LAMTOR2
	P35612	-0.968653	2.63062	-4.10191	8.15086e-05	0.000445658	1.06403	NO	NA	ADD2
	P08123	0.752182	13.5849	4.0326	8.15325e-05	0.000445658	0.827437	NO	NA	COL1A2
	P49406	-0.5064	2.8274	-4.03528	8.32456e-05	0.000454573	0.876201	NO	NA	MRPL19
	Q13190	-0.467875	3.13752	-4.03736	8.36097e-05	0.000456113	0.875339	NO	NA	STX5
	Q8N5H7	0.704033	5.46681	4.14722	8.39753e-05	0.000457657	1.27835	NO	NA	SH2D3C
	O60704	-1.10938	3.38451	-4.07566	8.51329e-05	0.00046351	1.00495	DOWN	TPST2	TPST2
	P49419	-0.395253	5.81212	-4.01571	8.7076e-05	0.000473625	0.765408	NO	NA	ALDH7A1
	Q13427	0.523664	2.93243	4.04721	8.80772e-05	0.000478602	1.03817	NO	NA	PPIG
	P20042	-0.42127	5.35918	-4.00536	9.06508e-05	0.000491724	0.727481	NO	NA	EIF2S2
	O14791	-0.672185	3.551	-4.02031	9.07086e-05	0.000491724	0.85981	NO	NA	APOL1
	P69891	-1.52619	4.00871	-4.05857	9.0758e-05	0.000491724	0.978445	DOWN	HBG1	HBG1
	Q9H3S7	-0.366596	3.6054	-4.00871	9.12008e-05	0.000493641	0.765131	NO	NA	PTPN23
	Q15005	-0.489383	5.41776	-4.00389	9.13513e-05	0.000493974	0.725097	NO	NA	SPCS2
	Q9NR34	0.831899	6.7585	4.00978	9.16562e-05	0.00049514	0.770752	NO	NA	MAN1C1
	Q02413	-1.75933	2.1216	-4.23226	9.20134e-05	0.000496586	1.31133	DOWN	DSG1	DSG1
	P48426	-0.442306	3.89395	-4.00464	9.32776e-05	0.00050292	0.761474	NO	NA	PIP4K2A
	P40306	0.437342	4.65428	4.00365	9.40693e-05	0.000506696	0.765883	NO	NA	PSMB10
	Q9BQS8	-0.591247	2.57739	-4.00909	9.4445e-05	0.000508226	0.777596	NO	NA	FYCO1
	P62314	0.32242	5.35065	3.99852	9.55018e-05	0.000512789	0.739291	NO	NA	SNRPD1
	Q96SW2	-1.02046	2.12965	-4.06723	9.5561e-05	0.000512789	0.966453	DOWN	CRBN	CRBN
	Q9Y3A3	0.504767	3.42755	4.006	9.55702e-05	0.000512789	0.815781	NO	NA	MOB4
	Q687X5	-0.668575	3.33932	-4.02082	9.62894e-05	0.000516148	0.811968	NO	NA	STEAP4
	Q9UK22	-0.879998	3.24425	-4.02285	9.65854e-05	0.000517235	0.849517	NO	NA	FBXO2
	Q7KZF4	-0.434773	6.82882	-3.98715	9.72756e-05	0.000520429	0.661013	NO	NA	SND1
	Q9HD42	0.314132	4.46985	3.99779	9.73763e-05	0.000520466	0.755855	NO	NA	CHMP1A
	Q9P2E9	-0.726783	7.46996	-3.98656	9.74995e-05	0.000520623	0.658847	NO	NA	RRBP1
	Q9P2D6	-1.64462	2.25387	-4.12767	9.83442e-05	0.000524628	1.07919	DOWN	FAM135A	FAM135A
	O14773	0.499364	6.20511	3.99051	9.89486e-05	0.000527346	0.718297	NO	NA	TPP1
	O00330	-0.449815	3.48244	-3.98549	9.91111e-05	0.000527705	0.670327	NO	NA	PDHX
	Q00341	-0.565971	6.49578	-3.97901	0.000100387	0.000533983	0.631357	NO	NA	HDLBP
	O00116	0.390224	3.38451	3.98813	0.00010105	0.000536997	0.732112	NO	NA	AGPS
	Q9Y680	0.554288	3.0768	3.99239	0.000101487	0.000538805	0.776796	NO	NA	FKBP7
	Q9P0V9	0.441746	3.78733	3.98197	0.000102966	0.000546133	0.695243	NO	NA	SEPTIN10
	P18031	0.404728	3.42509	3.97676	0.000104795	0.000555304	0.677265	NO	NA	PTPN1
	Q07954	0.35857	4.96464	3.96847	0.000104964	0.000555666	0.599224	NO	NA	LRP1
	Q9UHV9	0.306259	4.94841	3.96985	0.00010526	0.000556703	0.613658	NO	NA	PFDN2
	P02656	-0.874928	6.44011	-3.96967	0.000105777	0.000558908	0.619921	NO	NA	APOC3
	Q9BVG4	0.28729	4.29147	3.96957	0.000106047	0.000559799	0.623141	NO	NA	PBDC1
	Q14116	0.568692	4.30207	3.97883	0.000106586	0.000562107	0.722605	NO	NA	IL18
	Q9BXN1	1.02278	7.24825	3.96635	0.000106688	0.000562112	0.600974	UP	ASPN	ASPN
	Q5HYI8	-0.599766	3.97915	-3.97066	0.000108297	0.000570047	0.610877	NO	NA	RABL3
	Q9P1F3	0.761032	4.39163	3.96158	0.00011158	0.000586774	0.621144	NO	NA	ABRACL
	Q99848	0.534793	2.36358	3.96471	0.000111892	0.000587855	0.649108	NO	NA	EBNA1BP2
	Q9Y265	0.235217	5.16558	3.95006	0.000112229	0.00058907	0.52635	NO	NA	RUVBL1
	Q9Y2H6	-0.518357	2.93229	-3.95528	0.000112498	0.000589921	0.562785	NO	NA	FNDC3A
	O75947	-0.401663	6.85531	-3.94866	0.000112831	0.00059111	0.521317	NO	NA	ATP5PD
	P52630	0.446023	3.41947	3.96007	0.000113037	0.00059163	0.641425	NO	NA	STAT2
	O43815	0.39423	3.36024	3.96132	0.000113926	0.000595721	0.65346	NO	NA	STRN
	P04899	0.535239	6.74026	3.94728	0.000115744	0.000604661	0.546568	NO	NA	GNAI2
	Q6UXV4	-0.390341	3.21334	-3.94655	0.000116067	0.000605777	0.539724	NO	NA	APOOL
	P28330	-1.47911	2.99902	-4.18708	0.000116804	0.000608606	1.05348	DOWN	ACADL	ACADL
	Q9Y371	0.238624	4.34275	3.94059	0.000116829	0.000608606	0.49842	NO	NA	SH3GLB1
	P61619	-0.571415	3.9293	-3.96868	0.000118003	0.000614149	0.692632	NO	NA	SEC61A1
	P62847	-0.494769	5.54542	-3.93506	0.000119331	0.000620475	0.47509	NO	NA	RPS24
	O95425	0.424605	3.76638	3.93963	0.000119945	0.000623084	0.531071	NO	NA	SVIL
	P26583	0.575948	6.64913	3.92754	0.00012281	0.000637373	0.44805	NO	NA	HMGB2
	O43866	-0.808005	4.46506	-3.93492	0.000127229	0.000659686	0.561908	NO	NA	CD5L
	Q8IVT2	0.911867	3.17436	3.95419	0.000131901	0.00068235	0.747952	NO	NA	MISP
	Q8NI60	-0.772985	1.92002	-3.95643	0.000131953	0.00068235	0.586078	NO	NA	COQ8A
	P40313	-1.64833	4.05993	-4.03096	0.000131968	0.00068235	0.754175	DOWN	CTRL	CTRL
	P17693	0.839491	6.415	3.90892	0.00013508	0.000697788	0.425723	NO	NA	HLA-G
	Q9BTV4	0.313686	5.41801	3.90382	0.000136284	0.000703353	0.387267	NO	NA	TMEM43
	P15169	-0.693735	2.33105	-3.92108	0.000137447	0.000708695	0.516029	NO	NA	CPN1
	A6NNP5	-1.24979	3.57185	-3.97287	0.000139932	0.000720838	0.680204	DOWN	CCDC169	CCDC169
	P01833	1.10411	5.18018	3.90615	0.00014033	0.000722219	0.451508	UP	PIGR	PIGR
	Q9NQX4	-0.440332	6.11151	-3.89965	0.000140505	0.000722448	0.355313	NO	NA	MYO5C
	P05387	-0.587005	8.68483	-3.88763	0.000142441	0.000731205	0.302133	NO	NA	RPLP2
	P60510	0.58816	3.00408	3.90841	0.000142472	0.000731205	0.507213	NO	NA	PPP4C
	Q6UWP2	-0.727165	2.38043	-3.9114	0.000143797	0.000737324	0.448195	NO	NA	DHRS11
	P08236	0.498204	4.24384	3.88909	0.000146212	0.000749018	0.364439	NO	NA	GUSB
	P51114	-0.341133	4.26872	-3.87853	0.000147713	0.000756006	0.272884	NO	NA	FXR1
	Q14956	0.908302	7.37317	3.88142	0.000148636	0.000760028	0.311556	NO	NA	GPNMB
	P06870	-1.7577	4.75745	-3.9793	0.000150889	0.00077084	0.601124	DOWN	KLK1	KLK1
	P20073	0.308642	6.33698	3.87116	0.000152165	0.000776646	0.249987	NO	NA	ANXA7
	Q96B49	0.455792	3.13106	3.90998	0.000153303	0.00078173	0.49044	NO	NA	TOMM6
	Q96P44	-0.841528	5.2793	-3.87599	0.000155302	0.000791201	0.320343	NO	NA	COL21A1
	P12532	0.744414	5.55711	3.86717	0.000158111	0.000804768	0.273121	NO	NA	CKMT1A
	Q15113	0.664418	5.13357	3.86914	0.000158286	0.000804923	0.303732	NO	NA	PCOLCE
	P53602	0.383227	3.1925	3.86962	0.000159056	0.000808099	0.321066	NO	NA	MVD
	Q13751	1.33534	4.70335	3.88362	0.000160388	0.00081412	0.496362	UP	LAMB3	LAMB3
	Q8N1F7	0.275632	4.07125	3.85819	0.000161285	0.000817924	0.221955	NO	NA	NUP93
	O14862	1.21306	3.94268	3.97841	0.00016333	0.000827539	0.729283	UP	AIM2	AIM2
	Q7Z6K5	-0.456402	3.56525	-3.86664	0.000165578	0.000838162	0.300748	NO	NA	ARPIN
	P06865	0.38251	4.93055	3.85288	0.000166147	0.000840275	0.218984	NO	NA	HEXA
	Q92764	-1.76014	6.26832	-4.04468	0.000167447	0.000846082	0.710109	DOWN	KRT35	KRT35
	P98172	0.866284	1.66837	3.89405	0.00017265	0.000871575	0.512827	NO	NA	EFNB1
	Q8IZP0	0.294658	4.26847	3.84483	0.00017336	0.000874363	0.212927	NO	NA	ABI1
	Q15437	-0.575995	4.04357	-3.83798	0.00017368	0.000875186	0.135696	NO	NA	SEC23B
	P55145	-0.563211	5.62976	-3.83297	0.000175404	0.000883069	0.111546	NO	NA	MANF
	Q9UKY7	-0.4337	5.09315	-3.83233	0.000176443	0.000887496	0.116133	NO	NA	CDV3
	P38606	0.320264	6.07966	3.82982	0.000177796	0.000893031	0.103851	NO	NA	ATP6V1A
	P54687	-0.813041	4.35981	-3.83212	0.000177866	0.000893031	0.114982	NO	NA	BCAT1
	Q9NRV9	-0.295298	5.18595	-3.82803	0.000178682	0.000896319	0.0941713	NO	NA	HEBP1
	P09429	0.5114	7.13082	3.82854	0.000179284	0.000898524	0.106372	NO	NA	HMGB1
	Q8IVF2	0.695014	5.38737	3.82687	0.000182073	0.000911537	0.115402	NO	NA	AHNAK2
	O75976	-0.559151	3.20537	-3.83148	0.000182209	0.000911537	0.146137	NO	NA	CPD
	P48960	0.470101	3.31532	3.83544	0.00018274	0.000913372	0.210626	NO	NA	ADGRE5
	Q13637	0.505123	3.22172	3.82879	0.000184822	0.000922947	0.172971	NO	NA	RAB32
	Q99611	-0.572602	3.5807	-3.82548	0.000185936	0.000927672	0.108443	NO	NA	SEPHS2
	Q9HCC0	-0.527589	3.84046	-3.81358	0.000189605	0.000945129	0.0502138	NO	NA	MCCC2
	Q92688	0.332631	6.45692	3.80633	0.000193807	0.000965208	0.0146336	NO	NA	ANP32B
	O95718	0.823627	3.78336	3.84611	0.000195753	0.000974027	0.322325	NO	NA	ESRRB
	P28482	0.255838	5.91963	3.80251	0.000196924	0.000978972	0.0080162	NO	NA	MAPK1
	Q8TDL5	-1.19615	3.77551	-3.84666	0.0001977	0.000981951	0.317663	DOWN	BPIFB1	BPIFB1
	Q14376	0.575673	4.19045	3.81017	0.000199326	0.000989141	0.118817	NO	NA	GALE
	Q14997	-0.452238	4.4308	-3.80252	0.000201279	0.000997941	0.0517402	NO	NA	PSME4
	P49006	0.783328	2.60138	3.81023	0.000204993	0.00101537	0.194239	NO	NA	MARCKSL1
	Q9BYD1	-0.471894	3.10483	-3.79897	0.000205161	0.00101537	0.04841	NO	NA	MRPL13
	O95967	0.610946	5.48846	3.80088	0.000205841	0.00101783	0.0874297	NO	NA	EFEMP2
	Q6NYC8	0.380307	3.53114	3.79878	0.000206571	0.00102053	0.0688726	NO	NA	PPP1R18
	Q9NRL2	1.47343	8.97903	3.88905	0.000208344	0.00102838	0.309136	UP	BAZ1A	BAZ1A
	Q16719	0.659228	2.6455	3.80951	0.000211201	0.00104155	0.229929	NO	NA	KYNU
	O94886	1.01236	2.35225	3.82065	0.000212236	0.00104572	0.317219	UP	TMEM63A	TMEM63A
	Q9UHQ9	0.356111	5.0563	3.7838	0.000213339	0.00105023	-0.0387839	NO	NA	CYB5R1
	P51911	1.06249	7.11396	3.77709	0.000217564	0.00107008	-0.0734888	UP	CNN1	CNN1
	P25685	0.365681	4.55641	3.7794	0.000218037	0.00107145	-0.0371377	NO	NA	DNAJB1
	P36269	0.623123	5.60427	3.77434	0.000219796	0.00107914	-0.0830464	NO	NA	GGT5
	Q6ZUT4	0.641043	5.21371	3.77748	0.000223008	0.00109394	-0.0158588	NO	NA	Q6ZUT4
	P13010	0.278463	7.2812	3.76755	0.000223526	0.00109551	-0.120688	NO	NA	XRCC5
	O00483	-0.39273	5.73276	-3.76501	0.00022601	0.00110671	-0.126111	NO	NA	NDUFA4
	P61803	-0.584562	3.75115	-3.76886	0.000226694	0.00110908	-0.0826466	NO	NA	DAD1
	P55263	-0.361189	4.2794	-3.76559	0.000227815	0.00111359	-0.105826	NO	NA	ADK
	P31937	-0.369535	4.65474	-3.76249	0.000228125	0.00111412	-0.134834	NO	NA	HIBADH
	Q16666	0.359659	5.04032	3.76515	0.000228992	0.00111737	-0.0950592	NO	NA	IFI16
	Q10469	-0.846553	2.0582	-3.79637	0.000230842	0.0011254	0.0770446	NO	NA	MGAT2
	Q9Y230	0.209317	5.18275	3.75857	0.000231094	0.00112565	-0.15188	NO	NA	RUVBL2
	Q9NZW5	-0.569678	1.96111	-3.78203	0.000232106	0.00112865	-0.0035586	NO	NA	PALS2
	P69905	-0.968879	13.7236	-3.75737	0.000232118	0.00112865	-0.156019	NO	NA	HBA1
	O43399	0.307909	6.18414	3.75487	0.000234273	0.00113759	-0.164674	NO	NA	TPD52L2
	Q8IVL6	0.537579	3.7153	3.77433	0.000234366	0.00113759	0.0706463	NO	NA	P3H3
	Q9Y4G6	-0.322063	4.58904	-3.75381	0.000235956	0.0011443	-0.164854	NO	NA	TLN2
	Q6PCE3	0.535578	3.31313	3.76419	0.000236598	0.00114642	-0.0400757	NO	NA	PGM2L1
	Q92522	0.34716	6.08008	3.75221	0.000237357	0.00114909	-0.170398	NO	NA	H1-10
	O43684	0.258794	4.58984	3.75146	0.000239202	0.00115701	-0.162272	NO	NA	BUB3
	P27816	0.257966	6.51508	3.7477	0.000240566	0.0011626	-0.189496	NO	NA	MAP4
	P51572	-0.429566	7.60759	-3.74737	0.000240865	0.00116303	-0.190658	NO	NA	BCAP31
	P22392	0.652685	5.96764	3.75912	0.000241544	0.00116529	-0.0580511	NO	NA	NME2
	Q86UP0	0.547475	3.101	3.77336	0.00024223	0.00116759	0.0280245	NO	NA	CDH24
	Q9NTJ5	-0.454648	3.18375	-3.74487	0.000243871	0.00117448	-0.195747	NO	NA	SACM1L
	O75533	0.302825	4.63613	3.74091	0.000247063	0.00118882	-0.209508	NO	NA	SF3B1
	P13798	-0.249669	5.58326	-3.73969	0.000247788	0.00119127	-0.217188	NO	NA	APEH
	P48507	-0.451335	3.50526	-3.74468	0.000250575	0.00120363	-0.143843	NO	NA	GCLM
	P53999	0.519536	6.6159	3.73634	0.000251663	0.00120781	-0.221733	NO	NA	SUB1
	A4UGR9	-1.12937	6.13395	-3.81554	0.000253472	0.00121544	0.0750211	DOWN	XIRP2	XIRP2
	P18084	0.523311	3.68584	3.74658	0.000254508	0.00121841	-0.0962385	NO	NA	ITGB5
	P23919	0.392712	3.70496	3.74092	0.000254531	0.00121841	-0.140814	NO	NA	DTYMK
	O15042	0.442578	5.55693	3.73263	0.000257227	0.00123025	-0.219454	NO	NA	U2SURP
	P07108	0.513565	6.98287	3.72972	0.000257462	0.00123032	-0.248092	NO	NA	DBI
	Q8N6C5	1.06884	3.75926	3.8013	0.000258317	0.00123334	0.23106	UP	IGSF1	IGSF1
	Q8WUH6	-0.41148	3.72489	-3.73381	0.000259289	0.00123692	-0.199365	NO	NA	TMEM263
	P55268	-0.674622	5.49426	-3.72588	0.000261128	0.00124462	-0.261321	NO	NA	LAMB2
	Q96GA7	-0.474915	3.21808	-3.73396	0.000261601	0.0012458	-0.170621	NO	NA	SDSL
	P08708	-0.376369	6.24525	-3.72304	0.000263452	0.00125354	-0.274552	NO	NA	RPS17
	Q96I99	-0.42661	5.67116	-3.7222	0.000264271	0.00125636	-0.277459	NO	NA	SUCLG2
	O95373	0.240176	4.15328	3.72591	0.000268879	0.00127718	-0.197664	NO	NA	IPO7
	Q9HAS0	-0.464403	1.39149	-3.7363	0.000270389	0.00128325	-0.103158	NO	NA	C17orf75
	P36873	0.384437	3.83089	3.71441	0.000277844	0.00131751	-0.256142	NO	NA	PPP1CC
	P23193	-0.395805	4.37422	-3.70825	0.000278576	0.00131948	-0.321824	NO	NA	TCEA1
	P09486	0.615276	4.79339	3.71926	0.000278738	0.00131948	-0.193081	NO	NA	SPARC
	O60645	0.284307	3.69945	3.71296	0.00028083	0.00132826	-0.246516	NO	NA	EXOC3
	Q02878	-0.518333	8.5698	-3.70427	0.000282236	0.00133268	-0.338974	NO	NA	RPL6
	P15941	0.897489	5.85203	3.71209	0.000282246	0.00133268	-0.249809	NO	NA	MUC1
	P16452	-1.13339	3.14987	-3.76391	0.000283594	0.00133759	-0.0892462	DOWN	EPB42	EPB42
	P63096	-0.486771	3.21225	-3.71216	0.000283768	0.00133759	-0.227756	NO	NA	GNAI1
	P28070	0.289271	5.58381	3.70693	0.000284038	0.00133773	-0.295038	NO	NA	PSMB4
	Q13523	-0.394073	2.95297	-3.70794	0.000286537	0.00134835	-0.283629	NO	NA	PRPF4B
	P01834	0.704917	10.173	3.69905	0.000287673	0.00135255	-0.356817	NO	NA	IGKC
	Q16851	0.255274	6.32581	3.69856	0.000288193	0.00135355	-0.358507	NO	NA	UGP2
	Q03164	-1.54524	4.26516	-3.91697	0.000288374	0.00135355	0.246277	DOWN	KMT2A	KMT2A
	Q9BRP8	-0.424022	4.11689	-3.70108	0.000288719	0.00135403	-0.331356	NO	NA	PYM1
	O60687	0.937808	3.70456	3.71516	0.000289752	0.00135772	-0.137357	NO	NA	SRPX2
	P14406	0.456746	5.90681	3.69853	0.000290943	0.00136215	-0.340076	NO	NA	COX7A2
	Q9H553	-0.547838	2.6501	-3.69967	0.00030235	0.00141436	-0.248781	NO	NA	ALG2
	P04066	0.464555	4.36411	3.68769	0.000308391	0.00143951	-0.332499	NO	NA	FUCA1
	O14639	-0.409734	3.07057	-3.68922	0.000308396	0.00143951	-0.347506	NO	NA	ABLIM1
	Q8N4T8	-0.70837	1.74681	-3.71523	0.000308504	0.00143951	-0.193373	NO	NA	CBR4
	P98095	0.835199	5.27272	3.68784	0.00031052	0.0014477	-0.304193	NO	NA	FBLN2
	Q9UBS4	-0.46092	5.57394	-3.67618	0.00031272	0.00145673	-0.434847	NO	NA	DNAJB11
	P02787	0.73689	9.66382	3.67477	0.000314333	0.00146302	-0.439653	NO	NA	TF
	Q9HBB8	-1.33167	4.29384	-3.75837	0.000316778	0.00147316	-0.0363852	DOWN	CDHR5	CDHR5
	Q15366	0.344384	6.56491	3.67155	0.00031803	0.00147775	-0.450579	NO	NA	PCBP2
	P55060	0.466494	12.497	3.6692	0.000320762	0.0014892	-0.45857	NO	NA	CSE1L
	O60313	0.270871	4.27745	3.66765	0.000322577	0.00149637	-0.463839	NO	NA	OPA1
	Q9UBV2	-0.431327	3.56544	-3.66352	0.000332019	0.00153888	-0.45486	NO	NA	SEL1L
	Q07817	0.849014	2.31251	3.69229	0.000332524	0.00153993	-0.0693847	NO	NA	BCL2L1
	P47914	-0.525674	6.57519	-3.66012	0.000333002	0.00154086	-0.478369	NO	NA	RPL29
	Q9C005	0.348423	4.61368	3.66465	0.000334582	0.00154626	-0.409933	NO	NA	DPY30
	Q86V48	0.422322	3.02171	3.66971	0.000334725	0.00154626	-0.354401	NO	NA	LUZP1
	P55265	0.261144	4.87501	3.65369	0.000339343	0.00156421	-0.511162	NO	NA	ADAR
	P61513	-0.480524	4.5433	-3.65613	0.000339396	0.00156421	-0.483947	NO	NA	RPL37A
	P07942	-0.362413	6.53429	-3.6536	0.000339457	0.00156421	-0.511476	NO	NA	LAMB1
	Q9UH62	-0.531259	2.53805	-3.67465	0.000340688	0.00156832	-0.288185	NO	NA	ARMCX3
	Q08209	0.348948	5.01633	3.65533	0.000340914	0.00156832	-0.482631	NO	NA	PPP3CA
	P05154	-0.649575	2.76666	-3.66917	0.000342549	0.00157454	-0.373713	NO	NA	SERPINA5
	P12109	0.672525	9.85929	3.64363	0.000351926	0.0016163	-0.545153	NO	NA	COL6A1
	O76003	0.309845	5.07822	3.63912	0.000357718	0.00164154	-0.560389	NO	NA	GLRX3
	Q96EE4	-1.0671	1.33501	-3.77321	0.000358216	0.00164247	0.0335288	DOWN	CCDC126	CCDC126
	Q9H3Q1	-0.611119	2.67983	-3.65656	0.000359108	0.0016452	-0.437055	NO	NA	CDC42EP4
	Q9UIA9	-0.414109	2.91118	-3.63975	0.000363512	0.001664	-0.526598	NO	NA	XPO7
	Q9UBW8	-0.347451	3.02172	-3.64311	0.00036476	0.00166833	-0.472312	NO	NA	COPS7A
	P10644	-0.338191	4.58554	-3.62973	0.000370042	0.0016911	-0.591998	NO	NA	PRKAR1A
	Q13228	-0.520045	6.68339	-3.62942	0.000370467	0.00169165	-0.593068	NO	NA	SELENBP1
	P63172	0.433203	2.55669	3.63867	0.000377062	0.00172034	-0.445984	NO	NA	DYNLT1
	Q6ICL3	-0.531964	2.54236	-3.67774	0.000380766	0.00173582	-0.255922	NO	NA	TANGO2
	P56181	-0.488119	3.57697	-3.64289	0.000381379	0.00173718	-0.473954	NO	NA	NDUFV3
	Q8IYK4	0.411447	4.97735	3.6507	0.000382799	0.00174222	-0.299295	NO	NA	COLGALT2
	Q9NVI7	-0.443861	3.35393	-3.61984	0.000385111	0.00175131	-0.617632	NO	NA	ATAD3A
	P39687	0.348747	7.33892	3.61873	0.000385556	0.0017519	-0.625344	NO	NA	ANP32A
	P62826	0.263162	8.38058	3.61785	0.000386232	0.00175353	-0.631944	NO	NA	RAN
	Q7L0Y3	-0.445391	3.03546	-3.62612	0.000387621	0.00175737	-0.539862	NO	NA	TRMT10C
	Q8N5J2	-1.07702	1.52909	-3.74249	0.00038771	0.00175737	-0.0714303	DOWN	MINDY1	MINDY1
	P30566	-0.333513	3.62717	-3.61853	0.000389223	0.00176278	-0.606239	NO	NA	ADSL
	P35268	-0.359943	7.86395	-3.61055	0.000396504	0.00179429	-0.656422	NO	NA	RPL22
	Q13683	-0.874857	2.98665	-3.63778	0.000399455	0.00180618	-0.462765	NO	NA	ITGA7
	Q92896	0.37842	4.3908	3.61409	0.000400487	0.00180937	-0.584198	NO	NA	GLG1
	Q8WU76	-0.620509	2.28239	-3.63834	0.000400916	0.00180983	-0.288368	NO	NA	SCFD2
	O15178	0.585669	4.70763	3.65361	0.000403687	0.00182086	-0.391248	NO	NA	TBXT
	P39059	-0.557858	5.18561	-3.60948	0.000405172	0.00182573	-0.618977	NO	NA	COL15A1
	Q8WUW1	0.373437	3.70309	3.61159	0.000405425	0.00182573	-0.581961	NO	NA	BRK1
	P00813	-0.494606	3.59294	-3.60381	0.000411547	0.0018518	-0.655131	NO	NA	ADA
	P80108	-0.818695	2.0509	-3.70725	0.000415224	0.00186682	-0.268049	NO	NA	GPLD1
	O95372	0.300065	4.86483	3.59621	0.000423517	0.00190257	-0.667695	NO	NA	LYPLA2
	Q15643	-0.537132	2.72991	-3.60494	0.000429364	0.00192728	-0.566703	NO	NA	TRIP11
	Q13572	0.607268	2.28916	3.62013	0.000431007	0.00193309	-0.391798	NO	NA	ITPK1
	P11117	-0.50002	3.63408	-3.58855	0.00043393	0.00194462	-0.701932	NO	NA	ACP2
	P28288	0.590082	2.73454	3.59846	0.000437493	0.00195901	-0.557316	NO	NA	ABCD3
	Q9HCY8	0.935816	4.4858	3.61015	0.000438838	0.00196344	-0.374641	NO	NA	S100A14
	Q9NVH1	-0.350871	3.65853	-3.58988	0.000439469	0.00196468	-0.659656	NO	NA	DNAJC11
	Q5VYS8	0.514284	7.01053	3.67965	0.000440248	0.00196658	-0.334404	NO	NA	TUT7
	Q9Y6D5	-0.702402	2.63282	-3.60069	0.000442568	0.00197536	-0.596182	NO	NA	ARFGEF2
	Q02224	1.22632	3.79225	3.63663	0.000455	0.00202718	-0.253505	UP	CENPE	CENPE
	Q9Y2R0	-0.472388	3.74129	-3.58096	0.00045513	0.00202718	-0.689294	NO	NA	COA3
	P00325	-1.05126	6.64752	-3.57345	0.000455276	0.00202718	-0.772021	DOWN	ADH1B	ADH1B
	A0A0B4J1V2	-0.940848	1.16376	-3.66293	0.000461809	0.00205462	-0.27028	NO	NA	IGHV2-26
	P33121	-0.466593	4.63159	-3.56562	0.000468784	0.00208399	-0.786514	NO	NA	ACSL1
	Q9BUJ2	0.288403	4.34081	3.55788	0.000478578	0.00212582	-0.831711	NO	NA	HNRNPUL1
	P21589	0.523431	4.26401	3.55948	0.00048116	0.00213558	-0.7981	NO	NA	NT5E
	Q9NP72	0.260524	4.82014	3.55261	0.000488913	0.00216826	-0.841533	NO	NA	RAB18
	P51858	0.284266	6.87868	3.55015	0.000491902	0.00217977	-0.857272	NO	NA	HDGF
	Q96GQ5	-0.411024	3.54009	-3.55321	0.000500296	0.0022152	-0.774717	NO	NA	RUSF1
	P25787	0.252443	5.63613	3.54419	0.000503055	0.00222564	-0.873151	NO	NA	PSMA2
	P25205	0.762135	2.6706	3.56987	0.000504879	0.00223193	-0.557342	NO	NA	MCM3
	Q9BYC5	0.548546	3.25743	3.56512	0.000505795	0.0022342	-0.657801	NO	NA	FUT8
	Q9HB07	0.308122	3.7269	3.54859	0.000506868	0.00223716	-0.789616	NO	NA	MYG1
	Q96TA1	0.323128	5.75038	3.5406	0.000508826	0.00224401	-0.888748	NO	NA	NIBAN2
	P38159	0.364544	6.10693	3.54066	0.000510053	0.00224763	-0.884425	NO	NA	RBMX
	Q14832	-0.446817	5.15457	-3.55451	0.000510546	0.00224802	-0.755571	NO	NA	GRM3
	P00387	0.564157	8.21316	3.54034	0.000511308	0.00224959	-0.878012	NO	NA	CYB5R3
	O75880	-0.325112	3.97121	-3.542	0.000513314	0.00225663	-0.846617	NO	NA	SCO1
	Q9UI30	0.371539	3.64746	3.54518	0.000515457	0.00226426	-0.783327	NO	NA	TRMT112
	Q13151	0.277152	5.46413	3.53827	0.000516459	0.00226686	-0.880496	NO	NA	HNRNPA0
	Q9H4K1	0.55966	3.77017	3.56897	0.000517598	0.00227007	-0.570279	NO	NA	RIBC2
	O60637	0.693773	4.12537	3.56888	0.000519274	0.00227562	-0.57191	NO	NA	TSPAN3
	P48509	0.601135	3.3751	3.56164	0.000522169	0.0022865	-0.64938	NO	NA	CD151
	O14874	-0.535836	2.42821	-3.54814	0.00052306	0.00228859	-0.737207	NO	NA	BCKDK
	Q15738	0.32242	3.83005	3.5353	0.000525577	0.00229779	-0.868563	NO	NA	NSDHL
	Q9NQW7	-0.402319	5.17036	-3.52994	0.000528379	0.0023069	-0.923827	NO	NA	XPNPEP1
	P08648	0.65002	3.66388	3.54146	0.000528491	0.0023069	-0.770644	NO	NA	ITGA5
	Q13595	0.473207	2.98923	3.545	0.000533065	0.00232504	-0.699311	NO	NA	TRA2A
	P83110	1.17867	3.38383	3.56172	0.000535381	0.00233307	-0.445901	UP	HTRA3	HTRA3
	P62633	-0.470658	4.23123	-3.53608	0.000535747	0.00233307	-0.850846	NO	NA	CNBP
	P29373	0.845769	3.70949	3.53765	0.000541502	0.00235627	-0.755076	NO	NA	CRABP2
	P19525	0.3767	3.80859	3.52244	0.000545384	0.00237131	-0.932702	NO	NA	EIF2AK2
	Q8IYS1	-0.581096	2.42499	-3.54065	0.000554477	0.00240896	-0.807811	NO	NA	PM20D2
	O94913	-0.994683	3.38479	-3.6689	0.00055762	0.00242072	-0.438181	NO	NA	PCF11
	P46776	-0.365336	8.52248	-3.51416	0.000558611	0.00242312	-0.975562	NO	NA	RPL27A
	Q9H446	-0.460508	2.54031	-3.51217	0.000568497	0.00246405	-0.95728	NO	NA	RWDD1
	P61758	0.253912	4.12467	3.51481	0.000568935	0.00246405	-0.910602	NO	NA	VBP1
	Q8IXB1	0.388013	3.55554	3.51305	0.00057331	0.00248106	-0.905329	NO	NA	DNAJC10
	Q9UJ70	0.348172	6.24403	3.5084	0.000574495	0.00248352	-0.974083	NO	NA	NAGK
	Q03252	0.23213	6.90389	3.50605	0.000574773	0.00248352	-1.00207	NO	NA	LMNB2
	Q9BQL6	-0.838303	2.77576	-3.52625	0.000591362	0.00255321	-0.66018	NO	NA	FERMT1
	P23381	0.321053	6.1825	3.49724	0.000592832	0.00255757	-1.03082	NO	NA	WARS1
	P25391	-0.907193	3.52285	-3.52284	0.000593834	0.0025599	-0.826376	NO	NA	LAMA1
	Q9NX55	-0.409276	2.74351	-3.49846	0.000602385	0.00259475	-0.987627	NO	NA	HYPK
	Q63HR2	-0.647301	3.67513	-3.49752	0.000616953	0.00265543	-0.905522	NO	NA	TNS2
	P09871	0.534406	6.30818	3.48905	0.000618923	0.00266185	-1.01435	NO	NA	C1S
	Q7L014	-0.275986	4.43795	-3.48649	0.000619478	0.00266217	-1.0495	NO	NA	DDX46
	Q9Y446	0.67106	4.28133	3.48923	0.000622983	0.00267516	-1.0083	NO	NA	PKP3
	Q9NPH2	-0.349784	4.72481	-3.4824	0.000625211	0.00268097	-1.07862	NO	NA	ISYNA1
	O15020	-0.773326	2.08536	-3.52871	0.000625301	0.00268097	-0.708421	NO	NA	SPTBN2
	P62424	-0.420052	8.53676	-3.4814	0.000626629	0.00268459	-1.08232	NO	NA	RPL7A
	Q15050	-0.422767	3.45937	-3.49039	0.000630252	0.00269802	-0.955363	NO	NA	RRS1
	Q9NZ08	0.361539	4.71242	3.48177	0.000633089	0.00270808	-1.0473	NO	NA	ERAP1
	Q13057	-0.275854	3.45377	-3.48143	0.000636444	0.00271886	-1.03407	NO	NA	COASY
	O14776	0.349125	3.7055	3.48343	0.00063659	0.00271886	-1.00107	NO	NA	TCERG1
	P01876	0.936435	9.89499	3.47913	0.00063894	0.0027268	-1.05584	NO	NA	IGHA1
	Q8WUF5	0.540845	2.88815	3.48739	0.0006458	0.00275396	-0.908506	NO	NA	PPP1R13L
	Q96AQ6	0.308213	3.46776	3.47675	0.000650583	0.00277222	-1.02819	NO	NA	PBXIP1
	Q07864	-1.37282	3.65658	-3.619	0.000659891	0.00280973	-0.581785	DOWN	POLE	POLE
	P18848	0.363291	6.72189	3.50455	0.0006625	0.00281867	-0.795873	NO	NA	ATF4
	P63218	0.370196	4.35801	3.46776	0.000663834	0.00282218	-1.10516	NO	NA	GNG5
	Q9UHX1	0.238263	4.59224	3.46399	0.000666673	0.00283208	-1.13482	NO	NA	PUF60
	Q6IQ23	-0.850725	2.7919	-3.58603	0.00066769	0.00283423	-0.651169	NO	NA	PLEKHA7
	P18859	-0.38261	6.44298	-3.46295	0.000669099	0.00283804	-1.13819	NO	NA	ATP5PF
	P01009	0.685177	11.3196	3.46026	0.000674563	0.00285903	-1.15074	NO	NA	SERPINA1
	Q9NZL9	0.300684	4.3298	3.46204	0.000680766	0.00288312	-1.09649	NO	NA	MAT2B
	O75935	-0.217581	4.56617	-3.45708	0.000682071	0.00288645	-1.16101	NO	NA	DCTN3
	P08254	0.546775	5.17699	3.48848	0.00069513	0.00293947	-0.832032	NO	NA	MMP3
	Q9BSL1	-0.644662	2.15501	-3.49243	0.000699052	0.0029538	-0.848893	NO	NA	UBAC1
	O00764	0.237575	5.49467	3.45276	0.000700197	0.00295639	-1.14074	NO	NA	PDXK
	Q86Y82	0.254453	4.44702	3.45225	0.000704227	0.00297114	-1.12789	NO	NA	STX12
	O75915	0.295973	6.78818	3.44724	0.000710954	0.00299724	-1.16783	NO	NA	ARL6IP5
	Q9H7Z7	-0.303544	3.56713	-3.44281	0.000721036	0.00303744	-1.18644	NO	NA	PTGES2
	Q8TAQ2	-0.32749	3.30053	-3.44341	0.000722279	0.00304037	-1.17531	NO	NA	SMARCC2
	Q96DX5	-1.01318	1.87481	-3.56045	0.000723814	0.00304256	-0.666634	DOWN	ASB9	ASB9
	P58546	0.341364	5.9131	3.44313	0.000723896	0.00304256	-1.17159	NO	NA	MTPN
	Q8NCW5	-0.316408	6.51146	-3.43918	0.000726625	0.00305171	-1.21469	NO	NA	NAXE
	Q12841	0.473207	3.05623	3.45132	0.00072718	0.00305174	-1.02179	NO	NA	FSTL1
	P27708	0.290464	4.09226	3.43918	0.000736742	0.00308953	-1.16478	NO	NA	CAD
	P20020	-0.386646	2.6771	-3.44072	0.000738968	0.00309516	-1.16349	NO	NA	ATP2B1
	P55287	0.456476	3.669	3.44105	0.000739201	0.00309516	-1.11873	NO	NA	CDH11
	Q92796	-0.729217	1.89254	-3.47847	0.000739976	0.00309607	-0.874715	NO	NA	DLG3
	Q9UQ03	-0.880152	1.70865	-3.52932	0.000745958	0.00311874	-0.72086	NO	NA	CORO2B
	Q92667	0.928017	2.90451	3.47802	0.000749035	0.00312925	-0.802819	NO	NA	AKAP1
	Q9BX68	-0.382588	4.24777	-3.43161	0.000758253	0.00316538	-1.18858	NO	NA	HINT2
	Q9Y3I1	-0.831354	2.32455	-3.48432	0.000760507	0.0031724	-0.884948	NO	NA	FBXO7
	P17050	0.408456	3.61672	3.43196	0.000761557	0.0031744	-1.1657	NO	NA	NAGA
	P37235	0.450361	3.9508	3.43159	0.000763601	0.00318052	-1.15502	NO	NA	HPCAL1
	Q8WX92	-0.347305	3.82016	-3.41733	0.000789231	0.00328366	-1.2631	NO	NA	NELFB
	Q15477	-0.3383	3.26413	-3.41944	0.000789546	0.00328366	-1.22744	NO	NA	SKIC2
	O75093	0.439831	3.48848	3.41626	0.00080827	0.00335901	-1.20942	NO	NA	SLIT1
	P12236	0.37977	6.4795	3.40895	0.000809345	0.00335916	-1.3027	NO	NA	SLC25A6
	P84085	0.261567	4.52614	3.4103	0.000809517	0.00335916	-1.28905	NO	NA	ARF5
	Q9UKY3	-1.0796	3.40315	-3.4336	0.000812072	0.00336675	-1.04472	DOWN	CES1P1	CES1P1
	P29466	0.37783	4.3573	3.41304	0.000812558	0.00336675	-1.22565	NO	NA	CASP1
	Q13509	0.398871	5.0539	3.41555	0.000817678	0.00338543	-1.15833	NO	NA	TUBB3
	Q15181	0.354842	7.31782	3.40328	0.000821457	0.00339854	-1.33336	NO	NA	PPA1
	P36543	0.296307	4.70713	3.40348	0.000823726	0.00340539	-1.32056	NO	NA	ATP6V1E1
	O94901	0.322507	3.34858	3.40644	0.000824449	0.00340584	-1.27382	NO	NA	SUN1
	P15170	-0.428092	5.30088	-3.40033	0.000829818	0.00342547	-1.34274	NO	NA	GSPT1
	Q96S86	0.613399	3.45538	3.41862	0.000832306	0.00343319	-1.0731	NO	NA	HAPLN3
	P62877	0.341779	4.68967	3.41101	0.000835776	0.00344494	-1.20777	NO	NA	RBX1
	O15075	-0.549838	2.26766	-3.41269	0.000836696	0.00344617	-1.20835	NO	NA	DCLK1
	Q9C0D6	-0.718433	2.17751	-3.46135	0.000838836	0.00345242	-1.01856	NO	NA	FHDC1
	Q13153	0.405875	3.39155	3.40943	0.000844548	0.00347335	-1.14624	NO	NA	PAK1
	P17936	0.931585	3.61608	3.42327	0.000855503	0.0035158	-0.944199	NO	NA	IGFBP3
	O15327	0.901141	2.54249	3.41993	0.000856354	0.00351669	-0.965397	NO	NA	INPP4B
	Q9GZS3	-0.29941	3.99129	-3.39291	0.000857122	0.00351724	-1.34503	NO	NA	SKIC8
	P01040	0.598522	3.98759	3.40118	0.000859985	0.00352638	-1.22549	NO	NA	CSTA
	Q9NQH7	0.819243	6.61639	3.39658	0.000865613	0.00354684	-1.24631	NO	NA	XPNPEP3
	Q9HCJ6	-1.00657	1.64003	-3.47343	0.000872889	0.00357141	-0.908778	DOWN	VAT1L	VAT1L
	Q92743	1.25496	3.26778	3.40688	0.000872898	0.00357141	-1.06553	UP	HTRA1	HTRA1
	Q92974	0.350823	3.10612	3.39224	0.000878486	0.00359163	-1.25301	NO	NA	ARHGEF2
	P46777	-0.405708	7.49247	-3.3802	0.000889066	0.00363221	-1.40657	NO	NA	RPL5
	Q9UHI8	-1.02735	3.77246	-3.44807	0.000893225	0.00364651	-1.06929	DOWN	ADAMTS1	ADAMTS1
	Q96G23	0.475738	3.08009	3.39509	0.000895985	0.00365509	-1.17489	NO	NA	CERS2
	Q00266	-1.1065	4.0594	-3.47797	0.000898464	0.00366251	-0.960777	DOWN	MAT1A	MAT1A
	Q00765	-0.404888	6.1453	-3.37423	0.000907413	0.00369628	-1.42547	NO	NA	REEP5
	Q14653	0.408782	3.82001	3.38538	0.000908683	0.00369873	-1.23704	NO	NA	IRF3
	P08138	-0.780217	1.98178	-3.42391	0.000912294	0.00371071	-1.10386	NO	NA	NGFR
	Q6RI45	0.520303	7.38018	3.40382	0.000917554	0.00372937	-1.17558	NO	NA	BRWD3
	P20742	-0.856049	3.99701	-3.39399	0.000919137	0.00373307	-1.18339	NO	NA	PZP
	P23458	0.626526	2.06828	3.41003	0.000922474	0.00374388	-1.04372	NO	NA	JAK1
	Q8NBU5	0.392665	2.82388	3.38183	0.000924061	0.00374758	-1.24036	NO	NA	ATAD1
	Q6XQN6	0.382094	5.57082	3.36713	0.000932706	0.00377988	-1.43551	NO	NA	NAPRT
	Q9UP83	-0.354799	2.68637	-3.37509	0.000933779	0.00378146	-1.33843	NO	NA	COG5
	Q92794	0.94244	4.39775	3.43354	0.000936078	0.00378801	-1.0595	NO	NA	KAT6A
	P61221	-0.325979	4.99727	-3.36559	0.000937628	0.00379152	-1.44038	NO	NA	ABCE1
	O95749	0.537338	1.8614	3.38505	0.000947008	0.00382666	-1.12285	NO	NA	GGPS1
	Q96Q06	-1.03886	5.01768	-3.37254	0.000948941	0.00383168	-1.38906	DOWN	PLIN4	PLIN4
	Q96G03	0.250221	5.89232	3.36144	0.000949913	0.00383281	-1.4612	NO	NA	PGM2
	Q99959	-0.442965	3.63198	-3.36323	0.000956412	0.00385623	-1.41888	NO	NA	PKP2
	A0A075B6K5	-1.07264	1.74287	-3.4379	0.000959253	0.00386488	-1.00431	DOWN	IGLV3-9	IGLV3-9
	Q5H9U9	0.600657	3.50005	3.36776	0.00096	0.00386508	-1.32262	NO	NA	DDX60L
	Q9BTE1	-0.362762	2.86907	-3.36144	0.000965905	0.00388603	-1.41428	NO	NA	DCTN5
	O60669	-0.801619	2.02635	-3.47233	0.000971263	0.00390476	-0.990164	NO	NA	SLC16A7
	Q10589	0.432836	3.95578	3.35877	0.000974649	0.00391553	-1.41276	NO	NA	BST2
	Q00688	-0.413852	6.08412	-3.35269	0.00097648	0.00392005	-1.4933	NO	NA	FKBP3
	Q9BW04	0.633573	3.0506	3.366	0.000977838	0.00392266	-1.31416	NO	NA	SARG
	Q9BXV9	-0.42881	2.49864	-3.37255	0.00099153	0.00397472	-1.25884	NO	NA	GON7
	P54762	-0.756237	4.43695	-3.39772	0.000993718	0.00398061	-1.18258	NO	NA	EPHB1
	O00479	-0.433531	3.86738	-3.35044	0.000997487	0.00399283	-1.46363	NO	NA	HMGN4
	P16104	-2.94109	3.44696	-4.13028	0.00100452	0.00401806	-1.53324	DOWN	H2AX	H2AX
	Q9UHY1	0.30882	2.81809	3.35442	0.00100558	0.00401942	-1.35671	NO	NA	NRBP1
	P21266	-0.454218	5.52827	-3.34318	0.00100848	0.0040281	-1.52309	NO	NA	GSTM3
	Q99543	-0.431941	3.51705	-3.34808	0.00101579	0.00405438	-1.43988	NO	NA	DNAJC2
	Q8TED1	0.391767	3.90478	3.34998	0.00101919	0.00406505	-1.37036	NO	NA	GPX8
	Q9ULC3	0.377375	4.06893	3.34173	0.00102728	0.00409436	-1.47706	NO	NA	RAB23
	Q14152	-0.244057	5.53924	-3.33692	0.00103012	0.00410272	-1.54271	NO	NA	EIF3A
	Q99653	0.538626	2.79991	3.34406	0.00103238	0.00410877	-1.41681	NO	NA	CHP1
	Q8NFV4	0.431564	4.08153	3.33289	0.00105105	0.0041772	-1.53745	NO	NA	ABHD11
	Q9BT09	-0.344364	4.04449	-3.33566	0.00105108	0.0041772	-1.50881	NO	NA	CNPY3
	Q96S79	0.986429	1.62086	3.36208	0.00105332	0.00417801	-1.20423	NO	NA	RASL10B
	P04062	0.382617	3.46644	3.33767	0.00105339	0.00417801	-1.44941	NO	NA	GBA1
	Q12805	0.694257	6.12245	3.3371	0.001054	0.00417801	-1.45129	NO	NA	EFEMP1
	O95562	0.456105	2.25735	3.3722	0.00105429	0.00417801	-1.14756	NO	NA	SFT2D2
	Q5VW32	0.313414	3.6164	3.33293	0.00105822	0.00419058	-1.50922	NO	NA	BROX
	P10809	0.316615	8.81654	3.32653	0.00106694	0.0042221	-1.57515	NO	NA	HSPD1
	P12111	0.558826	10.1856	3.3259	0.00106921	0.00422743	-1.57711	NO	NA	COL6A3
	Q9UHB6	0.356919	5.45119	3.32604	0.00106981	0.00422743	-1.57259	NO	NA	LIMA1
	P11498	-0.451979	3.7695	-3.32972	0.001071	0.00422912	-1.51408	NO	NA	PC
	Q9Y6W5	0.230948	4.99634	3.32797	0.00107476	0.00424095	-1.52499	NO	NA	WASF2
	P16989	-0.447936	4.40068	-3.32539	0.00108039	0.00426015	-1.55587	NO	NA	YBX3
	Q8NEB9	-0.608705	4.73872	-3.32371	0.00108289	0.00426694	-1.57032	NO	NA	PIK3C3
	Q9H098	-0.44881	3.1425	-3.32717	0.00109558	0.00431388	-1.4873	NO	NA	FAM107B
	Q9H2H8	-0.365305	3.29796	-3.32264	0.00109679	0.0043156	-1.55385	NO	NA	PPIL3
	P10321	0.535246	4.76529	3.32177	0.00110679	0.00435186	-1.51093	NO	NA	HLA-C
	Q9BYD6	-0.45542	2.75492	-3.32368	0.00110844	0.00435527	-1.52393	NO	NA	MRPL1
	Q96SQ9	-0.983759	3.30228	-3.33798	0.00111905	0.00439383	-1.29493	NO	NA	CYP2S1
	Q9NR46	-0.304095	3.6676	-3.3114	0.00112395	0.00440995	-1.61816	NO	NA	SH3GLB2
	P55011	0.555303	3.19748	3.32181	0.0011249	0.00441057	-1.46467	NO	NA	SLC12A2
	O95563	-0.480164	3.15172	-3.31786	0.00112868	0.00442224	-1.5325	NO	NA	MPC2
	P09543	-0.221143	5.19212	-3.30807	0.00113544	0.00444562	-1.63259	NO	NA	CNP
	Q15008	-0.276862	4.95785	-3.30567	0.0011458	0.00448302	-1.63593	NO	NA	PSMD6
	P51003	-0.794454	1.31744	-3.3405	0.00115182	0.00450338	-1.31985	NO	NA	PAPOLA
	Q6WCQ1	0.313241	3.6274	3.306	0.00116248	0.00454024	-1.57144	NO	NA	MPRIP
	Q6RW13	0.484656	3.16656	3.31603	0.00116288	0.00454024	-1.37454	NO	NA	AGTRAP
	Q9ULV0	-1.07643	3.78787	-3.38011	0.00117251	0.0045746	-1.25594	DOWN	MYO5B	MYO5B
	P14859	-2.35787	1.59443	-3.57241	0.00117556	0.0045833	-0.859394	DOWN	POU2F1	POU2F1
	P22352	0.696852	6.37355	3.30039	0.00117763	0.00458811	-1.61537	NO	NA	GPX3
	P57772	-0.452022	2.90008	-3.30941	0.00118869	0.00462795	-1.49549	NO	NA	EEFSEC
	Q5T9A4	0.507989	3.40671	3.30082	0.00119006	0.00463005	-1.59098	NO	NA	ATAD3B
	P57088	0.694879	2.78507	3.32511	0.00119505	0.00464619	-1.31691	NO	NA	TMEM33
	O15118	0.810661	2.36764	3.3294	0.00119754	0.00465264	-1.14561	NO	NA	NPC1
	Q9H832	0.318853	3.10908	3.30097	0.00119892	0.00465474	-1.51326	NO	NA	UBE2Z
	Q15811	-0.54084	3.21339	-3.29742	0.00121649	0.00471962	-1.53192	NO	NA	ITSN1
	Q9NZ01	-0.373895	4.45787	-3.28427	0.00123477	0.00478722	-1.69295	NO	NA	TECR
	O43760	0.381528	4.78438	3.2854	0.00124227	0.00481295	-1.65081	NO	NA	SYNGR2
	O14684	1.20989	3.29306	3.32738	0.00124324	0.00481331	-1.14748	UP	PTGES	PTGES
	P83111	0.316848	3.73429	3.28302	0.00125361	0.00484705	-1.65278	NO	NA	LACTB
	Q96SB4	-1.75703	0.271644	-3.39207	0.0012537	0.00484705	-1.01363	DOWN	SRPK1	SRPK1
	Q7Z478	-0.424257	1.62512	-3.29024	0.00125851	0.00486226	-1.57425	NO	NA	DHX29
	P37108	-0.340601	5.91994	-3.27675	0.00126108	0.00486879	-1.72936	NO	NA	SRP14
	O14579	0.33467	5.60398	3.27425	0.00127163	0.00490613	-1.73704	NO	NA	COPE
	P12110	0.583035	9.76421	3.27377	0.00127371	0.00491072	-1.73854	NO	NA	COL6A2
	P49023	0.309942	3.47621	3.27611	0.00127841	0.00492541	-1.6849	NO	NA	PXN
	Q13449	-0.811938	2.06096	-3.4065	0.00128955	0.00496488	-1.07284	NO	NA	LSAMP
	P61106	0.170007	5.7921	3.26787	0.00129901	0.00499786	-1.75667	NO	NA	RAB14
	Q9H944	0.853059	4.67791	3.35878	0.00130283	0.00500907	-1.24395	NO	NA	MED20
	Q9Y295	-0.376807	3.08986	-3.26584	0.00131847	0.00506571	-1.73544	NO	NA	DRG1
	Q9NR50	-0.357281	3.39979	-3.26425	0.00132132	0.00507312	-1.74604	NO	NA	EIF2B3
	P59768	-0.545486	5.00998	-3.2671	0.00132321	0.00507688	-1.68512	NO	NA	GNG2
	P62910	-0.362595	5.83721	-3.26079	0.00133391	0.00511439	-1.76933	NO	NA	RPL32
	P32926	-3.67115	2.62268	-3.45326	0.00134541	0.00515493	-1.0433	DOWN	DSG3	DSG3
	O95757	-0.66438	2.22047	-3.27589	0.00134785	0.00516072	-1.60295	NO	NA	HSPA4L
	O75764	-1.09685	1.38544	-3.37334	0.0013517	0.00517188	-1.26654	DOWN	TCEA3	TCEA3
	Q9UBI6	0.378548	7.2486	3.25448	0.0013635	0.00521344	-1.78429	NO	NA	GNG12
	P11586	-0.243936	5.99118	-3.25257	0.0013668	0.00522247	-1.80352	NO	NA	MTHFD1
	P13807	0.559364	2.23875	3.26295	0.00136899	0.00522721	-1.62092	NO	NA	GYS1
	Q8NBF2	-0.36533	3.39583	-3.25251	0.00137108	0.00523162	-1.79094	NO	NA	NHLRC2
	P26640	-0.296212	5.30816	-3.24868	0.00138459	0.00527953	-1.81542	NO	NA	VARS1
	Q9Y584	-0.530163	2.15798	-3.2678	0.00139408	0.00531205	-1.59155	NO	NA	TIMM22
	P08514	-0.595119	4.23602	-3.25907	0.00139656	0.00531785	-1.66186	NO	NA	ITGA2B
	Q8N766	-0.344163	3.24186	-3.24669	0.0013992	0.00532427	-1.80425	NO	NA	EMC1
	P31153	-0.363292	4.60232	-3.24501	0.00140289	0.00533465	-1.82246	NO	NA	MAT2A
	O43865	-0.358714	3.45309	-3.24836	0.00140625	0.0053421	-1.7585	NO	NA	AHCYL1
	Q96DB5	0.368649	3.02024	3.25223	0.00140678	0.0053421	-1.69084	NO	NA	RMDN1
	P07954	-0.321636	6.00038	-3.23828	0.00143313	0.00543615	-1.84713	NO	NA	FH
	Q9BW30	-0.393575	4.55217	-3.2422	0.00143351	0.00543615	-1.77757	NO	NA	TPPP3
	Q8N6S5	1.04837	2.23418	3.30063	0.00143529	0.0054392	-1.19013	UP	ARL6IP6	ARL6IP6
	O75094	-0.670082	2.88343	-3.36834	0.00144434	0.00546974	-1.25145	NO	NA	SLIT3
	Q96R05	-1.11571	2.01678	-3.30736	0.00144702	0.00547618	-1.37986	DOWN	RBP7	RBP7
	Q6UX06	1.09062	6.35288	3.2389	0.00145906	0.00551797	-1.78496	UP	OLFM4	OLFM4
	P62330	0.288039	4.92552	3.23483	0.00146562	0.00553899	-1.81062	NO	NA	ARF6
	P35609	0.619293	5.24226	3.24712	0.0014704	0.00555329	-1.6898	NO	NA	ACTN2
	P45880	0.257111	7.59436	3.22699	0.00148762	0.00561452	-1.88146	NO	NA	VDAC2
	O75146	-0.641197	2.17926	-3.24245	0.00149293	0.00563069	-1.68251	NO	NA	HIP1R
	Q08722	0.325836	6.30556	3.22733	0.00150222	0.00566189	-1.83329	NO	NA	CD47
	P35237	-0.464519	6.21935	-3.22236	0.00151053	0.00568935	-1.89551	NO	NA	SERPINB6
	O75695	0.365301	3.36896	3.23143	0.00151394	0.00569832	-1.72371	NO	NA	RP2
	Q9BYZ2	1.26474	3.7111	3.30271	0.00152791	0.005747	-1.39608	UP	LDHAL6B	LDHAL6B
	Q15847	-0.700312	4.59196	-3.22277	0.0015384	0.00578257	-1.82345	NO	NA	ADIRF
	Q8IWU6	0.739397	3.81037	3.23284	0.00155324	0.00583438	-1.54907	NO	NA	SULF1
	Q93062	0.43098	4.00641	3.22042	0.00155947	0.00585383	-1.77239	NO	NA	RBPMS
	Q86VU5	-0.577799	3.82612	-3.35107	0.00157365	0.00590095	-1.33618	NO	NA	COMTD1
	P28331	-0.298208	5.51677	-3.20982	0.00157415	0.00590095	-1.93344	NO	NA	NDUFS1
	Q9H3K2	0.47246	3.00132	3.21588	0.00160125	0.00599849	-1.79179	NO	NA	GHITM
	O43405	-2.68222	2.91896	-4.04115	0.00160751	0.00601785	-1.36028	DOWN	COCH	COCH
	Q99576	-0.43252	2.82096	-3.21787	0.00161181	0.0060299	-1.79009	NO	NA	TSC22D3
	Q9H223	-0.212132	5.33037	-3.20228	0.00161365	0.00603271	-1.95621	NO	NA	EHD4
	Q9NZ45	0.30673	5.25153	3.2018	0.00161913	0.00604912	-1.94911	NO	NA	CISD1
	Q96S97	0.549432	3.81986	3.20736	0.00162937	0.00608326	-1.81133	NO	NA	MYADM
	Q15126	0.260382	4.50437	3.20327	0.00163071	0.00608416	-1.88936	NO	NA	PMVK
	Q6YP21	-0.420895	3.22293	-3.20066	0.00164293	0.00612565	-1.90779	NO	NA	KYAT3
	Q9NP61	-0.552884	4.06121	-3.19945	0.00164432	0.00612673	-1.92242	NO	NA	ARFGAP3
	Q13217	-0.40011	5.32843	-3.19602	0.00164711	0.00613299	-1.97506	NO	NA	DNAJC3
	P55210	0.656494	2.54772	3.21168	0.00165218	0.00614777	-1.65188	NO	NA	CASP7
	Q58FF8	0.401139	5.54983	3.2011	0.00165698	0.00616147	-1.84485	NO	NA	HSP90AB2P
	Q8NI22	-0.422263	3.51802	-3.19634	0.00167157	0.00621157	-1.90924	NO	NA	MCFD2
	P11021	-0.402337	10.2046	-3.18837	0.00168888	0.00627004	-1.99807	NO	NA	HSPA5
	Q9UHN6	0.871136	1.66288	3.23615	0.00168957	0.00627004	-1.43848	NO	NA	CEMIP2
	P39748	0.392875	3.85299	3.19197	0.00169556	0.00628806	-1.91146	NO	NA	FEN1
	Q9NWW6	-0.861945	1.43255	-3.2233	0.00170159	0.00630624	-1.71544	NO	NA	NMRK1
	Q1KMD3	0.245964	5.70462	3.18454	0.00171018	0.00633382	-2.00957	NO	NA	HNRNPUL2
	P51608	-0.307524	4.65926	-3.18398	0.0017164	0.00635264	-2.00268	NO	NA	MECP2
	P48637	0.198511	5.66382	3.18502	0.00172362	0.00637508	-1.96564	NO	NA	GSS
	O94979	-0.254532	6.21309	-3.18182	0.00172543	0.00637755	-2.01772	NO	NA	SEC31A
	Q9H078	-0.431844	2.59172	-3.19613	0.00172911	0.0063869	-1.83479	NO	NA	CLPB
	P15153	0.567059	6.67377	3.18529	0.00173463	0.00640303	-1.92524	NO	NA	RAC2
	O43264	-0.465505	1.77255	-3.19544	0.00174095	0.00642207	-1.77898	NO	NA	ZW10
	Q9H0R4	-0.400795	3.75897	-3.18582	0.00174541	0.00643424	-1.88288	NO	NA	HDHD2
	O75306	-0.339229	4.73077	-3.17947	0.00174994	0.00644666	-1.99715	NO	NA	NDUFS2
	O15195	0.886736	3.27517	3.19521	0.00175353	0.0064556	-1.71477	NO	NA	VILL
	P18621	-0.358365	7.15859	-3.1758	0.00175967	0.00647391	-2.03576	NO	NA	RPL17
	P01116	0.401445	3.19209	3.18054	0.0017776	0.00653554	-1.91206	NO	NA	KRAS
	Q96AG4	-0.568542	7.32429	-3.17191	0.00178213	0.00654785	-2.0474	NO	NA	LRRC59
	P05114	-0.498198	4.12734	-3.17625	0.00178441	0.00655188	-1.9883	NO	NA	HMGN1
	O96008	0.291617	3.7022	3.1735	0.00178774	0.00655976	-2.0137	NO	NA	TOMM40
	Q2TAA2	0.281386	4.83802	3.17242	0.00179055	0.00656573	-2.01393	NO	NA	IAH1
	Q9HA65	-0.393904	2.36746	-3.17543	0.00180509	0.00661469	-1.94015	NO	NA	TBC1D17
	Q96T68	-0.572793	7.22602	-3.17319	0.00181001	0.00662336	-1.9601	NO	NA	SETDB2
	Q7Z5G4	1.02937	1.71243	3.22336	0.00181091	0.00662336	-1.39792	UP	GOLGA7	GOLGA7
	Q10567	0.218658	5.51885	3.16806	0.00181104	0.00662336	-2.04511	NO	NA	AP1B1
	P62879	0.545737	6.24789	3.16581	0.00182945	0.0066863	-2.05324	NO	NA	GNB2
	O75781	-0.478218	3.70402	-3.17035	0.0018308	0.00668683	-1.95588	NO	NA	PALM
	Q13642	-0.652252	5.72273	-3.16392	0.00183229	0.00668786	-2.06263	NO	NA	FHL1
	Q9HBI1	-0.566125	2.05294	-3.18276	0.00184054	0.00671357	-1.85759	NO	NA	PARVB
	P07951	0.656931	7.05882	3.16023	0.00185436	0.00675953	-2.07361	NO	NA	TPM2
	Q9BZZ2	-0.493365	2.31446	-3.19806	0.00185778	0.00676754	-1.76674	NO	NA	SIGLEC1
	Q86TI2	0.500233	1.80949	3.16388	0.00188482	0.00686155	-1.95353	NO	NA	DPP9
	P26368	0.293532	5.58225	3.15379	0.00189192	0.00688286	-2.09716	NO	NA	U2AF2
	P07585	0.61175	10.9476	3.15307	0.00189464	0.00688826	-2.10355	NO	NA	DCN
	Q9NPE3	0.568022	4.32781	3.17262	0.00189771	0.00689451	-1.82712	NO	NA	NOP10
	Q15631	0.271003	5.45246	3.15347	0.00189885	0.00689451	-2.08466	NO	NA	TSN
	Q9NR31	-0.265942	5.48645	-3.15211	0.00190058	0.00689627	-2.10641	NO	NA	SAR1A
	Q8IY31	-1.25666	0.728844	-3.33559	0.00190659	0.00691357	-1.37424	DOWN	IFT20	IFT20
	P31146	0.465936	6.97965	3.15151	0.0019162	0.00694389	-2.08036	NO	NA	CORO1A
	O60831	0.406296	4.5483	3.15347	0.00192492	0.00697091	-2.01327	NO	NA	PRAF2
	O15240	-0.651293	3.42829	-3.16504	0.00193121	0.00698916	-1.9679	NO	NA	VGF
	O60506	0.208999	6.28208	3.14598	0.00193868	0.00701161	-2.12461	NO	NA	SYNCRIP
	Q96MG8	-0.666272	2.11371	-3.17635	0.00194861	0.00704294	-1.84438	NO	NA	PCMTD1
	Q6PGP7	-0.357753	2.51455	-3.14501	0.00196241	0.00708819	-2.09343	NO	NA	SKIC3
	P48723	-0.517285	3.05511	-3.14682	0.00197947	0.00714516	-2.04173	NO	NA	HSPA13
	Q01780	-0.369897	4.64377	-3.14726	0.00199061	0.00718067	-1.9881	NO	NA	EXOSC10
	Q9C0C2	0.23011	4.92995	3.13703	0.00199903	0.0072064	-2.14607	NO	NA	TNKS1BP1
	Q16774	0.234159	4.17712	3.13909	0.00200794	0.00723378	-2.08004	NO	NA	GUK1
	P37837	0.204779	8.43794	3.13028	0.00203963	0.00734321	-2.17112	NO	NA	TALDO1
	Q9HCE1	-0.631642	1.90556	-3.15456	0.00204695	0.00736476	-1.83792	NO	NA	MOV10
	Q92530	-0.230985	4.75032	-3.13107	0.00205063	0.00737322	-2.13083	NO	NA	PSMF1
	P62081	-0.316287	7.37902	-3.12561	0.00207057	0.0074373	-2.18491	NO	NA	RPS7
	O00712	-0.57025	2.64213	-3.15768	0.00207113	0.0074373	-1.85428	NO	NA	NFIB
	Q96HF1	0.656766	4.75164	3.13842	0.00208905	0.00749539	-1.91417	NO	NA	SFRP2
	P01871	0.617882	7.82157	3.12271	0.00209001	0.00749539	-2.19346	NO	NA	IGHM
	O75431	-0.26706	3.41277	-3.12329	0.00209689	0.00751521	-2.1685	NO	NA	MTX2
	Q629K1	-0.370961	4.01628	-3.13279	0.00210606	0.00754322	-1.98925	NO	NA	TRIQK
	P49748	-0.2502	6.45069	-3.11764	0.00212435	0.00760378	-2.20838	NO	NA	ACADVL
	P36406	0.747422	3.7786	3.12614	0.00215108	0.0076945	-1.99962	NO	NA	TRIM23
	P36957	0.220226	6.97688	3.11334	0.00215391	0.00769969	-2.22103	NO	NA	DLST
	Q14790	0.610758	2.4348	3.13698	0.00216342	0.00772869	-1.78641	NO	NA	CASP8
	P14927	-0.351217	4.63774	-3.11162	0.00216765	0.00773882	-2.22177	NO	NA	UQCRB
	P43487	0.284367	5.69271	3.11157	0.00217161	0.00774799	-2.21672	NO	NA	RANBP1
	O43390	0.226478	6.11423	3.10946	0.00218091	0.00777617	-2.23243	NO	NA	HNRNPR
	Q04941	-0.363098	5.92138	-3.10428	0.00221932	0.00790802	-2.24683	NO	NA	PLP2
	P20338	-0.400323	2.84296	-3.10903	0.00223614	0.00796284	-2.13456	NO	NA	RAB4A
	P52758	-0.56389	3.07735	-3.10517	0.00223857	0.00796544	-2.18466	NO	NA	RIDA
	Q9Y6Y0	-1.04716	2.25358	-3.15191	0.00223997	0.00796544	-1.58752	DOWN	IVNS1ABP	IVNS1ABP
	Q86XE5	-1.09917	3.33665	-3.17284	0.00224136	0.00796544	-1.82744	DOWN	HOGA1	HOGA1
	O00182	0.438682	5.13822	3.10953	0.00224261	0.00796544	-2.09075	NO	NA	LGALS9
	O43678	-0.352217	4.76517	-3.10053	0.00224608	0.00797265	-2.25429	NO	NA	NDUFA2
	P04844	-0.33697	6.53714	-3.09935	0.00225275	0.00799122	-2.26208	NO	NA	RPN2
	Q08945	0.331734	4.05666	3.09776	0.00227563	0.00806723	-2.23919	NO	NA	SSRP1
	P13591	-0.673904	2.40676	-3.14485	0.00229702	0.00813785	-1.92653	NO	NA	NCAM1
	Q5JTH9	-0.46871	2.7008	-3.10558	0.00229893	0.00813943	-2.06782	NO	NA	RRP12
	Q9BV86	1.50128	1.29997	3.18136	0.00231989	0.00820837	-1.51092	UP	NTMT1	NTMT1
	P48556	0.229665	4.80567	3.09382	0.00233471	0.00825419	-2.1808	NO	NA	PSMD8
	P02461	0.585216	12.7634	3.08803	0.00233581	0.00825419	-2.29518	NO	NA	COL3A1
	O60220	-0.651542	3.3661	-3.09584	0.0023449	0.00828103	-2.17051	NO	NA	TIMM8A
	O14653	-0.33529	2.57475	-3.09663	0.00234726	0.0082841	-2.1194	NO	NA	GOSR2
	Q9BRQ8	-0.650131	2.43781	-3.10867	0.00239713	0.00845471	-1.97077	NO	NA	AIFM2
	Q9H082	0.307993	6.26349	3.0794	0.00241074	0.00849307	-2.30155	NO	NA	RAB33B
	P20783	0.478516	3.89811	3.09441	0.00241106	0.00849307	-2.09853	NO	NA	NTF3
	P04921	-0.749073	2.76813	-3.10612	0.00241617	0.00850567	-2.10511	NO	NA	GYPC
	P01880	-0.933741	3.24597	-3.1192	0.00244302	0.00859157	-1.94761	NO	NA	IGHD
	Q92882	0.348239	5.04116	3.08072	0.00244367	0.00859157	-2.19734	NO	NA	OSTF1
	Q92599	0.2703	5.04661	3.07092	0.00247258	0.0086877	-2.33161	NO	NA	SEPTIN8
	P23368	0.28761	4.71731	3.07362	0.00247482	0.00869008	-2.27105	NO	NA	ME2
	Q7Z745	-0.517947	4.81232	-3.08632	0.0024803	0.00870378	-2.16952	NO	NA	MROH2B
	Q96HR9	-0.628221	2.73399	-3.07781	0.0024823	0.00870531	-2.23372	NO	NA	REEP6
	Q92506	-0.423629	3.30562	-3.07376	0.00248788	0.00871938	-2.28149	NO	NA	HSD17B8
	Q70Z35	-0.551397	5.53245	-3.0846	0.00249001	0.00872134	-2.18066	NO	NA	PREX2
	Q13011	0.297608	6.79172	3.06751	0.00249355	0.0087282	-2.35489	NO	NA	ECH1
	Q9Y365	-0.535502	4.0249	-3.06644	0.00253172	0.00885624	-2.30202	NO	NA	STARD10
	Q8WUI4	-0.899546	5.715	-3.07254	0.00254154	0.00888499	-2.24996	NO	NA	HDAC7
	P38919	0.357922	5.29751	3.05479	0.00259825	0.00907752	-2.38736	NO	NA	EIF4A3
	Q92823	-1.05932	2.43041	-3.15172	0.0026045	0.00909361	-1.86422	DOWN	NRCAM	NRCAM
	P23229	0.384576	4.89111	3.05297	0.00263026	0.00917779	-2.35827	NO	NA	ITGA6
	Q9UMS4	0.208244	5.85553	3.04965	0.00263877	0.00920171	-2.40657	NO	NA	PRPF19
	P22413	-0.675981	2.50039	-3.05843	0.00266616	0.00929138	-2.24854	NO	NA	ENPP1
	O75387	-1.22811	3.43373	-3.17924	0.00266846	0.00929353	-1.74146	DOWN	SLC43A1	SLC43A1
	Q16795	-0.390975	4.15738	-3.04595	0.00268242	0.00933631	-2.38933	NO	NA	NDUFA9
	P13688	1.30555	2.76259	3.06801	0.00269701	0.00938121	-1.92409	UP	CEACAM1	CEACAM1
	P42892	-0.534442	2.54218	-3.05786	0.00269904	0.00938237	-2.21084	NO	NA	ECE1
	P08861	-1.22947	5.58472	-3.09665	0.00270771	0.00940661	-2.06445	DOWN	CELA3B	CELA3B
	O43920	-0.354078	3.70093	-3.04555	0.00271154	0.00941402	-2.33918	NO	NA	NDUFS5
	P02790	0.542956	9.41092	3.0398	0.00272428	0.00945234	-2.43057	NO	NA	HPX
	P40926	0.314953	8.704	3.0379	0.00273855	0.00949593	-2.44043	NO	NA	MDH2
	P18754	0.309749	4.33351	3.03827	0.00274167	0.00950079	-2.42587	NO	NA	RCC1
	Q6ZXV5	0.444679	2.1675	3.04875	0.00274469	0.00950534	-2.20209	NO	NA	TMTC3
	Q5THK1	-1.22163	3.83019	-3.10568	0.00275277	0.00952737	-2.01787	DOWN	PRR14L	PRR14L
	P13995	-0.582967	3.30629	-3.04579	0.0027735	0.00959313	-2.28446	NO	NA	MTHFD2
	P23497	0.43238	3.25779	3.03981	0.00280284	0.00968857	-2.26554	NO	NA	SP100
	Q9NVZ3	0.305699	3.69865	3.03629	0.00280468	0.00968888	-2.33887	NO	NA	NECAP2
	Q9UGM5	-0.506662	3.31504	-3.03008	0.00287391	0.00992187	-2.3542	NO	NA	FETUB
	Q9H3N1	0.345964	5.19277	3.02131	0.00288536	0.00995521	-2.48803	NO	NA	TMX1
	P51690	-1.28683	2.65923	-3.13409	0.00290703	0.0100238	-1.87301	DOWN	ARSL	ARSL
	Q9P2R7	-0.261769	5.68195	-3.0187	0.00290908	0.0100246	-2.49549	NO	NA	SUCLA2
	P49247	-0.398472	3.35353	-3.03455	0.00291373	0.0100344	-2.25032	NO	NA	RPIA
	Q9UGM6	-0.53542	2.45528	-3.02891	0.0029161	0.0100363	-2.35206	NO	NA	WARS2
	P03952	-0.513765	3.62287	-3.02249	0.00292827	0.0100719	-2.39058	NO	NA	KLKB1
	Q8NB66	0.406546	3.33981	3.02832	0.00293545	0.0100904	-2.25948	NO	NA	UNC13C
	O75874	0.254598	7.39852	3.01385	0.00295363	0.0101466	-2.50934	NO	NA	IDH1
	Q8IWA5	-0.402666	3.4638	-3.02116	0.00297046	0.0101981	-2.35012	NO	NA	SLC44A2
	Q6IAA8	0.294732	4.39589	3.01377	0.00298227	0.0102276	-2.45412	NO	NA	LAMTOR1
	Q5T447	-0.345254	2.32308	-3.02607	0.00298275	0.0102276	-2.24474	NO	NA	HECTD3
	P29350	0.320093	4.54055	3.01017	0.00300147	0.0102855	-2.49589	NO	NA	PTPN6
	P07195	-0.311098	8.32034	-3.0022	0.00306332	0.0104909	-2.54254	NO	NA	LDHB
	Q8NFW5	-0.796402	3.79339	-3.04239	0.00307464	0.0105232	-2.09855	NO	NA	DMBX1
	Q3LXA3	-0.317948	4.15417	-3.00166	0.00307992	0.010529	-2.52491	NO	NA	TKFC
	Q9BRK5	-0.386984	2.57026	-3.00717	0.00308013	0.010529	-2.43802	NO	NA	SDF4
	Q99807	-0.580219	1.74975	-3.02585	0.00309281	0.0105658	-2.32242	NO	NA	COQ7
	Q643R3	1.15558	1.77373	3.03036	0.00310174	0.0105898	-1.82756	UP	LPCAT4	LPCAT4
	Q96BR5	0.65625	2.25116	3.02892	0.00317599	0.0108367	-2.04801	NO	NA	COA7
	P00505	0.258706	6.21569	2.99004	0.00318186	0.01085	-2.5771	NO	NA	GOT2
	P35232	0.197469	7.48903	2.98941	0.00318807	0.0108645	-2.57887	NO	NA	PHB1
	Q6ZMZ3	-0.782297	1.4335	-3.02171	0.00319842	0.0108931	-2.19071	NO	NA	SYNE3
	P16278	0.31078	4.36906	2.99038	0.00320769	0.0109179	-2.52039	NO	NA	GLB1
	P17900	0.345474	4.85995	2.98774	0.00321887	0.0109493	-2.55534	NO	NA	GM2A
	P08651	-0.602914	1.38922	-2.99894	0.00322214	0.0109537	-2.42655	NO	NA	NFIC
	O60784	0.216212	4.28598	2.98824	0.00322643	0.0109616	-2.52709	NO	NA	TOM1
	Q6XUX3	0.690581	2.88861	3.0366	0.00323934	0.0109987	-2.0238	NO	NA	DSTYK
	Q8WV07	-0.494522	5.40903	-3.0019	0.00324953	0.0110265	-2.32148	NO	NA	LTO1
	Q5VW36	-0.664481	1.1897	-3.01605	0.00325358	0.0110335	-2.17966	NO	NA	FOCAD
	Q9Y679	0.631108	1.79609	3.00169	0.00325642	0.0110364	-2.21078	NO	NA	AUP1
	P39023	-0.306842	6.75481	-2.9805	0.00327772	0.011101	-2.6041	NO	NA	RPL3
	P62906	-0.328321	8.00423	-2.98033	0.00327949	0.011101	-2.60459	NO	NA	RPL10A
	Q9BZE9	-0.560887	1.56614	-2.9868	0.00331416	0.0112116	-2.45234	NO	NA	ASPSCR1
	Q05209	0.364714	3.00407	2.98933	0.00332679	0.0112474	-2.33614	NO	NA	PTPN12
	P14384	-0.600455	2.08241	-3.01465	0.00333253	0.01126	-2.23383	NO	NA	CPM
	Q9UNM6	0.183021	5.21497	2.97357	0.00334905	0.0113089	-2.62367	NO	NA	PSMD13
	Q96SI9	0.452926	5.13589	2.97943	0.00335947	0.0113372	-2.50367	NO	NA	STRBP
	Q9UJS0	0.312562	3.85368	2.96597	0.00345404	0.0116492	-2.60016	NO	NA	SLC25A13
	P78527	0.201463	5.34965	2.96027	0.00348991	0.0117631	-2.66111	NO	NA	PRKDC
	Q8N5R6	0.349476	5.49101	2.97054	0.00351106	0.0118272	-2.45681	NO	NA	CCDC33
	Q9HD33	-0.507133	2.52366	-2.97055	0.00351513	0.0118337	-2.45645	NO	NA	MRPL47
	Q6ZSR9	-0.333991	3.13268	-2.96235	0.00355425	0.0119581	-2.50799	NO	NA	Q6ZSR9
	Q13443	1.31043	3.02803	2.99654	0.00356663	0.0119925	-1.87591	UP	ADAM9	ADAM9
	P32320	0.943925	2.74388	2.9722	0.00358956	0.0120623	-2.33527	NO	NA	CDA
	Q6P2D0	0.531037	5.9685	3.03217	0.00360185	0.0120963	-2.15528	NO	NA	ZFP1
	P23141	-0.531973	4.72345	-2.94667	0.00364969	0.0122493	-2.68459	NO	NA	CES1
	O00461	0.416315	2.72759	2.95167	0.00365184	0.0122493	-2.56923	NO	NA	GOLIM4
	P00403	0.406998	8.05642	2.94465	0.00366986	0.0123023	-2.69112	NO	NA	MT-CO2
	P35542	-0.545009	5.3687	-2.94428	0.00370126	0.0124001	-2.64889	NO	NA	SAA4
	O60488	0.325924	3.41521	2.94633	0.00370873	0.012414	-2.57038	NO	NA	ACSL4
	P49321	0.276597	4.66003	2.94068	0.00370988	0.012414	-2.7115	NO	NA	NASP
	Q15274	-0.480805	3.0027	-2.94978	0.00372388	0.0124533	-2.5155	NO	NA	QPRT
	Q9Y5H6	0.57099	3.51768	2.95609	0.0037405	0.0125014	-2.30232	NO	NA	PCDHA8
	Q96IZ0	0.300761	3.46219	2.94219	0.00374624	0.0125116	-2.61072	NO	NA	PAWR
	P25774	0.502054	5.00211	2.94203	0.00374806	0.0125116	-2.61116	NO	NA	CTSS
	P35052	0.42184	3.0981	2.94098	0.00376992	0.0125765	-2.58519	NO	NA	GPC1
	Q96S66	-0.320899	3.34014	-2.94386	0.00377203	0.0125765	-2.5501	NO	NA	CLCC1
	Q9BW60	0.85596	1.40032	2.96952	0.00379308	0.0126322	-2.13903	NO	NA	ELOVL1
	P51795	-0.471557	4.49437	-2.95443	0.00379331	0.0126322	-2.40828	NO	NA	CLCN5
	P36405	0.29176	4.7066	2.93349	0.003817	0.0127035	-2.69081	NO	NA	ARL3
	O95178	-0.336322	3.87175	-2.9366	0.00383435	0.0127484	-2.59549	NO	NA	NDUFB2
	P52594	0.262037	3.28279	2.93219	0.0038351	0.0127484	-2.68888	NO	NA	AGFG1
	Q96Q05	0.931639	2.00433	3.01191	0.00386356	0.0128353	-1.97023	NO	NA	TRAPPC9
	P53801	0.693891	3.11993	2.95231	0.00388345	0.0128937	-2.19745	NO	NA	PTTG1IP
	P41214	-0.858016	1.49746	-3.03041	0.00388965	0.0129066	-2.08455	NO	NA	EIF2D
	P23786	-0.335597	4.13519	-2.92478	0.00389542	0.012918	-2.75577	NO	NA	CPT2
	P16930	-0.340033	4.24132	-2.92269	0.00394815	0.0130826	-2.7152	NO	NA	FAH
	Q96JJ7	0.237773	3.75322	2.9246	0.00394978	0.0130826	-2.67222	NO	NA	TMX3
	Q99759	0.338339	5.02494	2.92269	0.00396636	0.0131297	-2.71495	NO	NA	MAP3K3
	Q9HDC9	0.335733	6.11703	2.91852	0.00397616	0.0131543	-2.76761	NO	NA	APMAP
	P82914	-0.678486	1.7406	-2.96022	0.00399335	0.0131995	-2.36904	NO	NA	MRPS15
	Q8IZ83	-0.222208	4.18259	-2.91768	0.00399459	0.0131995	-2.75131	NO	NA	ALDH16A1
	Q9BRA2	0.399572	6.30758	2.91408	0.00404731	0.0133591	-2.74996	NO	NA	TXNDC17
	Q9H4M9	0.223583	4.61263	2.91428	0.00404769	0.0133591	-2.74397	NO	NA	EHD1
	Q86UP6	-0.936258	3.53922	-2.98521	0.00407149	0.0134296	-2.31228	NO	NA	CUZD1
	Q9NRG7	-0.662817	2.13301	-2.9437	0.00416795	0.0137396	-2.43238	NO	NA	SDR39U1
	P04264	0.51587	8.00414	2.90009	0.00419785	0.01383	-2.82864	NO	NA	KRT1
	Q92616	-0.250888	4.37613	-2.89823	0.0042217	0.0139003	-2.83377	NO	NA	GCN1
	Q8TE67	0.865351	2.71247	2.92206	0.00422737	0.0139107	-2.32137	NO	NA	EPS8L3
	Q8TEM1	0.38258	3.02192	2.90289	0.00424016	0.0139445	-2.68898	NO	NA	NUP210
	Q9H1E3	0.42964	6.91286	2.89606	0.00424961	0.0139673	-2.83973	NO	NA	NUCKS1
	Q15746	0.486093	5.70391	2.89472	0.00426965	0.0140249	-2.83888	NO	NA	MYLK
	Q14558	-0.34523	2.43855	-2.90143	0.00427786	0.0140435	-2.65062	NO	NA	PRPSAP1
	Q92609	-0.455298	2.52586	-2.89965	0.00429693	0.0140978	-2.69581	NO	NA	TBC1D5
	Q58FF6	0.45004	4.42531	2.90609	0.00430807	0.014126	-2.58463	NO	NA	HSP90AB4P
	Q6ZU15	0.475742	6.2725	2.89332	0.00431407	0.0141373	-2.80627	NO	NA	SEPTIN14
	P30043	-0.449699	7.07106	-2.89094	0.00432742	0.0141727	-2.83896	NO	NA	BLVRB
	Q9Y5K5	-0.285719	3.61741	-2.8909	0.00434267	0.0142142	-2.81371	NO	NA	UCHL5
	Q96PK6	0.215905	4.77351	2.8887	0.0043513	0.0142341	-2.8508	NO	NA	RBM14
	P04216	0.573616	7.15356	2.89159	0.00436937	0.0142848	-2.74337	NO	NA	THY1
	P63208	-0.272041	6.30885	-2.88601	0.00438132	0.0143113	-2.86736	NO	NA	SKP1
	Q9BY44	-0.329345	3.63565	-2.88698	0.00438264	0.0143113	-2.84093	NO	NA	EIF2A
	Q96DZ1	-0.48438	3.80646	-2.88763	0.00438596	0.0143137	-2.82268	NO	NA	ERLEC1
	O94905	-0.232126	4.92378	-2.88476	0.00439807	0.0143448	-2.87081	NO	NA	ERLIN2
	P35858	-0.47461	3.85774	-2.88745	0.00443881	0.0144692	-2.75236	NO	NA	IGFALS
	A8MXV4	-0.706951	1.69565	-2.89633	0.00444665	0.0144862	-2.53979	NO	NA	NUDT19
	Q8TDX7	0.316709	2.75733	2.88731	0.0044559	0.0145078	-2.69842	NO	NA	NEK7
	Q5SYB0	0.6848	5.97801	2.88134	0.00451028	0.0146763	-2.77075	NO	NA	FRMPD1
	O75828	0.401784	4.91614	2.87426	0.00457646	0.0148829	-2.84242	NO	NA	CBR3
	Q12882	0.334134	3.51722	2.87239	0.00460882	0.0149707	-2.83555	NO	NA	DPYD
	Q9P121	0.525451	3.06309	2.88197	0.00460887	0.0149707	-2.60471	NO	NA	NTM
	P53396	-0.192044	5.85248	-2.8679	0.00462831	0.0150193	-2.91696	NO	NA	ACLY
	P68036	0.226963	5.53756	2.87022	0.00462923	0.0150193	-2.85417	NO	NA	UBE2L3
	Q9NPQ8	0.251027	3.41079	2.87264	0.00463352	0.0150244	-2.78704	NO	NA	RIC8A
	P12956	0.169121	6.94484	2.86684	0.00464303	0.0150465	-2.91983	NO	NA	XRCC6
	P00751	0.440118	7.53249	2.86473	0.00467269	0.0151337	-2.92559	NO	NA	CFB
	Q9BT78	-0.184517	4.65189	-2.86132	0.00472398	0.0152909	-2.93033	NO	NA	COPS4
	P30085	0.314052	7.08427	2.86042	0.00473382	0.0153138	-2.93734	NO	NA	CMPK1
	Q9HBL0	0.324551	5.71582	2.85825	0.00476492	0.0154055	-2.94325	NO	NA	TNS1
	O15347	0.418828	3.58567	2.85911	0.00479658	0.0154988	-2.88198	NO	NA	HMGB3
	P04114	-0.502168	5.88875	-2.8552	0.0048118	0.0155389	-2.94698	NO	NA	APOB
	O15551	-0.847052	2.40755	-2.95548	0.00482304	0.0155662	-2.35025	NO	NA	CLDN3
	P42785	-0.353308	3.85269	-2.86115	0.00482785	0.0155726	-2.76829	NO	NA	PRCP
	Q99623	0.219642	6.58994	2.85342	0.00483468	0.0155856	-2.95638	NO	NA	PHB2
	Q15024	0.961865	1.27654	2.91641	0.00485288	0.0156352	-2.17883	NO	NA	EXOSC7
	Q9GZN0	-0.863137	4.04812	-2.89858	0.00486383	0.0156539	-2.48381	NO	NA	GPR88
	O95715	1.42398	3.70004	2.88728	0.00486433	0.0156539	-2.35527	UP	CXCL14	CXCL14
	P52209	0.267883	6.93871	2.84515	0.00495629	0.0159406	-2.97882	NO	NA	PGD
	P55008	0.330741	4.53939	2.84265	0.00503201	0.0161748	-2.9229	NO	NA	AIF1
	P62888	-0.310085	6.91047	-2.83949	0.00504128	0.0161952	-2.99417	NO	NA	RPL30
	Q53GS9	0.290979	2.63488	2.84267	0.00507228	0.0162853	-2.8673	NO	NA	USP39
	P49792	-0.240456	3.52018	-2.83753	0.00507698	0.016291	-2.99017	NO	NA	RANBP2
	Q96JY6	0.372365	4.35162	2.84211	0.00508079	0.0162938	-2.85453	NO	NA	PDLIM2
	Q93096	0.425839	2.35344	2.84646	0.00510562	0.016364	-2.76637	NO	NA	PTP4A1
	P12931	0.330272	3.60175	2.83832	0.00511912	0.0163977	-2.90167	NO	NA	SRC
	P29728	0.554973	3.11138	2.84369	0.00512743	0.0164149	-2.74365	NO	NA	OAS2
	O75251	-0.368972	4.1704	-2.8342	0.00513411	0.0164261	-2.98946	NO	NA	NDUFS7
	P18124	-0.288639	7.35859	-2.83321	0.00513686	0.0164261	-3.01111	NO	NA	RPL7
	P06280	0.489487	2.15194	2.84062	0.00514125	0.0164307	-2.80479	NO	NA	GLA
	P61289	0.277206	4.28751	2.8338	0.00515657	0.0164633	-2.96884	NO	NA	PSME3
	Q8WYP5	-0.571513	1.75875	-2.84929	0.0051574	0.0164633	-2.70171	NO	NA	AHCTF1
	Q8TBX8	0.392475	3.34071	2.83789	0.00516568	0.0164803	-2.85572	NO	NA	PIP4K2C
	Q9UBC9	-1.82824	3.73826	-2.88394	0.00517425	0.0164896	-2.3042	DOWN	SPRR3	SPRR3
	P63165	0.318495	4.57274	2.83731	0.00517453	0.0164896	-2.82423	NO	NA	SUMO1
	Q01105	0.384454	5.87384	2.83172	0.00518207	0.0165041	-2.98507	NO	NA	SET
	P31431	-0.620822	3.099	-2.84517	0.00520056	0.0165535	-2.75515	NO	NA	SDC4
	P54132	0.387771	4.78016	2.83727	0.00520654	0.0165609	-2.84597	NO	NA	BLM
	P27701	0.652553	1.92856	2.84111	0.00520887	0.0165609	-2.71336	NO	NA	CD82
	P16455	-0.349907	3.09974	-2.83106	0.00523879	0.0166448	-2.93164	NO	NA	MGMT
	O00399	-0.272284	3.40448	-2.83218	0.00524124	0.0166448	-2.89419	NO	NA	DCTN6
	P26599	0.232798	6.44236	2.82579	0.0052522	0.01667	-3.03114	NO	NA	PTBP1
	Q92930	0.272866	4.77129	2.82707	0.00526108	0.0166887	-2.99141	NO	NA	RAB8B
	Q86X76	-0.258593	4.86252	-2.82708	0.00526438	0.0166896	-2.9814	NO	NA	NIT1
	Q9BRZ2	-0.683263	1.59279	-2.84726	0.00529561	0.016779	-2.57791	NO	NA	TRIM56
	P69892	-1.33247	4.007	-2.84751	0.00531867	0.0168425	-2.72936	DOWN	HBG2	HBG2
	Q9Y4W6	-0.323681	4.93211	-2.81989	0.00534534	0.0169172	-3.04699	NO	NA	AFG3L2
	O15031	0.231099	3.82755	2.82008	0.00537871	0.0170132	-2.99451	NO	NA	PLXNB2
	P41222	-0.666332	3.99027	-2.82645	0.00545042	0.0172302	-2.78678	NO	NA	PTGDS
	P82650	-0.355186	2.51964	-2.81729	0.00546947	0.0172756	-2.96608	NO	NA	MRPS22
	P35610	-0.387516	2.39579	-2.82433	0.00547274	0.0172756	-2.84146	NO	NA	SOAT1
	O75475	-0.294513	3.91865	-2.81229	0.00547415	0.0172756	-3.06178	NO	NA	PSIP1
	Q15434	0.686606	2.44346	2.83238	0.00549543	0.0173329	-2.64998	NO	NA	RBMS2
	Q14444	0.24491	4.90785	2.81017	0.00550876	0.0173651	-3.06377	NO	NA	CAPRIN1
	Q9BUT1	-0.274349	5.25035	-2.80819	0.0055412	0.0174574	-3.07628	NO	NA	BDH2
	P01591	0.619056	6.67383	2.80676	0.00557823	0.0175641	-3.05293	NO	NA	JCHAIN
	P26639	-0.277619	5.75311	-2.80382	0.00560713	0.0176451	-3.09008	NO	NA	TARS1
	Q01130	0.386873	4.64075	2.80255	0.00566944	0.0178311	-3.04523	NO	NA	SRSF2
	P30041	0.356723	8.74305	2.79936	0.00568185	0.01786	-3.102	NO	NA	PRDX6
	Q13201	-0.523115	1.83521	-2.81749	0.00575582	0.0180823	-2.84931	NO	NA	MMRN1
	P23588	-0.35376	5.93742	-2.7893	0.00585372	0.0183794	-3.12883	NO	NA	EIF4B
	Q9NPH0	1.16936	1.6165	2.83042	0.00587448	0.0184342	-2.39278	UP	ACP6	ACP6
	P08637	0.530874	3.81158	2.79683	0.00588661	0.0184618	-2.88895	NO	NA	FCGR3A
	Q9GZT8	-0.20228	4.07559	-2.78879	0.00592019	0.0185566	-3.04716	NO	NA	NIF3L1
	P31943	0.185586	6.01018	2.78137	0.00599584	0.018773	-3.14528	NO	NA	HNRNPH1
	P55327	-0.45121	5.46196	-2.78194	0.00599598	0.018773	-3.13318	NO	NA	TPD52
	O14618	-0.226576	4.38089	-2.7784	0.00606227	0.0189698	-3.13351	NO	NA	CCS
	Q9H2F3	-0.555486	3.91396	-2.82686	0.00607929	0.0190123	-2.56951	NO	NA	HSD3B7
	O60749	0.204091	5.18587	2.7739	0.00612924	0.0191578	-3.16507	NO	NA	SNX2
	Q8TEX9	-0.312371	3.12868	-2.774	0.00617109	0.0192777	-3.1103	NO	NA	IPO4
	Q9UK41	0.278495	3.15124	2.77228	0.00623112	0.0194454	-3.06286	NO	NA	VPS28
	Q96S55	-0.527801	3.43683	-2.83508	0.00623179	0.0194454	-2.47254	NO	NA	WRNIP1
	Q05707	0.761364	8.87783	2.76775	0.00623764	0.0194528	-3.18596	NO	NA	COL14A1
	Q9H2D6	0.22564	3.65024	2.76717	0.00628818	0.0195993	-3.13501	NO	NA	TRIOBP
	P68871	-0.697937	14.1263	-2.76378	0.00631098	0.0196594	-3.19647	NO	NA	HBB
	Q16222	-0.37568	3.3981	-2.76911	0.00632084	0.019679	-3.05287	NO	NA	UAP1
	Q8IU85	-0.805931	0.952558	-2.79746	0.00633868	0.0197235	-2.67382	NO	NA	CAMK1D
	Q8NCW0	0.64964	7.92861	2.7629	0.00634855	0.0197431	-3.17349	NO	NA	KREMEN2
	O43772	-0.392463	3.04748	-2.76654	0.00638788	0.0198543	-3.07614	NO	NA	SLC25A20
	Q9H9A6	0.238934	2.79749	2.76334	0.00639186	0.0198556	-3.09358	NO	NA	LRRC40
	Q14CN4	1.11149	2.15156	2.78234	0.00639901	0.0198599	-2.72608	UP	KRT72	KRT72
	P48454	0.557432	2.80329	2.7756	0.00640042	0.0198599	-2.88176	NO	NA	PPP3CC
	P61019	0.213394	5.41586	2.75783	0.00642559	0.0199159	-3.20749	NO	NA	RAB2A
	Q93008	0.233327	3.46069	2.76086	0.00642566	0.0199159	-3.12071	NO	NA	USP9X
	Q9UKF6	0.542302	2.23485	2.78403	0.00645385	0.019983	-2.78985	NO	NA	CPSF3
	P55795	0.164707	5.31304	2.75651	0.00645758	0.019983	-3.20134	NO	NA	HNRNPH2
	P06702	0.829073	8.66803	2.75629	0.0064581	0.019983	-3.21048	NO	NA	S100A9
	P13667	-0.400148	7.96313	-2.75152	0.00654184	0.0202308	-3.22874	NO	NA	PDIA4
	Q6UX71	0.361293	4.32897	2.75351	0.00656499	0.0202889	-3.13995	NO	NA	PLXDC2
	P18433	-0.439975	2.52357	-2.76079	0.00656791	0.0202889	-2.95968	NO	NA	PTPRA
	Q8N183	-0.472182	3.121	-2.76271	0.00658339	0.0203254	-2.99946	NO	NA	NDUFAF2
	Q96HS1	0.34161	3.15006	2.75251	0.00661971	0.0204261	-3.09816	NO	NA	PGAM5
	Q9P2X0	-0.394667	3.67278	-2.7496	0.0066237	0.0204271	-3.18023	NO	NA	DPM3
	O15321	-0.465968	2.31511	-2.7535	0.00664522	0.020482	-3.05138	NO	NA	TM9SF1
	P19823	0.471204	7.1912	2.74627	0.0066576	0.0205088	-3.22721	NO	NA	ITIH2
	Q9NWU1	-1.08359	0.604353	-2.79838	0.00669793	0.0206216	-2.54939	DOWN	OXSM	OXSM
	P35270	-0.349049	4.84701	-2.74056	0.00675482	0.0207852	-3.25749	NO	NA	SPR
	P02766	0.647524	8.00438	2.74002	0.00677996	0.020851	-3.24355	NO	NA	TTR
	Q8WWI5	0.437455	2.69254	2.75189	0.00679215	0.0208769	-2.95707	NO	NA	SLC44A1
	P35659	0.20144	4.82203	2.73727	0.00682365	0.0209621	-3.26145	NO	NA	DEK
	P56192	-0.330925	4.74373	-2.7368	0.00683299	0.0209792	-3.26625	NO	NA	MARS1
	Q99598	-0.225575	3.49065	-2.73518	0.00689952	0.0211459	-3.2245	NO	NA	TSNAX
	P52657	0.27978	2.59863	2.74338	0.00690049	0.0211459	-3.07164	NO	NA	GTF2A2
	P05451	-1.0123	5.19556	-2.74157	0.00690099	0.0211459	-3.17316	DOWN	REG1A	REG1A
	Q15785	0.502765	1.95783	2.74593	0.00690254	0.0211459	-2.98434	NO	NA	TOMM34
	Q8NBN7	-0.400753	3.38585	-2.7347	0.00693865	0.0212448	-3.1939	NO	NA	RDH13
	A0A0C4DH31	-0.812265	1.94554	-2.7569	0.00694728	0.0212509	-2.87292	NO	NA	IGHV1-18
	P50749	0.606354	1.94548	2.76813	0.00694945	0.0212509	-2.78372	NO	NA	RASSF2
	Q9BRQ5	0.431117	4.65505	2.74344	0.00695212	0.0212509	-3.02246	NO	NA	ORAI3
	Q9NR45	-0.311874	6.17692	-2.72878	0.00699066	0.0213569	-3.28828	NO	NA	NANS
	O14879	0.513068	3.25878	2.73468	0.00699611	0.0213618	-3.12653	NO	NA	IFIT3
	Q9NR28	0.241842	4.48473	2.73013	0.00702242	0.0214304	-3.20739	NO	NA	DIABLO
	P52888	0.335099	2.60817	2.73095	0.0070326	0.0214496	-3.17655	NO	NA	THOP1
	P09960	0.209076	6.42075	2.72279	0.00711346	0.0216843	-3.30389	NO	NA	LTA4H
	P52735	-0.564059	1.60017	-2.72859	0.00717002	0.0218435	-3.11288	NO	NA	VAV2
	P00390	-0.24963	5.85744	-2.71989	0.00717356	0.0218435	-3.31143	NO	NA	GSR
	O95479	0.303115	4.0757	2.72228	0.00718394	0.0218631	-3.22775	NO	NA	H6PD
	Q9H3H9	0.745273	4.90463	2.73858	0.00722843	0.0219865	-2.87307	NO	NA	TCEAL2
	Q9BU89	0.821752	1.44623	2.73255	0.00728533	0.0221322	-2.78377	NO	NA	DOHH
	P12004	0.276705	4.96694	2.71448	0.00728715	0.0221322	-3.3255	NO	NA	PCNA
	P0DP75	-0.318758	4.3778	-2.72126	0.0072883	0.0221322	-3.19271	NO	NA	MED14OS
	Q14919	0.291352	4.11286	2.719	0.00730419	0.0221683	-3.16881	NO	NA	DRAP1
	Q12788	0.635777	1.69444	2.76156	0.00731472	0.0221881	-2.68567	NO	NA	TBL3
	A0A075B6H7	-0.627804	4.01721	-2.72133	0.00732729	0.0222141	-3.09469	NO	NA	IGKV3-7
	P07814	-0.237895	6.0095	-2.71107	0.0073595	0.0222996	-3.33435	NO	NA	EPRS1
	Q9NY15	-0.423607	3.24438	-2.7154	0.0073654	0.0223053	-3.20874	NO	NA	STAB1
	Q969U7	0.752619	0.967873	2.74026	0.00738705	0.0223586	-2.77254	NO	NA	PSMG2
	Q96B97	0.326825	3.57795	2.71132	0.00739765	0.0223785	-3.28066	NO	NA	SH3KBP1
	Q3KQV9	0.325481	3.17137	2.71532	0.00740315	0.0223829	-3.16804	NO	NA	UAP1L1
	Q9UFN0	-0.29015	3.95536	-2.70927	0.00741714	0.022413	-3.31857	NO	NA	NIPSNAP3A
	Q08623	-0.317394	2.81458	-2.71223	0.00742807	0.0224306	-3.24769	NO	NA	PUDP
	Q9BW92	0.354423	3.65668	2.71452	0.00743105	0.0224306	-3.13461	NO	NA	TARS2
	Q86WU2	-0.565725	2.20886	-2.73458	0.00746388	0.0225175	-3.06172	NO	NA	LDHD
	O43676	-0.294607	4.29225	-2.70647	0.00746947	0.0225221	-3.3357	NO	NA	NDUFB3
	Q96GX9	-0.385197	3.41665	-2.7078	0.00749081	0.0225741	-3.28113	NO	NA	APIP
	O94911	-0.591147	3.01731	-2.74345	0.00755759	0.022763	-2.94467	NO	NA	ABCA8
	Q9Y5P4	-0.504012	1.82149	-2.71574	0.00759714	0.0228697	-2.99473	NO	NA	CERT1
	Q14498	0.216071	4.89086	2.70091	0.00760631	0.0228823	-3.32979	NO	NA	RBM39
	Q9C0E8	0.203329	3.57251	2.70173	0.00760956	0.0228823	-3.2995	NO	NA	LNPK
	Q6P2E9	-0.259232	3.22213	-2.6995	0.00765414	0.0230039	-3.32062	NO	NA	EDC4
	Q07157	-0.266158	4.31383	-2.69673	0.00767456	0.0230528	-3.36673	NO	NA	TJP1
	Q92485	-0.900047	1.55284	-2.71571	0.00773336	0.0232168	-2.96281	NO	NA	SMPDL3B
	O00515	0.471245	4.31283	2.69594	0.0077553	0.0232701	-3.30034	NO	NA	LAD1
	O94776	0.24034	3.8604	2.69384	0.00778413	0.023344	-3.31977	NO	NA	MTA2
	Q9UBG0	0.401741	4.30248	2.69513	0.00780205	0.0233851	-3.24757	NO	NA	MRC2
	Q9NQ88	0.33382	2.7331	2.69972	0.00782053	0.0234278	-3.10485	NO	NA	TIGAR
	O76038	-0.634569	4.58672	-2.69612	0.00785065	0.0234977	-3.30332	NO	NA	SCGN
	P31483	0.52314	1.94919	2.71029	0.00785233	0.0234977	-2.90693	NO	NA	TIA1
	Q9BVP2	-0.324746	2.63881	-2.69086	0.00789823	0.0236125	-3.29127	NO	NA	GNL3
	P23396	-0.26366	8.2248	-2.68654	0.00789921	0.0236125	-3.39769	NO	NA	RPS3
	P49459	0.933786	1.88467	2.76449	0.00791008	0.0236293	-2.57129	NO	NA	UBE2A
	Q9NY61	-1.49958	2.48866	-2.85194	0.00791334	0.0236293	-2.47276	DOWN	AATF	AATF
	Q8NFW8	-0.291413	3.80673	-2.6857	0.0079381	0.0236891	-3.37518	NO	NA	CMAS
	P41227	-0.359528	2.24719	-2.69105	0.0079419	0.0236891	-3.26483	NO	NA	NAA10
	P61923	0.282782	5.44627	2.68443	0.00795111	0.0237038	-3.40198	NO	NA	COPZ1
	P78371	0.136275	6.41241	2.67942	0.00806229	0.0240128	-3.41596	NO	NA	CCT2
	Q14520	-0.443732	3.63936	-2.68623	0.00806341	0.0240128	-3.26898	NO	NA	HABP2
	P63173	-0.273409	6.59012	-2.67952	0.00808008	0.0240495	-3.39514	NO	NA	RPL38
	Q8NE09	-0.898914	5.95695	-2.7275	0.00813652	0.0242045	-2.86831	NO	NA	RGS22
	P48163	-0.343991	3.89473	-2.67639	0.00816563	0.0242781	-3.38736	NO	NA	ME1
	P35221	0.238668	6.10267	2.67289	0.00821457	0.0244105	-3.43268	NO	NA	CTNNA1
	P57105	-0.270851	3.74963	-2.67378	0.00822253	0.0244139	-3.40365	NO	NA	SYNJ2BP
	Q15532	-0.418694	2.3763	-2.68321	0.00822451	0.0244139	-3.20573	NO	NA	SS18
	P22748	-0.74708	2.01522	-2.69806	0.00826653	0.0245255	-3.14657	NO	NA	CA4
	O60763	-0.266019	5.56305	-2.67057	0.00827342	0.0245328	-3.4339	NO	NA	USO1
	O00429	0.198337	4.57502	2.67006	0.00828952	0.0245601	-3.43409	NO	NA	DNM1L
	P25686	-0.374681	2.55316	-2.6846	0.00829681	0.0245601	-3.20001	NO	NA	DNAJB2
	O60343	-0.478127	1.93421	-2.6901	0.00829894	0.0245601	-3.12435	NO	NA	TBC1D4
	Q9UHJ6	-0.424542	2.54016	-2.67631	0.00830033	0.0245601	-3.29964	NO	NA	SHPK
	Q9UKX5	0.520181	3.10963	2.67988	0.00840771	0.0248646	-3.01974	NO	NA	ITGA11
	Q8N3C0	0.271189	3.7881	2.67109	0.00841825	0.0248719	-3.29372	NO	NA	ASCC3
	P35658	-0.281213	2.67326	-2.66784	0.00841914	0.0248719	-3.35241	NO	NA	NUP214
	O94832	0.312266	5.47762	2.66382	0.00845111	0.024953	-3.43112	NO	NA	MYO1D
	Q9Y2H1	0.309861	3.0146	2.66796	0.00846407	0.024978	-3.27319	NO	NA	STK38L
	P63167	0.254237	3.93318	2.66709	0.0084965	0.0250604	-3.34981	NO	NA	DYNLL1
	P54886	-0.385353	4.92083	-2.65922	0.00854202	0.0251813	-3.46758	NO	NA	ALDH18A1
	P22105	-0.415964	4.70097	-2.65846	0.00858131	0.0252837	-3.44888	NO	NA	TNXB
	Q9GZM5	-0.508669	2.38097	-2.66419	0.0086428	0.0254513	-3.25681	NO	NA	YIPF3
	O95777	0.233504	5.45017	2.65473	0.00870441	0.0256191	-3.41951	NO	NA	LSM8
	Q3ZCQ8	0.303693	3.00219	2.65587	0.00874229	0.025709	-3.3379	NO	NA	TIMM50
	Q01658	0.247489	4.34706	2.6539	0.00874422	0.025709	-3.39615	NO	NA	DR1
	P11047	-0.320018	7.24697	-2.64981	0.00877415	0.0257834	-3.49151	NO	NA	LAMC1
	Q8N5G2	-0.932361	0.954926	-2.71316	0.00879362	0.0258269	-2.90136	NO	NA	MACO1
	Q9Y375	-0.894859	0.965186	-2.7344	0.00883747	0.0259314	-2.8542	NO	NA	NDUFAF1
	Q12931	0.272246	5.76612	2.64724	0.00883856	0.0259314	-3.49803	NO	NA	TRAP1
	Q5EB52	-0.617277	1.86207	-2.66185	0.00889263	0.0260763	-3.17885	NO	NA	MEST
	Q9UBL3	-0.479214	2.34675	-2.65375	0.00892991	0.0261718	-3.28036	NO	NA	ASH2L
	Q13451	-0.267275	4.26639	-2.64285	0.0089495	0.0262142	-3.50916	NO	NA	FKBP5
	Q05469	-1.23183	3.67538	-2.68663	0.00895384	0.0262142	-3.08999	DOWN	LIPE	LIPE
	Q15388	0.241515	4.66863	2.64453	0.00899483	0.0263203	-3.39878	NO	NA	TOMM20
	Q9H173	-0.719264	1.73323	-2.69455	0.00902083	0.0263825	-2.93116	NO	NA	SIL1
	Q9Y6M9	-0.283198	3.58315	-2.64123	0.00906386	0.0264944	-3.43389	NO	NA	NDUFB9
	P61970	0.277874	7.20267	2.63736	0.00910291	0.0265874	-3.51235	NO	NA	NUTF2
	Q27J81	0.269294	4.01549	2.63923	0.00910528	0.0265874	-3.44625	NO	NA	INF2
	P01011	0.551196	7.99675	2.63497	0.00915194	0.0267096	-3.5291	NO	NA	SERPINA3
	P02792	0.601024	7.10239	2.63495	0.00925221	0.026988	-3.40779	NO	NA	FTL
	P02748	0.423689	7.36289	2.63089	0.00927116	0.0270291	-3.52867	NO	NA	C9
	Q08J23	0.259164	3.71291	2.62849	0.00934324	0.0272249	-3.52471	NO	NA	NSUN2
	Q7Z7F7	0.576627	2.04663	2.65674	0.00940174	0.027381	-3.0198	NO	NA	MRPL55
	Q6IAN0	-0.3443	2.19003	-2.62685	0.00946573	0.0275321	-3.46541	NO	NA	DHRS7B
	P06730	0.198687	4.83627	2.6243	0.00946802	0.0275321	-3.51473	NO	NA	EIF4E
	P05388	0.293886	6.65919	2.6236	0.0094685	0.0275321	-3.54206	NO	NA	RPLP0
	Q9BTT0	0.213075	4.76639	2.62313	0.00952356	0.0276777	-3.49299	NO	NA	ANP32E
	Q8TD30	-0.77429	2.6147	-2.68202	0.00955249	0.0277472	-3.04082	NO	NA	GPT2
	O95297	0.376541	2.16524	2.62944	0.00955948	0.027753	-3.27961	NO	NA	MPZL1
	Q9BV38	0.282797	2.99959	2.62601	0.00957238	0.0277759	-3.34683	NO	NA	WDR18
	Q6ZUJ8	-0.451191	2.86804	-2.62929	0.00965632	0.0280048	-3.33253	NO	NA	PIK3AP1
	P62244	0.353124	7.49891	2.61553	0.00966875	0.028025	-3.57802	NO	NA	RPS15A
	O76074	-0.557975	0.720761	-2.64429	0.00967336	0.028025	-3.14748	NO	NA	PDE5A
	P25098	0.476528	2.55381	2.62343	0.00971325	0.0281258	-3.28274	NO	NA	GRK2
	Q99615	-0.349159	2.66702	-2.616	0.00980563	0.0283663	-3.46778	NO	NA	DNAJC7
	P19838	0.242336	3.48917	2.61272	0.00980652	0.0283663	-3.5136	NO	NA	NFKB1
	Q8WXD2	-0.566711	3.21087	-2.63186	0.00983596	0.0284366	-3.30075	NO	NA	SCG3
	O00559	0.623864	2.10256	2.62936	0.00986341	0.0285012	-3.06269	NO	NA	EBAG9
	Q9NWX5	-0.462179	4.00077	-2.61615	0.00989704	0.0285834	-3.44107	NO	NA	ASB6
	Q86VN1	-0.28375	3.32044	-2.60839	0.00991613	0.0286237	-3.54197	NO	NA	VPS36
	P08185	-0.335296	4.31468	-2.60812	0.00993381	0.0286598	-3.53569	NO	NA	SERPINA6
	Q8IWW6	0.488769	2.36147	2.62163	0.00994421	0.028666	-3.21209	NO	NA	ARHGAP12
	Q04721	-1.17915	-0.150124	-2.68638	0.00994629	0.028666	-2.78745	DOWN	NOTCH2	NOTCH2
	Q9NSD9	-0.230439	5.49259	-2.60512	0.00995606	0.0286793	-3.60407	NO	NA	FARSB
	O43924	0.46019	2.33794	2.61728	0.00996526	0.0286909	-3.24038	NO	NA	PDE6D
	Q9UGC7	0.54508	3.63236	2.642	0.00997568	0.0287046	-3.03579	NO	NA	MTRF1L
	Q96E39	-0.336959	3.11147	-2.60748	0.00998336	0.0287046	-3.52106	NO	NA	RBMXL1
	Q0ZGT2	0.315923	4.89718	2.60407	0.00999009	0.0287046	-3.60194	NO	NA	NEXN
	P23219	0.496677	2.64361	2.6125	0.00999074	0.0287046	-3.32304	NO	NA	PTGS1
	P01859	0.571472	11.6824	2.6026	0.010027	0.0287875	-3.61039	NO	NA	IGHG2
	P52564	-0.672392	2.94727	-2.64774	0.01003	0.0287875	-3.04164	NO	NA	MAP2K6
	Q6ZMW3	-0.408645	6.997	-2.59968	0.0101979	0.0292543	-3.56105	NO	NA	EML6
	O43278	0.690447	3.05173	2.61045	0.0102344	0.0293439	-3.08254	NO	NA	SPINT1
	Q9UI26	0.996725	0.219877	2.79564	0.0102452	0.0293596	-2.62912	NO	NA	IPO11
	Q8WXQ8	-1.8578	6.52687	-2.67218	0.010318	0.0295532	-2.95275	DOWN	CPA5	CPA5
	Q9NUV9	-0.47694	3.87899	-2.59679	0.0103455	0.0296166	-3.47483	NO	NA	GIMAP4
	P61626	0.6142	7.42449	2.59403	0.0103547	0.0296275	-3.53912	NO	NA	LYZ
	Q96S19	0.363112	2.19371	2.59522	0.0103973	0.0297343	-3.47016	NO	NA	METTL26
	Q9UDW1	-0.527728	2.37172	-2.60338	0.0104798	0.0299546	-3.37006	NO	NA	UQCR10
	P46976	0.242507	5.25384	2.58554	0.0105458	0.0301277	-3.62675	NO	NA	GYG1
	P02749	0.619118	7.79074	2.58617	0.0105678	0.030175	-3.57862	NO	NA	APOH
	Q86TN4	-0.747821	1.37941	-2.64282	0.0105927	0.0302306	-2.89698	NO	NA	TRPT1
	P05546	-0.43745	5.28227	-2.58197	0.0106464	0.0303682	-3.63666	NO	NA	SERPIND1
	P05452	0.424883	5.23397	2.57826	0.0108028	0.0307986	-3.59813	NO	NA	CLEC3B
	Q9UPN3	0.189493	4.42748	2.57507	0.0108483	0.0309123	-3.66296	NO	NA	MACF1
	P59074	0.407626	2.33755	2.58761	0.0109199	0.0311005	-3.40143	NO	NA	CHMP4BP1
	Q8N1S5	-0.407215	2.91722	-2.58358	0.0109274	0.0311059	-3.36395	NO	NA	SLC39A11
	A0A1W2PR48	-0.550344	4.34286	-2.58289	0.0109481	0.0311488	-3.50331	NO	NA	TLE7
	Q9NX24	0.422231	3.49645	2.57274	0.0110402	0.0313947	-3.5361	NO	NA	NHP2
	O95292	-0.24328	4.31556	-2.56788	0.0110577	0.0314285	-3.68683	NO	NA	VAPB
	Q15459	-0.234809	4.4874	-2.56699	0.0110803	0.0314668	-3.69392	NO	NA	SF3A1
	P10645	-0.727392	4.50043	-2.57114	0.0110826	0.0314668	-3.63095	NO	NA	CHGA
	Q9Y5S9	0.200126	4.46457	2.56691	0.0110924	0.0314786	-3.68421	NO	NA	RBM8A
	Q9BVL2	-0.508586	2.14019	-2.58169	0.0111212	0.0315442	-3.29252	NO	NA	NUP58
	P51636	-0.359025	3.16529	-2.56897	0.0111371	0.0315731	-3.58316	NO	NA	CAV2
	Q96CN7	-0.210104	4.36537	-2.56622	0.0111486	0.0315895	-3.65224	NO	NA	ISOC1
	Q92879	0.303546	3.20973	2.56806	0.011159	0.0316029	-3.57964	NO	NA	CELF1
	Q9H9S4	0.46804	3.81321	2.57199	0.0111684	0.0316134	-3.51076	NO	NA	CAB39L
	Q6NXG1	-0.458997	2.38922	-2.57911	0.0111998	0.031686	-3.3289	NO	NA	ESRP1
	Q17RW2	0.553351	5.52773	2.56481	0.0112137	0.0317093	-3.63121	NO	NA	COL24A1
	Q6QNY1	-0.45536	3.32232	-2.57405	0.0112566	0.0318143	-3.44004	NO	NA	BLOC1S2
	Q96S99	0.304307	3.04829	2.56805	0.011267	0.0318276	-3.50595	NO	NA	PLEKHF1
	Q9BZK7	0.338935	2.59763	2.56868	0.0112945	0.031889	-3.48213	NO	NA	TBL1XR1
	Q15286	0.178676	6.5579	2.55956	0.011321	0.0319368	-3.70229	NO	NA	RAB35
	O94760	-0.366874	5.35832	-2.55934	0.011323	0.0319368	-3.71159	NO	NA	DDAH1
	P05109	0.754999	9.07429	2.55831	0.0113456	0.0319845	-3.72008	NO	NA	S100A8
	Q9P0M6	-0.321135	5.46974	-2.55773	0.0113641	0.0320205	-3.72152	NO	NA	MACROH2A2
	Q53T59	0.235657	3.69613	2.55652	0.0115141	0.0324266	-3.60171	NO	NA	HS1BP3
	Q8TCS8	-0.290981	3.31081	-2.55035	0.0116179	0.0327	-3.71972	NO	NA	PNPT1
	P17568	-0.533735	1.568	-2.57981	0.011623	0.0327	-3.27078	NO	NA	NDUFB7
	Q9H3Z4	-0.414253	2.75012	-2.55509	0.0116756	0.0328159	-3.54602	NO	NA	DNAJC5
	O00338	1.10293	2.96103	2.59738	0.011676	0.0328159	-2.9923	UP	SULT1C2	SULT1C2
	Q9Y5B9	0.210403	3.81785	2.54695	0.0117429	0.0329871	-3.71632	NO	NA	SUPT16H
	Q15819	-0.340137	4.32263	-2.54984	0.0117533	0.0329996	-3.64593	NO	NA	UBE2V2
	P20936	0.384113	2.42133	2.55286	0.011906	0.0334024	-3.46103	NO	NA	RASA1
	P42574	0.336359	3.70216	2.54319	0.0119088	0.0334024	-3.67746	NO	NA	CASP3
	Q02543	-0.260776	5.98609	-2.538	0.0120059	0.0336577	-3.765	NO	NA	RPL18A
	P55039	-0.261173	3.17947	-2.54081	0.012029	0.0337055	-3.65263	NO	NA	DRG2
	O95822	-0.673258	1.41417	-2.58705	0.0120756	0.0337963	-3.25212	NO	NA	MLYCD
	P06310	-0.662163	3.03879	-2.55793	0.0120763	0.0337963	-3.40762	NO	NA	IGKV2-30
	Q05655	0.299622	2.83612	2.53967	0.0120797	0.0337963	-3.65992	NO	NA	PRKCD
	Q7Z7H5	-0.279431	5.30643	-2.53528	0.0121012	0.0338394	-3.76671	NO	NA	TMED4
	Q8TB37	-0.579403	1.74638	-2.54945	0.0121161	0.033864	-3.50208	NO	NA	NUBPL
	Q66PJ3	-0.497963	2.00923	-2.55312	0.0121404	0.0339149	-3.39992	NO	NA	ARL6IP4
	P08779	-1.02846	3.93544	-2.54084	0.012164	0.0339638	-3.56963	DOWN	KRT16	KRT16
	Q9BWU0	0.505467	1.57908	2.55207	0.0121896	0.0340179	-3.32675	NO	NA	SLC4A1AP
	P0DJI8	-0.736282	3.84277	-2.54703	0.0121958	0.0340182	-3.55142	NO	NA	SAA1
	Q9ULC5	0.410902	3.8213	2.53414	0.0122707	0.0342099	-3.63066	NO	NA	ACSL5
	P54619	0.265539	3.63673	2.5313	0.0123043	0.0342864	-3.70049	NO	NA	PRKAG1
	P61956	0.36708	2.14025	2.53427	0.0123145	0.0342976	-3.63952	NO	NA	SUMO2
	O95319	-0.543267	1.73939	-2.54449	0.012383	0.0344711	-3.37911	NO	NA	CELF2
	Q5GLZ8	0.2755	2.76246	2.5297	0.0124763	0.0347135	-3.60207	NO	NA	HERC4
	Q53FZ2	-0.656324	1.79012	-2.57566	0.0125254	0.0348324	-3.25646	NO	NA	ACSM3
	Q9HC38	-0.244356	6.22277	-2.52144	0.0125598	0.0349108	-3.81007	NO	NA	GLOD4
	O00423	-0.331813	2.79725	-2.52625	0.0125797	0.0349486	-3.70163	NO	NA	EML1
	A0AV96	-0.458155	2.81239	-2.52458	0.0126822	0.0352157	-3.63647	NO	NA	RBM47
	Q15155	-1.18832	1.07624	-2.66088	0.0127354	0.0353458	-2.95659	DOWN	NOMO1	NOMO1
[truncated: 3,600 more rows]

## Sheet: Tumour_location_headvsother
	UniProt	logFC	AveExpr	t	P.Value	adj.P.Val	B	diffexpressed	delabel	Gene
	Q3LXA3	0.51864	4.04819	4.19352	5.42506e-05	0.179196	1.56776	NO	NA	TKFC
	P02751	-1.12748	10.0498	-3.92156	0.000149428	0.179196	0.723823	DOWN	FN1	FN1
	Q8N0X4	0.705165	2.44289	3.87319	0.00019623	0.179196	0.390899	NO	NA	CLYBL
	P26572	-0.423955	2.68022	-3.81875	0.000219601	0.179196	0.401933	NO	NA	MGAT1
	P07148	1.97852	5.93717	3.77843	0.000290279	0.179196	-0.19986	UP	FABP1	FABP1
	P35611	0.459131	5.02568	3.71911	0.000309606	0.179196	0.118765	NO	NA	ADD1
	Q92626	-0.812417	2.47743	-3.70005	0.000333467	0.179196	0.056332	NO	NA	PXDN
	C9JRZ8	1.4444	1.6133	3.85271	0.000346485	0.179196	-0.575476	UP	AKR1B15	AKR1B15
	Q01082	0.36139	7.36036	3.66012	0.000380943	0.179196	-0.0529809	NO	NA	SPTBN1
	P35442	-1.34744	7.17023	-3.65376	0.000390789	0.179196	-0.0744964	DOWN	THBS2	THBS2
	P14091	1.26506	6.30991	3.6369	0.000427917	0.179196	-0.179635	UP	CTSE	CTSE
	Q15758	-0.487662	3.5646	-3.6301	0.000428638	0.179196	-0.152146	NO	NA	SLC1A5
	P13646	-2.51216	4.28665	-3.76896	0.0004752	0.179196	-0.622855	DOWN	KRT13	KRT13
	Q96DG6	0.727061	5.05023	3.59484	0.000479421	0.179196	-0.243481	NO	NA	CMBL
	Q9ULC5	0.530728	3.92471	3.57082	0.000522371	0.179196	-0.314655	NO	NA	ACSL5
	P05091	0.544554	7.26185	3.5604	0.000538054	0.179196	-0.338463	NO	NA	ALDH2
	O60218	1.39098	4.7231	3.57057	0.000553997	0.179196	-0.432511	UP	AKR1B10	AKR1B10
	P29034	-2.46956	5.69863	-3.63853	0.000578465	0.179196	-0.602531	DOWN	S100A2	S100A2
	P02647	-0.706206	10.8257	-3.50553	0.000648846	0.190419	-0.492959	NO	NA	APOA1
	Q9UEY8	0.432521	4.86398	3.43279	0.00083127	0.231758	-0.697195	NO	NA	ADD3
	P29558	1.01976	1.28299	3.46475	0.000945141	0.250957	-0.990915	UP	RBMS1	RBMS1
	P07996	-1.14795	7.70877	-3.37028	0.00102048	0.258644	-0.86562	DOWN	THBS1	THBS1
	P55058	-0.561699	3.69823	-3.35355	0.0010893	0.260621	-0.919574	NO	NA	PLTP
	Q02809	-0.558668	4.36365	-3.34229	0.00112175	0.260621	-0.94337	NO	NA	PLOD1
	Q15555	0.328967	4.3486	3.30786	0.00125241	0.271159	-1.03366	NO	NA	MAPRE2
	Q4G176	0.485671	2.19383	3.29852	0.00132402	0.271159	-1.0938	NO	NA	ACSF3
	P26440	0.468051	4.97662	3.28519	0.00134825	0.271159	-1.09408	NO	NA	IVD
	Q15063	-0.9309	10.1988	-3.27521	0.00139256	0.271159	-1.12056	NO	NA	POSTN
	P01040	-0.602377	4.14638	-3.27154	0.00143287	0.271159	-1.14952	NO	NA	CSTA
	Q16610	-0.629919	4.89967	-3.26221	0.00145889	0.271159	-1.15864	NO	NA	ECM1
	O95678	6.99199	3.59917	7.81853	0.00151439	0.272394	-4.29565	UP	KRT75	KRT75
	O94760	0.602739	5.23181	3.21094	0.00171581	0.278519	-1.29123	NO	NA	DDAH1
	P21941	-1.2499	7.4065	-3.20535	0.00184941	0.278519	-1.37949	DOWN	MATN1	MATN1
	O75674	0.794712	1.9109	3.22045	0.00187592	0.278519	-1.41427	NO	NA	TOM1L1
	Q99715	-1.01772	8.28318	-3.18124	0.00188577	0.278519	-1.36832	DOWN	COL12A1	COL12A1
	Q12888	-0.36391	2.67877	-3.18378	0.00189534	0.278519	-1.37617	NO	NA	TP53BP1
	P56545	0.585034	2.81844	3.18625	0.00189865	0.278519	-1.38043	NO	NA	CTBP2
	P11166	-1.01268	5.55988	-3.16681	0.00197795	0.278519	-1.40715	DOWN	SLC2A1	SLC2A1
	P12314	-0.790327	1.57448	-3.21361	0.00198347	0.278519	-1.49626	NO	NA	FCGR1A
	P05062	0.986947	3.60474	3.17161	0.00199798	0.278519	-1.43286	NO	NA	ALDOB
	P27338	0.566443	5.02662	3.13311	0.00219477	0.282625	-1.492	NO	NA	MAOB
	P02649	-0.550768	6.51711	-3.11514	0.00232171	0.282625	-1.53777	NO	NA	APOE
	P98095	-0.779327	5.49365	-3.11388	0.00233087	0.282625	-1.54097	NO	NA	FBLN2
	Q9BVM4	0.784806	3.31113	3.16057	0.00240638	0.282625	-1.63748	NO	NA	GGACT
	Q9NXG2	0.299324	4.04034	3.10158	0.00242198	0.282625	-1.57216	NO	NA	THUMPD1
	Q9Y3C8	0.361514	5.25027	3.09353	0.00248341	0.282625	-1.59253	NO	NA	UFC1
	O14880	0.680478	4.14991	3.10416	0.00250129	0.282625	-1.60468	NO	NA	MGST3
	Q9NR99	-0.728035	5.44146	-3.07954	0.00259359	0.282625	-1.62782	NO	NA	MXRA5
	Q8WVV4	0.655142	3.86113	3.07829	0.00262892	0.282625	-1.63905	NO	NA	POF1B
	P13647	-1.23104	4.7384	-3.07351	0.00265242	0.282625	-1.64569	DOWN	KRT5	KRT5
	Q04756	-1.02107	1.61718	-3.18831	0.00267012	0.282625	-1.9859	DOWN	HGFAC	HGFAC
	P31751	-0.764099	1.14997	-3.11183	0.00267888	0.282625	-1.73288	NO	NA	AKT2
	P78536	-0.460949	1.91004	-3.07468	0.00268636	0.282625	-1.66423	NO	NA	ADAM17
	P04424	0.504164	4.58814	3.05602	0.00278409	0.287483	-1.68557	NO	NA	ASL
	Q8NB66	-0.425212	3.43016	-3.05525	0.00284518	0.28845	-1.70367	NO	NA	UNC13C
	Q96JD6	0.580053	5.36222	3.03084	0.00323185	0.3218	-1.80659	NO	NA	AKR1E2
	P27361	0.248619	5.24838	2.99957	0.00331528	0.324316	-1.82697	NO	NA	MAPK3
	Q14CN2	-2.8589	1.47184	-3.81679	0.0034196	0.326589	-3.53392	DOWN	CLCA4	CLCA4
	P56470	0.921816	7.4965	2.98646	0.00345566	0.326589	-1.86063	NO	NA	LGALS4
	O00217	0.378901	4.07678	2.95936	0.00374431	0.339247	-1.92543	NO	NA	NDUFS8
	Q16658	-0.490301	6.51666	-2.95712	0.00376964	0.339247	-1.93088	NO	NA	FSCN1
	P06727	-0.552476	7.24779	-2.95665	0.00377495	0.339247	-1.93202	NO	NA	APOA4
	O75489	0.270266	4.85436	2.95159	0.00383296	0.339247	-1.94434	NO	NA	NDUFS3
	P32942	-0.719007	2.93003	-2.94567	0.00396991	0.345878	-1.97415	NO	NA	ICAM3
	P21266	0.531504	5.37084	2.92492	0.00414555	0.352369	-2.00796	NO	NA	GSTM3
	P02766	-0.640181	8.22273	-2.9201	0.00421203	0.352369	-2.0205	NO	NA	TTR
	Q9UIJ7	0.273749	5.97697	2.91785	0.00423399	0.352369	-2.025	NO	NA	AK3
	P81133	0.939781	3.14921	2.94603	0.0045077	0.365662	-2.14927	NO	NA	SIM1
	O75339	-0.897815	3.33326	-2.90156	0.00452487	0.365662	-2.07499	NO	NA	CILP
	P00326	0.948029	4.4569	2.91703	0.00461432	0.367564	-2.17213	NO	NA	ADH1C
	P16070	-0.34418	5.9235	-2.87127	0.00486151	0.37504	-2.13642	NO	NA	CD44
	P08571	-0.354309	4.58175	-2.86633	0.00493285	0.37504	-2.14815	NO	NA	CD14
	P30049	0.296136	6.89967	2.85728	0.00507327	0.37504	-2.17039	NO	NA	ATP5F1D
	P00441	0.338144	8.06753	2.85134	0.00515528	0.37504	-2.18364	NO	NA	SOD1
	O95876	0.353259	9.31337	2.86546	0.00518368	0.37504	-2.18372	NO	NA	WDPCP
	Q99102	-0.70192	2.77486	-2.90892	0.00525725	0.37504	-2.28549	NO	NA	MUC4
	P13928	-1.14989	3.25424	-2.93889	0.00533484	0.37504	-2.32603	DOWN	ANXA8	ANXA8
	Q9UI09	0.377284	3.54206	2.83901	0.00534502	0.37504	-2.21271	NO	NA	NDUFA12
	O76024	0.348561	3.37445	2.83716	0.0054291	0.37504	-2.22157	NO	NA	WFS1
	P55290	-0.737398	2.7356	-2.83894	0.00544493	0.37504	-2.22245	NO	NA	CDH13
	O43854	-0.586678	2.58782	-2.85511	0.00544803	0.37504	-2.21991	NO	NA	EDIL3
	Q9P2R7	0.295013	5.59122	2.82771	0.00552445	0.375663	-2.23925	NO	NA	SUCLA2
	Q86XE5	-1.46202	2.8773	-2.91701	0.0057127	0.383783	-2.4742	DOWN	HOGA1	HOGA1
	Q6NZY4	1.9292	-0.105263	3.0466	0.00592743	0.386916	-3.1623	UP	ZCCHC8	ZCCHC8
	O43181	0.36384	4.37316	2.79913	0.00601119	0.386916	-2.30664	NO	NA	NDUFS4
	Q6E0U4	-4.79556	1.97056	-5.36245	0.00603007	0.386916	-4.32195	DOWN	DMKN	DMKN
	P19971	-0.411308	7.12262	-2.7947	0.00608881	0.386916	-2.31693	NO	NA	TYMP
	Q13868	-0.465995	2.88599	-2.80286	0.00610628	0.386916	-2.31195	NO	NA	EXOSC2
	O95182	0.385493	3.40452	2.79032	0.00619151	0.387908	-2.32817	NO	NA	NDUFA7
	P12277	0.94657	5.59593	2.77399	0.00646368	0.394682	-2.36368	NO	NA	CKB
	Q05315	-0.928162	4.9421	-2.77835	0.00648426	0.394682	-2.36054	NO	NA	CLC
	Q14134	-0.868264	4.16175	-2.79052	0.00651196	0.394682	-2.36156	NO	NA	TRIM29
	Q92743	-0.917005	3.49328	-2.77017	0.00661742	0.394733	-2.37878	NO	NA	HTRA1
	Q4ZHG4	-0.491951	3.64143	-2.7677	0.00665439	0.394733	-2.38286	NO	NA	FNDC1
	Q86XK7	1.1939	3.72552	2.78964	0.00677075	0.394869	-2.43606	UP	VSIG1	VSIG1
	Q96T68	-0.532744	7.06079	-2.75777	0.00679832	0.394869	-2.40389	NO	NA	SETDB2
	Q00765	0.346948	6.00497	2.75075	0.00690079	0.396689	-2.41762	NO	NA	REEP5
	Q8NBJ5	-0.320584	4.8211	-2.74578	0.00699958	0.398262	-2.42899	NO	NA	COLGALT1
	P18827	-0.63578	4.85028	-2.74632	0.00707262	0.398353	-2.43212	NO	NA	SDC1
	Q9UEW8	0.450569	3.28334	2.74042	0.00719224	0.400228	-2.44369	NO	NA	STK39
	P28331	0.297225	5.41341	2.73323	0.00725485	0.400228	-2.45764	NO	NA	NDUFS1
	O75616	1.32352	1.14552	2.9664	0.00737703	0.400228	-3.09765	UP	ERAL1	ERAL1
	P22105	0.593055	4.56231	2.72703	0.00739302	0.400228	-2.47226	NO	NA	TNXB
	O94985	-0.593866	2.48769	-2.73099	0.00746511	0.400245	-2.47175	NO	NA	CLSTN1
	P22033	0.387785	3.88355	2.68774	0.00825243	0.438243	-2.56049	NO	NA	MMUT
	Q7Z7N9	0.731849	1.73919	2.69337	0.00855759	0.444452	-2.58267	NO	NA	TMEM179B
	P49407	0.436603	3.09737	2.67454	0.00859395	0.444452	-2.58801	NO	NA	ARRB1
	Q92804	0.306781	3.13455	2.67492	0.00861615	0.444452	-2.58873	NO	NA	TAF15
	P20339	0.213407	4.2164	2.66982	0.00868817	0.444452	-2.60099	NO	NA	RAB5A
	P02538	-1.49759	4.68968	-2.67528	0.00882359	0.447276	-2.59745	DOWN	KRT6A	KRT6A
	P12235	0.432065	4.55264	2.65192	0.00913373	0.45329	-2.64079	NO	NA	SLC25A4
	P13942	-0.825966	1.78221	-2.66376	0.00914018	0.45329	-2.62382	NO	NA	COL11A2
	P35625	-0.629388	3.84366	-2.65474	0.00919756	0.45329	-2.63692	NO	NA	TIMP3
	Q8N4T8	0.637296	1.54271	2.66211	0.0092674	0.45329	-2.63878	NO	NA	CBR4
	Q9H0W9	0.283517	4.62279	2.63517	0.0095693	0.459363	-2.67782	NO	NA	C11orf54
	P25311	-0.400061	6.65955	-2.63464	0.00957316	0.459363	-2.67866	NO	NA	AZGP1
	Q15526	-0.610754	1.47978	-2.64846	0.00963871	0.459363	-2.66803	NO	NA	SURF1
	O75995	-0.6027	2.29666	-2.63055	0.0101602	0.479045	-2.70363	NO	NA	SASH3
	P02656	-0.611573	6.15888	-2.61127	0.0102235	0.479045	-2.73031	NO	NA	APOC3
	P15104	-0.457163	3.87702	-2.60655	0.0104022	0.47931	-2.73978	NO	NA	GLUL
	Q8IUX7	-0.644508	6.83705	-2.6005	0.0105203	0.47931	-2.75355	NO	NA	AEBP1
	Q969Z3	0.366306	3.69708	2.6003	0.010548	0.47931	-2.75453	NO	NA	MTARC2
	O60879	0.286433	2.87149	2.59982	0.010573	0.47931	-2.7537	NO	NA	DIAPH2
	Q9Y6Q5	0.46406	2.85059	2.59499	0.0108966	0.483812	-2.76358	NO	NA	AP1M2
	P54687	-0.632627	4.08078	-2.58015	0.01117	0.483812	-2.79875	NO	NA	BCAT1
	Q13813	0.276028	7.30025	2.57724	0.0112131	0.483812	-2.80408	NO	NA	SPTAN1
	Q9Y2W6	1.71003	1.48727	3.02465	0.0116099	0.483812	-4.03654	UP	TDRKH	TDRKH
	P36955	-0.475812	7.25244	-2.55929	0.0117754	0.483812	-2.8428	NO	NA	SERPINF1
	Q8N0W3	0.68895	1.59803	2.6247	0.0120464	0.483812	-3.00917	NO	NA	FCSK
	Q15113	-0.466747	5.3186	-2.55059	0.0120686	0.483812	-2.86166	NO	NA	PCOLCE
	O60687	-0.648753	3.90409	-2.54979	0.012131	0.483812	-2.86395	NO	NA	SRPX2
	P53609	0.720177	0.994479	2.60113	0.0121918	0.483812	-2.87205	NO	NA	PGGT1B
	O15427	-0.828815	1.55678	-2.57689	0.0122138	0.483812	-2.85828	NO	NA	SLC16A3
	P04083	-0.320444	9.15853	-2.54579	0.012215	0.483812	-2.87176	NO	NA	ANXA1
	P35580	-0.406648	6.42809	-2.54425	0.0122659	0.483812	-2.87505	NO	NA	MYH10
	P09210	-1.89798	5.55732	-2.58967	0.012379	0.483812	-2.97387	DOWN	GSTA2	GSTA2
	O43488	0.232271	5.53913	2.53088	0.0127294	0.483812	-2.90375	NO	NA	AKR7A2
	P15559	0.754404	5.60209	2.532	0.012767	0.483812	-2.89755	NO	NA	NQO1
	Q9NP55	-1.48009	3.28612	-2.71041	0.0127906	0.483812	-3.17961	DOWN	BPIFA1	BPIFA1
	P09497	0.206003	5.64641	2.52553	0.0129023	0.483812	-2.91498	NO	NA	CLTB
	Q9BZL1	0.265175	4.58164	2.52557	0.0129129	0.483812	-2.91503	NO	NA	UBL5
	Q29RF7	0.403801	2.4085	2.52701	0.012913	0.483812	-2.91007	NO	NA	PDS5A
	O15247	0.33116	4.00521	2.52116	0.0131047	0.483812	-2.92223	NO	NA	CLIC2
	Q9NZL4	-0.349036	2.77041	-2.52303	0.0131061	0.483812	-2.91929	NO	NA	HSPBP1
	Q8NCH0	-0.568444	1.64622	-2.52457	0.0132978	0.483812	-2.91528	NO	NA	CHST14
	P08253	-0.525584	4.20938	-2.51423	0.0133126	0.483812	-2.93907	NO	NA	MMP2
	Q9H492	0.531464	2.00544	2.52631	0.013404	0.483812	-2.91269	NO	NA	MAP1LC3A
	Q9ULA0	0.181527	4.67064	2.5064	0.0135952	0.483812	-2.95562	NO	NA	DNPEP
	Q9P278	0.941712	4.10903	2.57264	0.0138151	0.483812	-3.09119	NO	NA	FNIP2
	Q7Z3B1	0.678799	2.75349	2.50278	0.0138642	0.483812	-2.95724	NO	NA	NEGR1
	P50402	0.18109	4.92332	2.49475	0.0140129	0.483812	-2.98005	NO	NA	EMD
	O95994	0.798206	8.28675	2.49168	0.0141282	0.483812	-2.98651	NO	NA	AGR2
	P08195	-0.373356	4.22735	-2.49062	0.0141808	0.483812	-2.98881	NO	NA	SLC3A2
	O43818	-0.433713	2.60608	-2.49596	0.0142496	0.483812	-2.96778	NO	NA	RRP9
	Q96CG8	-0.551178	6.44758	-2.48789	0.0142844	0.483812	-2.99454	NO	NA	CTHRC1
	P23946	0.974312	4.49939	2.49063	0.0142895	0.483812	-2.98441	NO	NA	CMA1
	P56556	0.238437	4.40375	2.4869	0.0143093	0.483812	-2.99653	NO	NA	NDUFA6
	P16152	0.288578	6.74136	2.48282	0.0144784	0.483812	-3.00515	NO	NA	CBR1
	P61966	0.424218	2.40283	2.48022	0.0146321	0.483812	-3.00808	NO	NA	AP1S1
	P50416	0.357676	3.87496	2.4772	0.0146965	0.483812	-3.0169	NO	NA	CPT1A
	B3KNS4	-0.964783	0.783885	-2.5551	0.014748	0.483812	-3.18093	NO	NA	ERVK3-1
	O43795	-0.259817	4.24641	-2.47444	0.0147917	0.483812	-3.0226	NO	NA	MYO1B
	Q9BSH4	-0.554038	2.14373	-2.48523	0.0147958	0.483812	-2.99284	NO	NA	TACO1
	Q96P67	0.633804	4.65936	2.50669	0.014825	0.483812	-2.99028	NO	NA	GPR82
	Q9UBX5	0.682918	7.22678	2.47355	0.0148528	0.483812	-3.02458	NO	NA	FBLN5
	P13688	-0.814429	2.92875	-2.47735	0.0149666	0.483812	-3.00736	NO	NA	CEACAM1
	P01298	2.12567	7.18485	2.50219	0.0149968	0.483812	-3.04393	UP	PPY	PPY
	O43148	0.323677	2.73826	2.47003	0.0150052	0.483812	-3.02902	NO	NA	RNMT
	P45984	0.382303	2.73177	2.47832	0.0151095	0.483812	-3.00626	NO	NA	MAPK9
	Q8WWM9	0.456959	4.02306	2.46616	0.0151331	0.483812	-3.0399	NO	NA	CYGB
	O95865	0.307735	6.1792	2.46212	0.0152828	0.483812	-3.04826	NO	NA	DDAH2
	O95810	0.493097	3.78197	2.46392	0.0152919	0.483812	-3.03622	NO	NA	CAVIN2
	O15228	1.09935	0.995176	2.54308	0.0153071	0.483812	-3.2034	UP	GNPAT	GNPAT
	Q7RTS7	0.601986	4.40362	2.46171	0.0154569	0.483812	-3.03901	NO	NA	KRT74
	O00401	0.228757	4.10836	2.45446	0.0156087	0.483812	-3.06419	NO	NA	WASL
	O15258	0.324281	2.9315	2.45807	0.0156213	0.483812	-3.04924	NO	NA	RER1
	Q9NR56	0.503288	2.55991	2.45995	0.0156294	0.483812	-3.04175	NO	NA	MBNL1
	P23219	-0.348818	2.74369	-2.45476	0.015695	0.483812	-3.05812	NO	NA	PTGS1
	Q16678	-0.628255	2.96574	-2.46536	0.0156998	0.483812	-3.03653	NO	NA	CYP1B1
	Q6UXN9	0.289674	3.90612	2.45516	0.0157094	0.483812	-3.05208	NO	NA	WDR82
	Q9Y6G5	-0.514109	1.48889	-2.46619	0.0157159	0.483812	-3.03072	NO	NA	COMMD10
	O60547	0.530205	5.34787	2.44972	0.0157916	0.483812	-3.07397	NO	NA	GMDS
	Q9Y6X6	0.7063	4.3906	2.50311	0.0161007	0.490587	-3.11943	NO	NA	MYO16
	Q8IVF4	-0.636523	3.27	-2.4484	0.0163579	0.494493	-3.06433	NO	NA	DNAH10
	P13671	-0.37569	4.41832	-2.43584	0.0164062	0.494493	-3.1026	NO	NA	C6
	Q9NSK0	0.374123	3.07235	2.42783	0.0167686	0.502696	-3.11586	NO	NA	KLC4
	Q01415	0.370895	3.17268	2.41812	0.0172437	0.514175	-3.13567	NO	NA	GALK2
	Q07075	-0.389862	2.89453	-2.41465	0.0174476	0.515843	-3.14275	NO	NA	ENPEP
	Q6ZSR9	-0.296499	3.04804	-2.41095	0.0175685	0.515843	-3.14702	NO	NA	Q6ZSR9
	P06737	-0.428294	4.48824	-2.40886	0.0175771	0.515843	-3.15789	NO	NA	PYGL
	Q9NV56	-0.413327	2.61729	-2.4096	0.0180544	0.519297	-3.13479	NO	NA	MRGBP
	P40313	-1.66703	3.30445	-2.45987	0.018209	0.519297	-3.2223	DOWN	CTRL	CTRL
	Q9BPX6	-0.48766	2.56119	-2.41445	0.0182677	0.519297	-3.13854	NO	NA	MICU1
	Q13308	-0.393876	4.7429	-2.39272	0.0183591	0.519297	-3.19054	NO	NA	PTK7
	P24821	-0.78225	6.66264	-2.39101	0.0184118	0.519297	-3.19415	NO	NA	TNC
	P02654	-0.506029	5.97879	-2.39052	0.0184351	0.519297	-3.19513	NO	NA	APOC1
	Q8NFH4	-0.368274	2.78905	-2.39814	0.018455	0.519297	-3.16581	NO	NA	NUP37
	P05026	0.458373	5.47961	2.38972	0.0184874	0.519297	-3.19667	NO	NA	ATP1B1
	P05090	-0.399912	7.39469	-2.38847	0.018533	0.519297	-3.19927	NO	NA	APOD
	P01906	-0.52834	4.28182	-2.38999	0.0186673	0.520295	-3.18925	NO	NA	HLA-DQA2
	Q04695	-0.977896	6.34187	-2.3801	0.0189533	0.520295	-3.21609	NO	NA	KRT17
	O75306	0.249047	4.62037	2.37653	0.0191287	0.520295	-3.22328	NO	NA	NDUFS2
	Q15223	-0.746793	1.76764	-2.41947	0.0191508	0.520295	-3.20751	NO	NA	NECTIN1
	Q08257	0.356437	6.54843	2.37575	0.0191531	0.520295	-3.22496	NO	NA	CRYZ
	Q6UX53	0.566124	2.67212	2.38913	0.0191852	0.520295	-3.17709	NO	NA	TMT1B
	Q02388	-0.722732	4.48377	-2.37916	0.0192702	0.520295	-3.21077	NO	NA	COL7A1
	P00352	0.54266	8.09129	2.36906	0.019486	0.520295	-3.23839	NO	NA	ALDH1A1
	O95169	0.313371	4.48931	2.36888	0.0194951	0.520295	-3.23876	NO	NA	NDUFB8
	Q14651	0.383633	5.55464	2.36603	0.0196532	0.520295	-3.24436	NO	NA	PLS1
	P13726	-0.712081	2.7422	-2.38459	0.0197361	0.520295	-3.19454	NO	NA	F3
	O75607	-0.678666	1.61412	-2.38412	0.0197593	0.520295	-3.2067	NO	NA	NPM3
	Q9UBU9	-0.301936	2.52059	-2.36973	0.0197817	0.520295	-3.22358	NO	NA	NXF1
	Q70UQ0	-0.315393	3.84751	-2.36192	0.0198922	0.520745	-3.25235	NO	NA	IKBIP
	Q13228	0.421987	6.50315	2.35831	0.0200322	0.521961	-3.25994	NO	NA	SELENBP1
	O75323	0.262978	4.78493	2.34816	0.0205604	0.533232	-3.2802	NO	NA	NIPSNAP2
	P45985	-0.490722	1.39351	-2.35752	0.0208738	0.533585	-3.23871	NO	NA	MAP2K4
	Q8TEW0	-0.517835	1.89351	-2.38627	0.0209314	0.533585	-3.24007	NO	NA	PARD3
	P78539	-0.602226	3.55893	-2.34287	0.020986	0.533585	-3.28251	NO	NA	SRPX
	Q12841	-0.332833	3.16392	-2.341	0.0209863	0.533585	-3.29399	NO	NA	FSTL1
	Q9UMS5	-0.33068	5.13704	-2.33947	0.0210525	0.533585	-3.29717	NO	NA	PHTF1
	Q6PML9	0.54894	1.98947	2.36433	0.0213189	0.535891	-3.24452	NO	NA	SLC30A9
	P27658	-0.669617	6.39778	-2.33198	0.0214274	0.535891	-3.31232	NO	NA	COL8A1
	P28906	0.612796	3.99834	2.33859	0.0214318	0.535891	-3.27185	NO	NA	CD34
	Q8WVJ2	0.225245	3.72073	2.32606	0.0217683	0.540446	-3.32387	NO	NA	NUDCD2
	O75525	0.640341	1.80575	2.36306	0.021829	0.540446	-3.26112	NO	NA	KHDRBS3
	Q86WR0	0.48722	2.31161	2.33394	0.0219047	0.540446	-3.28058	NO	NA	CCDC25
	P49441	0.308037	3.41391	2.32175	0.0220391	0.541366	-3.32823	NO	NA	INPP1
	Q96B49	-0.286042	3.24793	-2.3263	0.0223017	0.545413	-3.297	NO	NA	TOMM6
	P15088	0.806203	5.46733	2.31281	0.0225605	0.548389	-3.34174	NO	NA	CPA3
	Q3KQV9	-0.29465	3.25386	-2.3094	0.0227897	0.548389	-3.34815	NO	NA	UAP1L1
	Q9UPX6	-0.545316	3.42666	-2.3192	0.022814	0.548389	-3.31134	NO	NA	MINAR1
	Q9Y6R7	-0.679592	4.24731	-2.30893	0.0228168	0.548389	-3.35656	NO	NA	FCGBP
	Q6NVY1	0.361569	4.89121	2.30131	0.0231605	0.551864	-3.37269	NO	NA	HIBCH
	Q14376	0.391857	4.34095	2.30051	0.0232387	0.551864	-3.37383	NO	NA	GALE
	Q96SM3	-0.403047	3.05674	-2.30128	0.0233908	0.551864	-3.36293	NO	NA	CPXM1
	Q63ZY3	0.344047	4.67178	2.29634	0.0234682	0.551864	-3.38219	NO	NA	KANK2
	O76041	0.821511	1.69223	2.3485	0.0235213	0.551864	-3.34324	NO	NA	NEBL
	P09758	-0.463803	4.24659	-2.2941	0.0236669	0.551864	-3.38565	NO	NA	TACSTD2
	P55809	0.346132	4.12162	2.29141	0.0237453	0.551864	-3.39201	NO	NA	OXCT1
	Q16822	0.400839	5.29	2.29051	0.0237991	0.551864	-3.39376	NO	NA	PCK2
	O43704	0.941139	2.81061	2.30066	0.0238609	0.551864	-3.3338	NO	NA	SULT1B1
	O75037	0.653527	7.61318	2.29396	0.0239511	0.551864	-3.37271	NO	NA	KIF21B
	P35270	0.326955	4.72604	2.28557	0.0240965	0.55221	-3.40338	NO	NA	SPR
	Q96CN7	0.22575	4.29956	2.28033	0.0244313	0.55221	-3.41332	NO	NA	ISOC1
	Q6UW15	-0.857152	2.88056	-2.40148	0.024447	0.55221	-3.49364	NO	NA	REG3G
	Q8TDG4	0.548267	3.50231	2.29152	0.0245001	0.55221	-3.36286	NO	NA	HELQ
	P49137	0.566158	2.1229	2.29461	0.0247171	0.55221	-3.35452	NO	NA	MAPKAPK2
	Q06033	0.574023	4.97927	2.27546	0.0247315	0.55221	-3.42276	NO	NA	ITIH3
	Q9NRX5	0.611576	1.52211	2.29401	0.0247538	0.55221	-3.35555	NO	NA	SERINC1
	P61457	0.302266	6.22778	2.27476	0.0247583	0.55221	-3.42434	NO	NA	PCBD1
	Q9UBK9	-0.65822	1.37124	-2.29689	0.0250181	0.55505	-3.35883	NO	NA	UXT
	Q8TBC4	0.171301	3.60312	2.2695	0.0251025	0.55505	-3.43427	NO	NA	UBA3
	Q7Z460	0.742497	0.750662	2.29325	0.0251843	0.55505	-3.37055	NO	NA	CLASP1
	P37059	0.648623	2.87086	2.2731	0.0252988	0.555378	-3.38794	NO	NA	HSD17B2
	Q9Y680	-0.311817	3.21445	-2.26397	0.0254854	0.55688	-3.44442	NO	NA	FKBP7
	Q8IYK4	-0.235317	5.05492	-2.26664	0.0255669	0.55688	-3.4249	NO	NA	COLGALT2
	Q92506	0.360814	3.16713	2.26178	0.0257527	0.557052	-3.43503	NO	NA	HSD17B8
	Q9UHK6	-0.719664	0.95873	-2.26884	0.0259399	0.557052	-3.40168	NO	NA	AMACR
	P28161	0.364636	3.72821	2.25661	0.0259736	0.557052	-3.45419	NO	NA	GSTM2
	O00483	0.302115	5.59811	2.25555	0.0259744	0.557052	-3.46139	NO	NA	NDUFA4
	O43660	0.367919	1.97851	2.25622	0.0262351	0.557158	-3.44454	NO	NA	PLRG1
	Q13835	-0.529955	4.26878	-2.25698	0.0262536	0.557158	-3.43147	NO	NA	PKP1
	P49770	-0.337	2.73576	-2.25337	0.0263771	0.557158	-3.44234	NO	NA	EIF2B2
	Q02108	0.574923	2.04673	2.25434	0.0263791	0.557158	-3.44787	NO	NA	GUCY1A1
	Q7L5D6	-0.304862	2.39309	-2.25166	0.0266734	0.559468	-3.44125	NO	NA	GET4
	P13861	0.160667	5.83096	2.24463	0.0266891	0.559468	-3.48233	NO	NA	PRKAR2A
	P48728	-1.06461	1.6312	-2.30118	0.0268181	0.560067	-3.51007	DOWN	AMT	AMT
	Q14699	0.264438	3.7941	2.23854	0.0271457	0.564792	-3.49307	NO	NA	RFTN1
	Q9UKU9	-0.456443	3.08897	-2.23327	0.0276738	0.573641	-3.49236	NO	NA	ANGPTL2
	P38117	0.253681	6.46448	2.22692	0.0278841	0.57534	-3.51608	NO	NA	ETFB
	O00592	-0.554908	4.2854	-2.22537	0.0280249	0.57534	-3.51407	NO	NA	PODXL
	P11836	-1.14692	2.33597	-2.33169	0.0280886	0.57534	-3.60156	DOWN	MS4A1	MS4A1
	O43708	0.307007	2.60776	2.22365	0.0281978	0.57534	-3.51649	NO	NA	GSTZ1
	P02774	-0.379787	8.56172	-2.22131	0.0282718	0.57534	-3.52671	NO	NA	GC
	P34096	-0.657915	0.772339	-2.24845	0.0286546	0.579047	-3.449	NO	NA	RNASE4
	Q9Y2S2	0.258862	4.62021	2.21384	0.0287959	0.579047	-3.54084	NO	NA	CRYL1
	Q8NDH3	0.250907	2.94882	2.21214	0.0289338	0.579047	-3.54373	NO	NA	NPEPL1
	P39900	-0.693092	3.45825	-2.22705	0.0289463	0.579047	-3.48266	NO	NA	MMP12
	Q9UK55	-0.663212	2.81374	-2.26149	0.0289732	0.579047	-3.45805	NO	NA	SERPINA10
	Q9P265	-0.399401	2.41065	-2.21393	0.0291529	0.579047	-3.51072	NO	NA	DIP2B
	Q15417	-0.318266	7.11933	-2.20776	0.0292461	0.579047	-3.55198	NO	NA	CNN3
	Q9UNP9	-0.403395	2.25462	-2.2096	0.0292847	0.579047	-3.53284	NO	NA	PPIE
	O95685	-0.762077	3.42865	-2.22591	0.0299935	0.581058	-3.48477	NO	NA	PPP1R3D
	Q13303	-0.442257	1.90302	-2.20089	0.0300455	0.581058	-3.54328	NO	NA	KCNAB2
	Q6ZRV2	-0.629538	2.39894	-2.20742	0.0302259	0.581058	-3.50554	NO	NA	FAM83H
	Q9Y2H5	0.498486	2.73874	2.20262	0.030298	0.581058	-3.51554	NO	NA	PLEKHA6
	Q9C0H2	-0.509322	0.89743	-2.20952	0.0303671	0.581058	-3.50188	NO	NA	TTYH3
	Q15631	0.174798	5.54227	2.19118	0.0304385	0.581058	-3.58345	NO	NA	TSN
	O95248	-0.392716	1.72791	-2.19358	0.0305836	0.581058	-3.55666	NO	NA	SBF1
	Q8IU81	0.791248	1.75568	2.21592	0.0307086	0.581058	-3.50593	NO	NA	IRF2BP1
	P23759	-0.400252	4.29118	-2.19815	0.030794	0.581058	-3.52406	NO	NA	PAX7
	Q32M78	1.05115	3.44096	2.22547	0.0308898	0.581058	-3.51502	UP	ZNF699	ZNF699
	P12107	-0.70363	5.81615	-2.18442	0.0310549	0.581058	-3.59384	NO	NA	COL11A1
	Q9Y3L3	-0.300814	2.71871	-2.1848	0.0311282	0.581058	-3.57834	NO	NA	SH3BP1
	Q8NBN7	0.397043	3.26739	2.18218	0.0311672	0.581058	-3.59465	NO	NA	RDH13
	P13804	0.261919	6.39597	2.18134	0.0311766	0.581058	-3.60182	NO	NA	ETFA
	Q96PU5	-0.495911	1.16269	-2.19317	0.0312008	0.581058	-3.53615	NO	NA	NEDD4L
	Q86Y56	0.602175	1.19269	2.23479	0.0312386	0.581058	-3.52381	NO	NA	DNAAF5
	P22223	-0.581886	2.04768	-2.20403	0.0312465	0.581058	-3.51377	NO	NA	CDH3
	Q8NFW5	-0.615579	3.61947	-2.19798	0.0312621	0.581058	-3.52187	NO	NA	DMBX1
	Q96JJ3	-0.233463	3.32704	-2.17702	0.0315601	0.583509	-3.60875	NO	NA	ELMO2
	Q15392	0.64107	2.31454	2.19836	0.0316682	0.583509	-3.52252	NO	NA	DHCR24
	P05362	-0.298498	4.83279	-2.17039	0.032016	0.583509	-3.62217	NO	NA	ICAM1
	O15127	0.27526	4.21047	2.16857	0.0321755	0.583509	-3.62517	NO	NA	SCAMP2
	Q96IU4	0.257477	6.19258	2.1683	0.032197	0.583509	-3.62568	NO	NA	ABHD14B
	O94826	0.203048	5.22285	2.16678	0.0322973	0.583509	-3.62887	NO	NA	TOMM70
	Q02252	0.336185	5.02742	2.1667	0.0323037	0.583509	-3.62902	NO	NA	ALDH6A1
	Q9H7D0	-0.44954	1.9323	-2.18448	0.0325998	0.583509	-3.54552	NO	NA	DOCK5
	O94762	-0.543387	2.78512	-2.17441	0.0326307	0.583509	-3.55871	NO	NA	RECQL5
	A0A0C4DH38	-0.431917	3.49444	-2.1658	0.032635	0.583509	-3.61245	NO	NA	IGHV5-51
	O00264	0.166187	6.20916	2.16096	0.0327552	0.583509	-3.63964	NO	NA	PGRMC1
	Q86UD1	-0.542036	2.48118	-2.16322	0.0328378	0.583509	-3.61259	NO	NA	OAF
	Q12884	-0.384516	4.63563	-2.16016	0.0328929	0.583509	-3.63953	NO	NA	FAP
	P60604	-0.344437	2.3513	-2.16325	0.0329061	0.583509	-3.60723	NO	NA	UBE2G2
	Q92835	-0.302967	3.09089	-2.16252	0.0329637	0.583509	-3.60392	NO	NA	INPP5D
	P02549	-0.414373	3.35192	-2.15417	0.0334304	0.584387	-3.64479	NO	NA	SPTA1
	Q99829	-0.221884	5.59895	-2.15245	0.0334903	0.584387	-3.65412	NO	NA	CPNE1
	P18859	0.245912	6.3118	2.15171	0.033494	0.584387	-3.65669	NO	NA	ATP5PF
	Q15070	0.325208	2.70639	2.1561	0.0335759	0.584387	-3.62341	NO	NA	OXA1L
	Q07157	0.220968	4.22257	2.14873	0.0337352	0.584387	-3.66217	NO	NA	TJP1
	O95084	-0.460799	2.49076	-2.15599	0.0338148	0.584387	-3.605	NO	NA	PRSS23
	P43246	-0.330472	2.05967	-2.15096	0.0338653	0.584387	-3.63414	NO	NA	MSH2
	P08637	-0.430348	3.92783	-2.1477	0.0339745	0.584387	-3.6562	NO	NA	FCGR3A
	Q9UQB8	-0.435825	2.84093	-2.1464	0.0340801	0.584387	-3.65395	NO	NA	BAIAP2
	Q9UM54	0.281543	3.86743	2.14415	0.0341275	0.584387	-3.67019	NO	NA	MYO6
	Q9H939	-0.727717	1.0917	-2.1862	0.0342974	0.584387	-3.57552	NO	NA	PSTPIP2
	Q9Y547	-0.530738	1.62571	-2.16129	0.0343643	0.584387	-3.58514	NO	NA	IFT25
	O14787	-0.287302	2.72715	-2.14342	0.0343896	0.584387	-3.64885	NO	NA	TNPO2
	Q15835	0.532969	3.28968	2.14899	0.0344805	0.584387	-3.62857	NO	NA	GRK1
	Q99797	0.370157	1.93111	2.14301	0.0346418	0.585342	-3.64682	NO	NA	MIPEP
	Q16769	-0.485793	2.4602	-2.14867	0.0348475	0.587038	-3.60632	NO	NA	QPCT
	P85298	-0.569376	2.02349	-2.15998	0.0350737	0.588425	-3.59046	NO	NA	ARHGAP8
	O75600	1.81254	2.17786	2.23685	0.0353022	0.588425	-3.76928	UP	GCAT	GCAT
	P48681	0.292417	4.89481	2.12955	0.0353237	0.588425	-3.69729	NO	NA	NES
	P46459	0.186437	5.23928	2.12921	0.0353519	0.588425	-3.6979	NO	NA	NSF
	Q92796	-0.496672	1.72482	-2.1376	0.0356429	0.589527	-3.61758	NO	NA	DLG3
	Q5VT79	-1.002	3.23321	-2.15904	0.0357751	0.589527	-3.59824	DOWN	ANXA8L1	ANXA8L1
	Q9P016	0.249519	4.15509	2.12425	0.0357919	0.589527	-3.70649	NO	NA	THYN1
	P09622	0.221836	6.74247	2.12346	0.0358411	0.589527	-3.70837	NO	NA	DLD
	P01019	-0.346954	5.22636	-2.12034	0.0361276	0.592492	-3.7136	NO	NA	AGT
	Q01130	0.363521	4.76342	2.11715	0.0364418	0.595892	-3.71849	NO	NA	SRSF2
	P55011	0.377282	3.34201	2.11667	0.036564	0.596143	-3.70798	NO	NA	SLC12A2
	P55084	0.164545	7.59711	2.10864	0.0371283	0.596392	-3.73523	NO	NA	HADHB
	P30085	0.278734	7.19312	2.10835	0.0371541	0.596392	-3.73576	NO	NA	CMPK1
	Q15654	0.303197	3.11503	2.10849	0.0371607	0.596392	-3.73506	NO	NA	TRIP6
	Q13573	0.264394	3.30702	2.10806	0.0372173	0.596392	-3.73536	NO	NA	SNW1
	Q14978	0.292033	3.99215	2.10747	0.0372507	0.596392	-3.73192	NO	NA	NOLC1
	Q9Y3A3	-0.312357	3.55706	-2.10706	0.0373062	0.596392	-3.73718	NO	NA	MOB4
	P53004	-0.172418	5.59536	-2.10638	0.037328	0.596392	-3.73931	NO	NA	BLVRA
	Q8N1S5	0.337432	2.83377	2.10871	0.0375207	0.597759	-3.70354	NO	NA	SLC39A11
	P27144	0.375849	4.67548	2.10316	0.0376329	0.597838	-3.74466	NO	NA	AK4
	Q9NZU5	-0.314513	5.63365	-2.09973	0.0379215	0.599417	-3.7513	NO	NA	LMCD1
	Q9NVS9	0.25362	3.81221	2.09939	0.037952	0.599417	-3.75191	NO	NA	PNPO
	Q6GMV3	0.240394	4.10362	2.09725	0.0381637	0.599417	-3.7553	NO	NA	PTRHD1
	P49411	0.212799	7.6832	2.0967	0.0381945	0.599417	-3.75675	NO	NA	TUFM
	Q9UMS6	0.48491	4.3044	2.09558	0.0383336	0.599417	-3.75781	NO	NA	SYNPO2
	O60888	0.17422	6.83016	2.09251	0.0385932	0.599417	-3.7638	NO	NA	CUTA
	P40925	0.188416	8.70112	2.08977	0.0388249	0.599417	-3.76918	NO	NA	MDH1
	P45954	0.373715	3.24669	2.08862	0.0389494	0.599417	-3.77077	NO	NA	ACADSB
	Q14956	-0.455419	7.6577	-2.08768	0.0390356	0.599417	-3.77244	NO	NA	GPNMB
	P14550	0.190975	7.05337	2.08733	0.0390492	0.599417	-3.77356	NO	NA	AKR1A1
	Q9UP52	-0.68201	3.13967	-2.08738	0.039252	0.599417	-3.75886	NO	NA	TFR2
	Q16543	0.14223	6.17898	2.08411	0.0393466	0.599417	-3.77931	NO	NA	CDC37
	P20962	0.325871	7.17583	2.08358	0.0393958	0.599417	-3.78026	NO	NA	PTMS
	O95757	0.574501	2.02323	2.08997	0.0394116	0.599417	-3.71945	NO	NA	HSPA4L
	Q9UBC9	-0.883037	3.52629	-2.10387	0.0394556	0.599417	-3.68697	NO	NA	SPRR3
	P19075	0.571597	6.20939	2.07994	0.0398349	0.599417	-3.76894	NO	NA	TSPAN8
	O14763	-0.689222	0.238935	-2.11748	0.0399131	0.599417	-3.66997	NO	NA	TNFRSF10B
	P19404	0.214035	5.50316	2.07818	0.0399185	0.599417	-3.78941	NO	NA	NDUFV2
	Q9Y5B9	0.205481	3.88633	2.07492	0.0402256	0.599417	-3.79521	NO	NA	SUPT16H
	Q9UM22	0.338359	3.62133	2.07635	0.0402363	0.599417	-3.77408	NO	NA	EPDR1
	O75874	0.22225	7.48676	2.07332	0.0403578	0.599417	-3.79855	NO	NA	IDH1
	A0A075B6K2	-0.747615	2.373	-2.09403	0.0404229	0.599417	-3.68637	NO	NA	IGLV3-12
	P02792	-0.515069	7.26137	-2.07183	0.0405181	0.599417	-3.8007	NO	NA	FTL
	P18283	0.623548	3.83228	2.07556	0.0405285	0.599417	-3.74011	NO	NA	GPX2
	O14684	-0.567583	3.43617	-2.0801	0.040603	0.599417	-3.74708	NO	NA	PTGES
	Q9UKL0	0.802871	0.423256	2.11794	0.0407869	0.599417	-3.68924	NO	NA	RCOR1
	Q9BY89	-0.360642	3.0179	-2.08138	0.0410086	0.599417	-3.71445	NO	NA	KIAA1671
	P00167	0.343675	5.95587	2.06634	0.0410235	0.599417	-3.81094	NO	NA	CYB5A
	P62834	0.235488	5.30469	2.06507	0.0411454	0.599417	-3.81319	NO	NA	RAP1A
	P27695	0.186018	6.33284	2.06271	0.0413736	0.599417	-3.81737	NO	NA	APEX1
	Q9NXH8	-0.535308	2.2519	-2.08954	0.0413887	0.599417	-3.69855	NO	NA	TOR4A
	O95674	0.248901	3.46389	2.06254	0.0414097	0.599417	-3.81197	NO	NA	CDS2
	Q9BPW9	-0.839584	2.1232	-2.08045	0.0416262	0.599417	-3.72233	NO	NA	DHRS9
	P01282	0.439426	4.74056	2.066	0.0416728	0.599417	-3.77013	NO	NA	VIP
	Q8NCW5	0.202336	6.40298	2.05935	0.0417003	0.599417	-3.82333	NO	NA	NAXE
	O15269	0.182462	3.92757	2.05753	0.0419175	0.599417	-3.82034	NO	NA	SPTLC1
	P11678	-0.689566	4.66347	-2.06264	0.0419983	0.599417	-3.7658	NO	NA	EPX
	Q9P2A4	-0.276265	2.61469	-2.05941	0.0420283	0.599417	-3.78482	NO	NA	ABI3
	Q96P16	-0.642551	1.37285	-2.07562	0.0420868	0.599417	-3.71472	NO	NA	RPRD1A
	P57088	0.40626	2.92532	2.06204	0.0421216	0.599417	-3.7761	NO	NA	TMEM33
	Q9BW27	-0.502822	2.11237	-2.07892	0.0421398	0.599417	-3.7119	NO	NA	NUP85
	Q9BXJ9	-0.21865	3.60368	-2.05217	0.0424045	0.600564	-3.83599	NO	NA	NAA15
	Q9NRG9	0.906867	0.448986	2.13426	0.0424359	0.600564	-3.77198	NO	NA	AAAS
	O94905	0.219158	4.84332	2.05055	0.0425653	0.600872	-3.83885	NO	NA	ERLIN2
	O14960	-0.752051	1.79666	-2.07766	0.042901	0.602893	-3.72084	NO	NA	LECT2
	O43678	0.26686	4.64441	2.04638	0.0429801	0.602893	-3.84618	NO	NA	NDUFA2
	O95715	0.77338	3.88008	2.05698	0.0430329	0.602893	-3.76718	NO	NA	CXCL14
	Q16718	0.258992	4.97856	2.04449	0.0431701	0.603146	-3.84951	NO	NA	NDUFA5
	Q8NBQ5	0.325817	4.03748	2.04309	0.04335	0.603146	-3.8509	NO	NA	HSD17B11
	P34931	-0.389425	3.93276	-2.0752	0.0434716	0.603146	-3.72645	NO	NA	HSPA1L
	Q96IJ6	0.233621	4.22944	2.03978	0.0436444	0.603146	-3.85776	NO	NA	GMPPA
	P84090	0.206654	4.36345	2.03953	0.0436894	0.603146	-3.85767	NO	NA	ERH
	Q16555	0.228548	7.52335	2.03923	0.0437	0.603146	-3.85872	NO	NA	DPYSL2
	Q16698	0.237617	6.25316	2.03724	0.0439023	0.604443	-3.86221	NO	NA	DECR1
	Q16651	-0.556931	2.98936	-2.04694	0.0441702	0.60475	-3.77422	NO	NA	PRSS8
	O95758	-0.234058	3.89544	-2.03473	0.0441996	0.60475	-3.86024	NO	NA	PTBP3
	Q9UBI6	0.188639	7.37625	2.03404	0.04425	0.60475	-3.86728	NO	NA	GNG12
	Q02952	0.327054	5.26805	2.02917	0.044731	0.605485	-3.87631	NO	NA	AKAP12
	Q08431	-0.515774	4.77007	-2.02933	0.0447346	0.605485	-3.87549	NO	NA	MFGE8
	P11388	0.661195	1.52157	2.05063	0.0447565	0.605485	-3.75403	NO	NA	TOP2A
	P08476	-0.679242	2.35975	-2.04315	0.0449179	0.605485	-3.7832	NO	NA	INHBA
	Q14149	-1.06941	0.081184	-2.10155	0.0450775	0.605485	-3.80172	DOWN	MORC3	MORC3
	P17931	0.304273	9.04094	2.02447	0.0452393	0.605485	-3.88395	NO	NA	LGALS3
	Q5XXA6	0.459482	2.57231	2.02701	0.0456895	0.605485	-3.83463	NO	NA	ANO1
	Q9BVL2	-0.38338	2.04688	-2.02563	0.0457663	0.605485	-3.83271	NO	NA	NUP58
	Q96J01	0.256044	2.62376	2.02116	0.0457851	0.605485	-3.87421	NO	NA	THOC3
	P83110	-0.492002	3.51943	-2.0215	0.0458747	0.605485	-3.87564	NO	NA	HTRA3
	P49750	-0.397885	2.87112	-2.01784	0.0460215	0.605485	-3.88794	NO	NA	YLPM1
	P48047	0.197754	6.63629	2.01492	0.0462268	0.605485	-3.90108	NO	NA	ATP5PO
	A1X283	-0.203059	4.00073	-2.01431	0.0463121	0.605485	-3.90159	NO	NA	SH3PXD2B
	P20062	-0.871227	2.25254	-2.05446	0.0463495	0.605485	-3.76587	NO	NA	TCN2
	Q9NP80	-0.605861	3.83144	-2.04474	0.0463906	0.605485	-3.76945	NO	NA	PNPLA8
	P19878	-0.433535	3.63157	-2.01412	0.0464383	0.605485	-3.89898	NO	NA	NCF2
	P42330	0.347177	4.89558	2.01255	0.0465197	0.605485	-3.89866	NO	NA	AKR1C3
	P13674	-0.39878	4.63529	-2.01054	0.0467153	0.605485	-3.90811	NO	NA	P4HA1
	Q6UWY5	0.490271	5.04736	2.01022	0.0467494	0.605485	-3.90866	NO	NA	OLFML1
	Q12769	-0.296712	2.23476	-2.01116	0.0468718	0.605485	-3.87407	NO	NA	NUP160
	O43592	-0.254537	2.97224	-2.00833	0.0469731	0.605485	-3.90593	NO	NA	XPOT
	Q00653	-0.253582	2.89255	-2.00701	0.0471161	0.605485	-3.91363	NO	NA	NFKB2
	Q9BQG2	-1.49863	0.385571	-2.12324	0.0471244	0.605485	-4.06791	DOWN	NUDT12	NUDT12
	Q14258	0.172714	5.14559	2.00607	0.0471762	0.605485	-3.91638	NO	NA	TRIM25
	Q8NFQ8	0.214864	2.74157	2.00634	0.0472527	0.605485	-3.90772	NO	NA	TOR1AIP2
	P13807	-0.331097	2.37377	-2.0057	0.0473213	0.605485	-3.89761	NO	NA	GYS1
	Q9Y6K8	2.53655	1.83953	2.8364	0.0476729	0.605485	-4.41111	UP	AK5	AK5
	Q9Y478	0.360691	2.17101	2.00689	0.0476983	0.605485	-3.85898	NO	NA	PRKAB1
	Q92945	0.185242	6.11797	1.99851	0.0480007	0.605485	-3.92939	NO	NA	KHSRP
	Q9BQA1	0.236977	3.45487	1.99875	0.0480582	0.605485	-3.92127	NO	NA	WDR77
	Q9UN37	-0.15611	4.25251	-1.9981	0.0480667	0.605485	-3.92954	NO	NA	VPS4A
	Q03591	-1.08188	1.93459	-2.04664	0.0482714	0.605485	-3.83196	DOWN	CFHR1	CFHR1
	P42356	0.259741	3.26481	1.99739	0.0482983	0.605485	-3.9103	NO	NA	PI4KA
	O14908	-0.27575	2.9737	-1.99425	0.0485557	0.605485	-3.92337	NO	NA	GIPC1
	O75888	-0.483728	2.59959	-1.99871	0.0486588	0.605485	-3.8826	NO	NA	TNFSF13
	Q5VZK9	0.315596	2.11488	1.99414	0.0487058	0.605485	-3.91479	NO	NA	CARMIL1
	P54803	0.56305	2.15779	2.00654	0.0487225	0.605485	-3.82056	NO	NA	GALC
	P35579	-0.207474	10.1175	-1.99148	0.0487791	0.605485	-3.94147	NO	NA	MYH9
	P09525	0.406954	9.1854	1.98935	0.0490167	0.605485	-3.94512	NO	NA	ANXA4
	P80511	-0.815337	4.68595	-1.99247	0.0490195	0.605485	-3.89787	NO	NA	S100A12
	Q92794	0.639637	4.69599	2.01268	0.0490592	0.605485	-3.81215	NO	NA	KAT6A
	O75947	0.186851	6.7161	1.98879	0.0490789	0.605485	-3.94607	NO	NA	ATP5PD
	P30536	0.549785	2.89307	2.00906	0.0491165	0.605485	-3.8136	NO	NA	TSPO
	Q96F86	-0.54191	1.19728	-2.00209	0.0491539	0.605485	-3.8448	NO	NA	EDC3
	P27707	-0.333659	2.46772	-1.99028	0.0492634	0.605485	-3.90739	NO	NA	DCK
	Q9BTE3	-0.563905	1.75026	-1.99798	0.0492988	0.605485	-3.82836	NO	NA	MCMBP
	P02747	-0.360387	6.67595	-1.98402	0.0496369	0.606502	-3.95365	NO	NA	C1QC
	O94901	0.21044	3.4469	1.98327	0.0497216	0.606502	-3.95493	NO	NA	SUN1
	P82912	0.770483	0.304257	2.01377	0.0499109	0.606502	-3.81528	NO	NA	MRPS11
	Q99959	0.348134	3.49066	1.98208	0.0499202	0.606502	-3.94402	NO	NA	PKP2
	P23142	-0.479919	7.97308	-1.98147	0.0499255	0.606502	-3.95799	NO	NA	FBLN1
	Q96D96	-0.451222	3.00188	-1.98753	0.050331	0.608595	-3.87515	NO	NA	HVCN1
	Q15080	-0.449087	3.45791	-1.97802	0.0503613	0.608595	-3.96266	NO	NA	NCF4
	P30084	0.227229	6.85945	1.97597	0.0505327	0.608595	-3.96795	NO	NA	ECHS1
	P52564	0.544352	2.79445	2.00096	0.0505344	0.608595	-3.83478	NO	NA	MAP2K6
	Q8TF66	-0.654871	2.24186	-1.99959	0.0506866	0.609114	-3.84641	NO	NA	LRRC15
	P10909	-0.433162	8.41309	-1.9713	0.0510718	0.609299	-3.9759	NO	NA	CLU
	Q8TEQ6	-0.440108	2.33119	-1.98557	0.0512409	0.609299	-3.86949	NO	NA	GEMIN5
	P04040	-0.271316	6.45925	-1.96791	0.0514654	0.609299	-3.98164	NO	NA	CAT
	Q9P2T1	0.299616	3.3098	1.96774	0.0516874	0.609299	-3.95375	NO	NA	GMPR2
	P18031	-0.223779	3.54145	-1.9646	0.0518734	0.609299	-3.98664	NO	NA	PTPN1
	Q99943	0.26585	2.36207	1.9651	0.0519488	0.609299	-3.97098	NO	NA	AGPAT1
	Q9Y6A9	0.44139	2.64675	1.96983	0.0520047	0.609299	-3.93406	NO	NA	SPCS1
	Q14938	0.511359	1.38658	1.97648	0.052044	0.609299	-3.8705	NO	NA	NFIX
	Q9UJ72	0.811156	5.08531	1.96617	0.052139	0.609299	-3.92083	NO	NA	ANXA10
	P58215	-0.731575	1.0354	-1.99623	0.0522729	0.609299	-3.84488	NO	NA	LOXL3
	Q8TB96	-0.394345	2.33703	-1.96531	0.0524634	0.609299	-3.9138	NO	NA	ITFG1
	P41212	-0.436343	2.33298	-1.97268	0.0525427	0.609299	-3.8949	NO	NA	ETV6
	P12532	0.516081	5.78227	1.95813	0.052659	0.609299	-3.99695	NO	NA	CKMT1A
	O43491	0.270076	5.38484	1.95778	0.0526791	0.609299	-3.99816	NO	NA	EPB41L2
	P00736	-0.280009	5.02424	-1.95689	0.0528066	0.609299	-3.99904	NO	NA	C1R
	Q96AA3	-0.509469	0.904768	-1.96595	0.0528195	0.609299	-3.92475	NO	NA	RFT1
	P46952	0.370456	2.69767	1.95817	0.052864	0.609299	-3.96861	NO	NA	HAAO
	O96000	0.199654	4.35006	1.95565	0.0529332	0.609299	-4.00175	NO	NA	NDUFB10
	P15408	-0.436642	1.5749	-1.96792	0.0529865	0.609299	-3.8885	NO	NA	FOSL2
	Q9UHI8	-0.998611	3.23928	-1.99495	0.0530784	0.609299	-3.86821	NO	NA	ADAMTS1
	P20774	0.636738	9.40398	1.95214	0.0533536	0.609299	-4.00766	NO	NA	OGN
	Q99447	0.32979	2.82986	1.95169	0.0534072	0.609299	-4.00841	NO	NA	PCYT2
	P20023	-1.54577	3.00712	-2.14019	0.0536579	0.609299	-4.13201	NO	NA	CR2
	Q8WWA1	-1.03455	2.79439	-2.08156	0.0538475	0.609299	-3.94873	NO	NA	TMEM40
	P48304	-1.25258	3.57961	-1.9713	0.0539247	0.609299	-3.87043	NO	NA	REG1B
	Q09028	0.222864	4.0209	1.94595	0.0540809	0.609299	-4.01868	NO	NA	RBBP4
	P11532	0.458978	3.39794	1.94555	0.0542611	0.609299	-4.00416	NO	NA	DMD
	P49961	0.249373	5.06442	1.94456	0.0542711	0.609299	-4.02038	NO	NA	ENTPD1
	Q9P0J0	0.260367	4.39255	1.94385	0.0543572	0.609299	-4.02156	NO	NA	NDUFA13
	Q9BQC6	-0.438814	1.96335	-1.95573	0.0543796	0.609299	-3.91757	NO	NA	MRPL57
	P02545	0.183533	10.2978	1.94346	0.0543833	0.609299	-4.02284	NO	NA	LMNA
	P20292	-0.39524	5.96966	-1.94354	0.0543957	0.609299	-4.02209	NO	NA	ALOX5AP
	Q04446	-0.213045	4.44418	-1.94078	0.0547126	0.609299	-4.02734	NO	NA	GBE1
	P02730	-0.583812	4.96695	-1.9407	0.0547647	0.609299	-4.0262	NO	NA	SLC4A1
	Q9NPF4	0.23022	2.93574	1.94094	0.0547789	0.609299	-4.01297	NO	NA	OSGEP
	O00534	0.234733	4.00237	1.94021	0.0548028	0.609299	-4.02765	NO	NA	VWA5A
	Q14558	0.249602	2.35816	1.9401	0.0548601	0.609299	-4.02086	NO	NA	PRPSAP1
	P11274	-0.698132	4.04379	-1.94829	0.0548886	0.609299	-3.92575	NO	NA	BCR
	O43490	-0.736551	2.10002	-1.94768	0.0549636	0.609299	-3.93262	NO	NA	PROM1
	O60784	-0.158785	4.3515	-1.934	0.0555504	0.613565	-4.03867	NO	NA	TOM1
	P12074	0.296083	2.75632	1.93512	0.0556412	0.613565	-4.01315	NO	NA	COX6A1
	Q9UN36	0.315978	3.87932	1.93263	0.0559021	0.613565	-4.01841	NO	NA	NDRG2
	P51610	0.152147	4.02351	1.92984	0.0560902	0.613565	-4.04495	NO	NA	HCFC1
	Q8IV56	0.588817	2.83562	1.93621	0.0562886	0.613565	-3.93855	NO	NA	PRR15
	Q5XKP0	0.224165	3.28001	1.92782	0.0563888	0.613565	-4.047	NO	NA	MICOS13
	Q13576	0.327691	4.35289	1.92598	0.0565554	0.613565	-4.05202	NO	NA	IQGAP2
	Q9BXX0	-0.26524	4.18163	-1.92578	0.0566229	0.613565	-4.05104	NO	NA	EMILIN2
	Q15019	0.127488	7.30531	1.92463	0.0567256	0.613565	-4.05425	NO	NA	SEPTIN2
	Q6PGP7	0.22599	2.39818	1.92439	0.0568212	0.613565	-4.05268	NO	NA	SKIC3
	O60832	0.254214	4.0187	1.92361	0.0568981	0.613565	-4.05464	NO	NA	DKC1
	Q15435	0.142154	5.00053	1.92279	0.0569806	0.613565	-4.05666	NO	NA	PPP1R7
	P02652	-0.367787	9.67294	-1.92279	0.0569807	0.613565	-4.05666	NO	NA	APOA2
	Q86XQ3	-0.430768	4.61324	-1.92524	0.0570138	0.613565	-4.02037	NO	NA	CATSPER3
	Q68E01	0.507667	0.588623	1.94207	0.0571685	0.613565	-3.90783	NO	NA	INTS3
	O00160	-0.261657	3.65859	-1.9212	0.0571827	0.613565	-4.05929	NO	NA	MYO1F
	O15195	0.544236	3.44274	1.92243	0.0572893	0.613565	-4.02043	NO	NA	VILL
	Q03252	0.134092	6.98435	1.91988	0.0573292	0.613565	-4.06212	NO	NA	LMNB2
	Q9BXJ0	-0.484463	2.9869	-1.92319	0.0575847	0.615119	-4.01695	NO	NA	C1QTNF5
	P16035	-0.403618	2.15155	-1.91978	0.0577086	0.615264	-4.04068	NO	NA	TIMP2
	Q9HAT2	0.36682	2.56038	1.91313	0.0583317	0.618662	-4.06351	NO	NA	SIAE
	O75718	-0.243857	4.16848	-1.91192	0.0584649	0.618662	-4.06616	NO	NA	CRTAP
	P35749	0.645556	7.4641	1.91086	0.0584914	0.618662	-4.07704	NO	NA	MYH11
	Q8IV36	0.441122	2.95574	1.91463	0.0586153	0.618662	-3.99469	NO	NA	HID1
	Q9BSH5	0.343656	4.36743	1.90957	0.0586807	0.618662	-4.07851	NO	NA	HDHD3
	Q9Y279	-0.808833	1.10531	-1.93568	0.058693	0.618662	-3.92419	NO	NA	VSIG4
	Q6PJT7	-1.01972	2.20465	-1.96717	0.0588109	0.618735	-4.04145	NO	NA	ZC3H14
	P33897	-0.851735	1.22607	-1.9505	0.0589452	0.61898	-3.913	NO	NA	ABCD1
	Q12882	-0.206746	3.61623	-1.90515	0.0592593	0.621108	-4.08579	NO	NA	DPYD
	Q86U42	0.263138	4.82409	1.90287	0.059537	0.622472	-4.09019	NO	NA	PABPN1
	P43490	-0.301735	6.58852	-1.9023	0.0596126	0.622472	-4.09113	NO	NA	NAMPT
	Q8NDA8	-0.559091	0.719647	-1.92326	0.0597315	0.622548	-3.94421	NO	NA	MROH1
	P09913	-0.538066	2.16472	-1.90735	0.0600225	0.623041	-3.99512	NO	NA	IFIT2
	Q9NX63	0.181319	5.24103	1.89877	0.0600799	0.623041	-4.09692	NO	NA	CHCHD3
	Q96I25	0.232665	3.45736	1.89901	0.0601141	0.623041	-4.08861	NO	NA	RBM17
	Q9BXR0	-0.548121	2.28588	-1.91639	0.0603389	0.624087	-3.95408	NO	NA	QTRT1
	Q9UQ90	-0.448639	1.45616	-1.91215	0.0605597	0.624087	-3.9651	NO	NA	SPG7
	P43250	-0.724734	0.416739	-1.91764	0.0606614	0.624087	-3.95212	NO	NA	GRK6
	Q9BTE6	0.3646	1.81288	1.8998	0.0606627	0.624087	-4.03629	NO	NA	AARSD1
	P02533	-0.690589	3.35797	-1.89339	0.0610088	0.626492	-4.08169	NO	NA	KRT14
	Q8IU85	-0.533563	0.808642	-1.89969	0.0615961	0.63136	-3.99081	NO	NA	CAMK1D
	O95831	0.198452	5.20945	1.88083	0.0625035	0.633978	-4.12621	NO	NA	AIFM1
	Q16719	-0.270984	2.76627	-1.88197	0.0625332	0.633978	-4.11281	NO	NA	KYNU
	Q86Y39	0.571615	2.2514	1.90227	0.0625809	0.633978	-3.97757	NO	NA	NDUFA11
	Q92791	-0.470466	1.16728	-1.88941	0.062653	0.633978	-4.02631	NO	NA	P3H4
	P48509	0.319152	3.51799	1.88382	0.0626822	0.633978	-4.07004	NO	NA	CD151
	Q5ZPR3	-0.289202	3.97353	-1.87885	0.0629371	0.633978	-4.11256	NO	NA	CD276
	Q8WXF1	0.171324	4.76828	1.87468	0.0633528	0.633978	-4.13618	NO	NA	PSPC1
	Q16630	0.164741	4.71052	1.87247	0.0636608	0.633978	-4.13977	NO	NA	CPSF6
	Q5SSJ5	0.154293	6.89101	1.87152	0.0637934	0.633978	-4.1413	NO	NA	HP1BP3
	P25705	0.125919	9.49856	1.87058	0.0639239	0.633978	-4.14281	NO	NA	ATP5F1A
	Q9Y6U3	0.368639	2.89229	1.87206	0.0640086	0.633978	-4.10102	NO	NA	SCIN
	Q6JBY9	-0.42252	2.33753	-1.87559	0.0640667	0.633978	-4.06594	NO	NA	RCSD1
	Q14155	-0.138425	3.29337	-1.86907	0.0641812	0.633978	-4.14386	NO	NA	ARHGEF7
	Q8IVT2	0.417716	3.32634	1.87114	0.0643722	0.633978	-4.0704	NO	NA	MISP
	Q9H7C9	0.23346	3.46431	1.86739	0.0643941	0.633978	-4.14727	NO	NA	AAMDC
	Q8IUR7	-0.469662	1.13857	-1.88931	0.0644368	0.633978	-3.99178	NO	NA	ARMC8
	Q16513	-0.267871	2.41778	-1.86857	0.0644713	0.633978	-4.12012	NO	NA	PKN2
	Q99805	0.239548	3.87787	1.86756	0.0644864	0.633978	-4.13745	NO	NA	TM9SF2
	P25325	0.195617	5.66355	1.86561	0.0646237	0.633978	-4.15085	NO	NA	MPST
	P30086	0.227622	9.09837	1.86529	0.0646687	0.633978	-4.15136	NO	NA	PEBP1
	Q07065	-0.207653	7.07968	-1.86515	0.0646889	0.633978	-4.15159	NO	NA	CKAP4
	P49354	0.181688	3.60229	1.86383	0.0648971	0.633978	-4.15301	NO	NA	FNTA
	Q9P0V9	0.208304	3.91513	1.86353	0.0649625	0.633978	-4.15279	NO	NA	SEPTIN10
	Q8TAG6	0.56752	2.69296	1.87153	0.0651741	0.633978	-4.04664	NO	NA	VXN
	P30273	-0.27576	4.65269	-1.86233	0.0651789	0.633978	-4.14726	NO	NA	FCER1G
	Q96FS4	-0.21605	5.96293	-1.86162	0.0652107	0.633978	-4.15657	NO	NA	SIPA1
	Q9Y244	-0.506374	0.728135	-1.87759	0.065224	0.633978	-4.01994	NO	NA	POMP
	Q13201	-0.410452	1.66582	-1.87092	0.0654221	0.633978	-4.05179	NO	NA	MMRN1
	Q7L5L3	-1.00337	2.11576	-1.90287	0.0655652	0.633978	-3.99492	NO	NA	GDPD3
	Q14CN4	0.670009	2.32591	1.86425	0.065661	0.633978	-4.08337	NO	NA	KRT72
	P06733	-0.223733	10.7433	-1.85803	0.0657016	0.633978	-4.16305	NO	NA	ENO1
	Q9H270	-0.390794	5.34564	-1.85811	0.0657114	0.633978	-4.16221	NO	NA	VPS11
	Q96I99	0.251508	5.5233	1.85774	0.0657428	0.633978	-4.16351	NO	NA	SUCLG2
	P52790	-0.456463	3.59335	-1.85778	0.065951	0.633978	-4.13858	NO	NA	HK3
	Q9BSJ8	0.140991	5.21935	1.85459	0.0662171	0.633978	-4.16786	NO	NA	ESYT1
	Q5HYW2	0.915674	1.07986	1.90406	0.0662337	0.633978	-3.99024	NO	NA	NHSL2
	Q9Y276	0.293389	1.85984	1.85726	0.0662485	0.633978	-4.12124	NO	NA	BCS1L
	Q5HYK7	0.269425	2.10165	1.85475	0.0663866	0.633978	-4.14966	NO	NA	SH3D19
	P31944	1.45503	2.58034	1.93111	0.0664824	0.633978	-4.00645	NO	NA	CASP14
	O15126	0.256113	2.57966	1.85386	0.0664897	0.633978	-4.15179	NO	NA	SCAMP1
	Q8WZ42	-0.58582	5.32394	-1.85352	0.0665132	0.633978	-4.15303	NO	NA	TTN
	P10606	0.232102	7.91077	1.85001	0.0668574	0.636172	-4.1759	NO	NA	COX5B
	P63167	0.195861	4.01328	1.85047	0.06717	0.638058	-4.12632	NO	NA	DYNLL1
	Q9NX40	0.214801	4.72042	1.846	0.0674651	0.639665	-4.1816	NO	NA	OCIAD1
	P60228	0.170002	4.62866	1.8445	0.067663	0.639665	-4.18472	NO	NA	EIF3E
	Q9P291	-0.527013	1.24266	-1.8563	0.0676834	0.639665	-4.03491	NO	NA	ARMCX1
	P53597	0.238162	6.57436	1.84311	0.0678663	0.640309	-4.18692	NO	NA	SUCLG1
	Q5JTB6	0.442242	2.0589	1.84535	0.0681032	0.640444	-4.11678	NO	NA	PLAC9
	Q96TA1	-0.19632	5.86237	-1.84109	0.068164	0.640444	-4.19014	NO	NA	NIBAN2
	Q9BTY7	-0.502664	1.67532	-1.8536	0.0683392	0.640444	-4.03827	NO	NA	HGH1
	P07919	0.922265	1.2176	1.88265	0.0683401	0.640444	-4.00805	NO	NA	UQCRH
	P29218	0.158185	4.89171	1.83798	0.0686468	0.642141	-4.19437	NO	NA	IMPA1
	Q13322	0.645577	2.42465	1.91396	0.0687515	0.642141	-4.00749	NO	NA	GRB10
	Q86UD5	3.01059	1.47057	2.06577	0.0689921	0.643311	-4.33618	NO	NA	SLC9B2
	Q12824	-0.22137	3.33344	-1.83341	0.0694469	0.645045	-4.1855	NO	NA	SMARCB1
	P52907	-0.147683	6.79907	-1.83223	0.069506	0.645045	-4.2035	NO	NA	CAPZA1
	P09488	0.910435	3.67025	1.87422	0.0695251	0.645045	-4.01749	NO	NA	GSTM1
	P33991	-0.345858	2.53873	-1.83445	0.0697516	0.645456	-4.14667	NO	NA	MCM4
	P17948	-0.568932	5.55511	-1.83156	0.0698009	0.645456	-4.19236	NO	NA	FLT1
	O14561	0.211622	5.04036	1.82837	0.0701325	0.646993	-4.2081	NO	NA	NDUFAB1
	Q8IVL6	-0.268422	3.82666	-1.82722	0.0703309	0.646993	-4.20915	NO	NA	P3H3
	P42126	0.251161	5.0951	1.82641	0.0703833	0.646993	-4.21271	NO	NA	ECI1
	Q5VYY1	0.403552	2.86212	1.83037	0.0704333	0.646993	-4.14486	NO	NA	ANKRD22
	P07305	0.205024	8.91683	1.82378	0.0707608	0.646993	-4.2176	NO	NA	H1-0
	Q92629	0.299642	4.11187	1.82281	0.0709532	0.646993	-4.21764	NO	NA	SGCD
	Q08397	-0.406132	3.01273	-1.82349	0.0710483	0.646993	-4.2042	NO	NA	LOXL1
	Q14573	0.331927	3.58337	1.82126	0.0712147	0.646993	-4.21311	NO	NA	ITPR3
	Q9BW30	0.276605	4.43385	1.81834	0.0716159	0.646993	-4.22544	NO	NA	TPPP3
	Q9H008	0.176392	4.27906	1.81804	0.0716627	0.646993	-4.22592	NO	NA	LHPP
	P02743	-0.555239	8.23897	-1.8178	0.0716764	0.646993	-4.22703	NO	NA	APCS
	Q06265	-0.423312	1.18045	-1.82236	0.0716858	0.646993	-4.16298	NO	NA	EXOSC9
	P25445	-0.458138	2.23344	-1.82558	0.0717939	0.646993	-4.12222	NO	NA	FAS
	O94804	-0.321978	2.78507	-1.81767	0.0718629	0.646993	-4.20284	NO	NA	STK10
	Q9Y320	0.342383	2.80436	1.81737	0.0719606	0.646993	-4.20194	NO	NA	TMX2
	Q9NZN3	-0.324865	2.70339	-1.81656	0.0720083	0.646993	-4.21822	NO	NA	EHD3
	P02790	-0.324874	9.59708	-1.81563	0.0720107	0.646993	-4.23044	NO	NA	HPX
	Q8TE73	-0.452572	2.85548	-1.8236	0.0724849	0.646993	-4.09451	NO	NA	DNAH5
	Q96DH6	0.20634	2.75839	1.81305	0.0726025	0.646993	-4.21587	NO	NA	MSI2
	P02748	-0.333581	7.50739	-1.81034	0.072856	0.646993	-4.23801	NO	NA	C9
	P11310	0.27503	5.58296	1.81006	0.0728763	0.646993	-4.23919	NO	NA	ACADM
	A0A075B6H7	-0.439251	3.87516	-1.81026	0.0730635	0.646993	-4.21945	NO	NA	IGKV3-7
	Q9Y4E8	-0.199466	2.8578	-1.80765	0.0732764	0.646993	-4.24222	NO	NA	USP15
	P80723	-0.271893	5.59148	-1.80744	0.073309	0.646993	-4.23616	NO	NA	BASP1
	Q9UKG1	0.167972	3.84919	1.80637	0.0734769	0.646993	-4.24422	NO	NA	APPL1
	Q8TD43	0.525843	1.67159	1.83452	0.0735097	0.646993	-4.0522	NO	NA	TRPM4
	Q9H4A4	0.183448	5.7769	1.80578	0.0735469	0.646993	-4.24589	NO	NA	RNPEP
	O95373	-0.132324	4.22168	-1.80503	0.07371	0.646993	-4.2392	NO	NA	IPO7
	Q8WUH1	0.421431	2.24633	1.82026	0.0737124	0.646993	-4.10618	NO	NA	CHURC1
	Q63HN8	-0.179679	6.20028	-1.80363	0.0739089	0.646993	-4.2485	NO	NA	RNF213
	Q9NRG1	0.257718	3.6119	1.8022	0.0742288	0.646993	-4.24756	NO	NA	PRTFDC1
	P01031	-0.347112	5.22441	-1.80145	0.0742304	0.646993	-4.25265	NO	NA	C5
	Q5K651	-0.363476	2.76605	-1.80543	0.0743909	0.646993	-4.18704	NO	NA	SAMD9
	P98171	-0.321296	2.24957	-1.80413	0.0744148	0.646993	-4.18585	NO	NA	ARHGAP4
	Q02750	-0.18523	3.94244	-1.79994	0.0744706	0.646993	-4.25502	NO	NA	MAP2K1
	Q15166	-0.506661	3.6574	-1.80459	0.0746406	0.646993	-4.19178	NO	NA	PON3
	P13591	0.536169	2.14885	1.81863	0.0747342	0.646993	-4.07878	NO	NA	NCAM1
	Q12874	0.224478	4.40855	1.79777	0.0748163	0.646993	-4.2584	NO	NA	SF3A3
	Q9NP97	0.192124	4.07026	1.79734	0.0749064	0.646993	-4.2583	NO	NA	DYNLRB1
	Q8WVM7	-0.512034	0.853706	-1.81742	0.0749221	0.646993	-4.09017	NO	NA	STAG1
	P49189	0.192333	6.18688	1.79642	0.075032	0.646993	-4.2605	NO	NA	ALDH9A1
	P35858	-0.332128	3.7266	-1.79706	0.0750472	0.646993	-4.24935	NO	NA	IGFALS
	P42166	0.200623	5.69555	1.79457	0.0753271	0.646993	-4.26337	NO	NA	TMPO
	P22528	-1.41694	2.8596	-1.83499	0.0755469	0.646993	-4.05808	NO	NA	SPRR1B
	P82663	-0.528165	0.771718	-1.81051	0.0755879	0.646993	-4.09555	NO	NA	MRPS25
	Q5TAQ9	0.320572	1.73001	1.7989	0.0756715	0.646993	-4.17219	NO	NA	DCAF8
	Q9H8H3	0.374332	5.36296	1.79198	0.075813	0.646993	-4.25209	NO	NA	TMT1A
	P49821	0.181564	4.61512	1.79108	0.0758897	0.646993	-4.2688	NO	NA	NDUFV1
	Q9Y240	-0.498703	4.81376	-1.78856	0.0763899	0.646993	-4.26955	NO	NA	CLEC11A
	P55259	-1.15191	5.00415	-1.79839	0.0764288	0.646993	-4.14387	NO	NA	GP2
	Q86UP2	0.158326	5.1827	1.78672	0.0765963	0.646993	-4.27556	NO	NA	KTN1
	P00748	-0.354348	4.14695	-1.78674	0.0766627	0.646993	-4.27318	NO	NA	F12
	P09012	0.184701	4.6112	1.78592	0.0767487	0.646993	-4.27603	NO	NA	SNRPA
	Q99576	0.305321	2.69185	1.78931	0.0767535	0.646993	-4.20126	NO	NA	TSC22D3
	O43805	-1.64207	0.804493	-1.97404	0.0767609	0.646993	-4.1946	NO	NA	SSNA1
	Q13136	0.400084	1.22796	1.79682	0.0768088	0.646993	-4.15715	NO	NA	PPFIA1
	Q96KJ4	-0.263625	4.73179	-1.79396	0.0768521	0.646993	-4.16015	NO	NA	MSLNL
	P40939	0.138684	7.28555	1.78514	0.0768531	0.646993	-4.27801	NO	NA	HADHA
	Q15477	0.197336	3.16243	1.78511	0.076881	0.646993	-4.27728	NO	NA	SKIC2
	Q12756	-1.28051	1.51525	-1.89052	0.0769934	0.646993	-4.22228	NO	NA	KIF1A
	Q9BV36	0.578433	2.5116	1.79263	0.0771215	0.646993	-4.13173	NO	NA	MLPH
	P06241	-0.368945	0.698163	-1.79664	0.0772678	0.646993	-4.12876	NO	NA	FYN
	P45877	-0.261805	4.0036	-1.78269	0.0772772	0.646993	-4.28103	NO	NA	PPIC
	P03952	-0.332636	3.47608	-1.78089	0.0776662	0.649276	-4.2677	NO	NA	KLKB1
	O00267	0.190085	2.78109	1.77998	0.0777915	0.649349	-4.27645	NO	NA	SUPT5H
	Q9NY61	0.589963	2.37331	1.83312	0.0782803	0.650066	-4.08619	NO	NA	AATF
	Q53HV7	0.476409	-0.110601	1.78701	0.0784619	0.650066	-4.15136	NO	NA	SMUG1
	Q9H2W6	0.255423	2.45782	1.77592	0.0786434	0.650066	-4.25717	NO	NA	MRPL46
	O43414	0.210409	3.41639	1.77437	0.0786725	0.650066	-4.29305	NO	NA	ERI3
	Q00577	0.13579	5.19394	1.77383	0.0787161	0.650066	-4.29545	NO	NA	PURA
	Q01813	-0.291681	5.41583	-1.77348	0.0787969	0.650066	-4.29521	NO	NA	PFKP
	P51178	-0.296507	3.49503	-1.77405	0.0787981	0.650066	-4.29107	NO	NA	PLCD1
	P62140	0.15416	5.46422	1.77317	0.0788482	0.650066	-4.29568	NO	NA	PPP1CB
	P04004	-0.456916	8.61843	-1.77257	0.0789266	0.650066	-4.2974	NO	NA	VTN
	O75396	0.155363	6.02992	1.77026	0.0793343	0.65246	-4.30015	NO	NA	SEC22B
	P29353	-0.245039	2.04387	-1.76992	0.0795378	0.653171	-4.28945	NO	NA	SHC1
	O95139	0.184899	4.40771	1.76672	0.0799292	0.653778	-4.30559	NO	NA	NDUFB6
	P02768	-0.307478	14.7218	-1.7661	0.0800109	0.653778	-4.30732	NO	NA	ALB
	Q16795	0.250825	4.03089	1.76524	0.0801554	0.653778	-4.30863	NO	NA	NDUFA9
	Q53H82	0.265981	3.55415	1.76572	0.0801689	0.653778	-4.29158	NO	NA	LACTB2
	Q58FG1	-0.389312	2.69082	-1.77021	0.080198	0.653778	-4.23116	NO	NA	HSP90AA4P
	Q9UQ35	0.16488	4.30447	1.76218	0.0806964	0.654933	-4.31253	NO	NA	SRRM2
	Q9UQC9	-1.11914	1.41849	-1.89447	0.0807041	0.654933	-4.18569	NO	NA	CLCA2
	Q76M96	-0.368639	3.42934	-1.76227	0.0808805	0.654933	-4.29938	NO	NA	CCDC80
	Q9UGP8	-0.244448	3.09442	-1.75991	0.0810837	0.654933	-4.316	NO	NA	SEC63
	Q9BQE4	0.324598	2.12007	1.76115	0.0811257	0.654933	-4.27942	NO	NA	SELENOS
	Q8NBN3	0.351728	1.75674	1.76563	0.0811832	0.654933	-4.21262	NO	NA	TMEM87A
	P53804	-0.486614	4.49637	-1.76344	0.081222	0.654933	-4.24346	NO	NA	TTC3
	P05166	0.248645	3.70876	1.75863	0.0812794	0.654933	-4.31875	NO	NA	PCCB
	O00194	0.400463	3.49034	1.75703	0.0816469	0.655918	-4.31792	NO	NA	RAB27B
	Q92581	-0.407964	1.12692	-1.76256	0.0817486	0.655918	-4.19247	NO	NA	SLC9A6
	P21283	-0.17059	3.84377	-1.75585	0.0817545	0.655918	-4.32298	NO	NA	ATP6V1C1
	Q92896	0.226771	4.50127	1.75433	0.0820388	0.657253	-4.3245	NO	NA	GLG1
	Q9BTZ2	0.296735	2.88337	1.75281	0.0824226	0.658315	-4.30962	NO	NA	DHRS4
	P54821	-1.07952	1.12592	-1.86107	0.0825097	0.658315	-4.15498	NO	NA	PRRX1
	P17174	0.199656	5.11191	1.74983	0.0827936	0.658315	-4.33214	NO	NA	GOT1
	Q9UDW1	0.436942	2.22163	1.75619	0.0828845	0.658315	-4.22474	NO	NA	UQCR10
	O94964	-0.373963	4.72553	-1.75386	0.0830602	0.658315	-4.24639	NO	NA	SOGA1
	O43920	0.242213	3.59849	1.74609	0.0834911	0.658315	-4.32962	NO	NA	NDUFS5
	Q9BU89	-0.382109	1.54247	-1.74791	0.0835816	0.658315	-4.29449	NO	NA	DOHH
	Q8N5M1	-0.396811	1.51134	-1.75866	0.0836541	0.658315	-4.18645	NO	NA	ATPAF2
	P02745	-0.321747	4.46996	-1.74465	0.083742	0.658315	-4.33837	NO	NA	C1QA
	Q8N335	0.242419	4.26048	1.74432	0.0837531	0.658315	-4.34049	NO	NA	GPD1L
	Q96PE7	0.300192	3.72914	1.74513	0.0838077	0.658315	-4.3055	NO	NA	MCEE
	Q96BM9	-0.195696	4.2726	-1.74251	0.0840932	0.658315	-4.34242	NO	NA	ARL8A
	P51148	0.114907	5.48751	1.74198	0.084186	0.658315	-4.34322	NO	NA	RAB5C
	O95159	-0.283422	2.92073	-1.74367	0.0843537	0.658315	-4.2618	NO	NA	ZFPL1
	Q92604	-0.508405	0.528973	-1.75139	0.0843917	0.658315	-4.20835	NO	NA	LPGAT1
	Q6UXV4	0.19732	3.08872	1.74058	0.0844562	0.658315	-4.34452	NO	NA	APOOL
	O00560	-0.266953	4.12462	-1.7398	0.0845473	0.658315	-4.34733	NO	NA	SDCBP
	P02753	-0.436499	4.21879	-1.74018	0.0846006	0.658315	-4.34257	NO	NA	RBP4
	P01275	-1.14303	6.59855	-1.74007	0.0847498	0.658315	-4.32548	NO	NA	GCG
	O75962	-0.321283	1.32736	-1.74383	0.0847637	0.658315	-4.24635	NO	NA	TRIO
	P37108	0.1964	5.80189	1.73822	0.084826	0.658315	-4.34971	NO	NA	SRP14
	Q15293	-0.160332	5.86088	-1.73812	0.0848442	0.658315	-4.34986	NO	NA	RCN1
	P27169	-0.397508	4.19847	-1.7366	0.0851364	0.658315	-4.35135	NO	NA	PON1
	P68036	-0.158872	5.60633	-1.73642	0.085146	0.658315	-4.35243	NO	NA	UBE2L3
	Q13601	-0.387833	3.38447	-1.7422	0.0855757	0.658315	-4.22586	NO	NA	KRR1
	P03956	0.610328	2.82583	1.74412	0.0855952	0.658315	-4.22607	NO	NA	MMP1
	P31939	0.131059	6.29252	1.73385	0.0856265	0.658315	-4.3555	NO	NA	ATIC
	Q9Y6G9	0.186314	3.45071	1.73336	0.0856901	0.658315	-4.35704	NO	NA	DYNC1LI1
	P47224	0.325224	1.93197	1.73641	0.0859154	0.658315	-4.28284	NO	NA	RABIF
	Q96KP1	-0.185116	3.12195	-1.73193	0.085968	0.658315	-4.35837	NO	NA	EXOC2
	Q96Q89	-0.182658	6.13475	-1.73169	0.0859877	0.658315	-4.35955	NO	NA	KIF20B
	Q14118	0.2299	4.85565	1.73159	0.0860285	0.658315	-4.35888	NO	NA	DAG1
	Q8N122	0.37853	3.32402	1.73184	0.0861587	0.658315	-4.34605	NO	NA	RPTOR
	Q14677	0.211036	4.4367	1.73072	0.0861854	0.658315	-4.3602	NO	NA	CLINT1
	Q9NVV9	-0.718191	4.22152	-1.73679	0.0868258	0.662299	-4.21456	NO	NA	THAP1
	O95563	0.326789	3.00422	1.72704	0.0870471	0.66308	-4.33159	NO	NA	MPC2
	Q96E52	0.632469	1.03396	1.75286	0.0872977	0.66354	-4.15222	NO	NA	OMA1
	O94874	0.167161	4.8797	1.72329	0.0875013	0.66354	-4.37215	NO	NA	UFL1
	Q16720	-0.283368	3.55243	-1.72592	0.0876851	0.66354	-4.26706	NO	NA	ATP2B3
	Q9Y450	0.497397	3.10822	1.77446	0.0877195	0.66354	-4.14373	NO	NA	HBS1L
	Q15645	-0.754835	0.931378	-1.75242	0.087777	0.66354	-4.15937	NO	NA	TRIP13
	Q969X1	0.371363	2.53056	1.72497	0.0878215	0.66354	-4.29461	NO	NA	TMBIM1
	P48163	0.256109	3.78416	1.71567	0.0889169	0.666982	-4.38272	NO	NA	ME1
	O14639	0.226113	2.93924	1.71496	0.0892489	0.666982	-4.35664	NO	NA	ABLIM1
	Q9H1I8	0.226346	2.39165	1.71441	0.0893235	0.666982	-4.37196	NO	NA	ASCC2
	P51795	-0.290163	4.39004	-1.71682	0.0894923	0.666982	-4.30266	NO	NA	CLCN5
	O00391	-0.316459	4.58455	-1.7125	0.0895009	0.666982	-4.38743	NO	NA	QSOX1
	A0A0J9YY99	-0.877845	2.1542	-1.72606	0.0898552	0.666982	-4.2315	NO	NA	A0A0J9YY99
	O95445	-0.458588	3.05038	-1.71297	0.0898813	0.666982	-4.33785	NO	NA	APOM
	P54289	0.251208	3.50187	1.70827	0.0902844	0.666982	-4.39371	NO	NA	CACNA2D1
	Q13268	1.77709	1.99823	1.79547	0.0904242	0.666982	-4.17119	NO	NA	DHRS2
	O95167	0.347956	1.88348	1.71054	0.090431	0.666982	-4.33155	NO	NA	NDUFA3
	Q9BSE5	0.858501	2.07366	1.72587	0.090553	0.666982	-4.17052	NO	NA	AGMAT
	Q14694	0.240907	2.8268	1.70636	0.0906895	0.666982	-4.38113	NO	NA	USP10
	Q02539	-0.345807	2.6771	-1.70773	0.0908872	0.666982	-4.35164	NO	NA	H1-1
	O60568	-0.262725	4.42139	-1.70476	0.0909173	0.666982	-4.39975	NO	NA	PLOD3
	Q04726	0.444521	0.864419	1.71972	0.0910115	0.666982	-4.22809	NO	NA	TLE3
	Q16798	-0.305259	1.70366	-1.70822	0.091205	0.666982	-4.3394	NO	NA	ME3
	Q05655	-0.245912	2.92285	-1.70411	0.0912118	0.666982	-4.36666	NO	NA	PRKCD
	Q8NDC4	0.474688	4.47396	1.70848	0.0912426	0.666982	-4.29486	NO	NA	MORN4
	Q9Y5L4	0.242744	4.11253	1.70289	0.0912917	0.666982	-4.40169	NO	NA	TIMM13
	Q9H6S3	-0.267906	4.0241	-1.70307	0.0913045	0.666982	-4.3997	NO	NA	EPS8L2
	Q9BQL6	-0.340909	2.6372	-1.70458	0.0913186	0.666982	-4.34542	NO	NA	FERMT1
	Q13243	0.195677	3.64481	1.70195	0.0914916	0.666982	-4.40222	NO	NA	SRSF5
	P02794	-0.304228	6.48394	-1.70055	0.0917305	0.666982	-4.40514	NO	NA	FTH1
	P31937	0.194224	4.52804	1.69987	0.0918369	0.666982	-4.40699	NO	NA	HIBADH
	O15294	-0.208969	2.54019	-1.7002	0.0918699	0.666982	-4.39639	NO	NA	OGT
	Q8TE68	-0.363675	3.52588	-1.69967	0.0921546	0.666982	-4.39084	NO	NA	EPS8L1
	O75380	0.222731	4.22441	1.69745	0.0922932	0.666982	-4.41056	NO	NA	NDUFS6
	Q06587	0.498468	1.54238	1.70889	0.0924762	0.666982	-4.23141	NO	NA	RING1
	P56199	0.237302	5.26957	1.69645	0.092484	0.666982	-4.41204	NO	NA	ITGA1
	O60885	-0.37008	1.83891	-1.7106	0.0925035	0.666982	-4.24166	NO	NA	BRD4
	Q99439	-0.256507	7.79171	-1.69582	0.0926035	0.666982	-4.41297	NO	NA	CNN2
	P55210	-0.31584	2.66299	-1.69474	0.0929805	0.666982	-4.38027	NO	NA	CASP7
	Q96A35	0.253458	2.59784	1.69259	0.0935006	0.666982	-4.38765	NO	NA	MRPL24
	Q00688	0.192719	5.94068	1.69072	0.0935764	0.666982	-4.42047	NO	NA	FKBP3
	Q9H4G0	0.256715	4.18293	1.69089	0.0935918	0.666982	-4.41852	NO	NA	EPB41L1
	P36915	-0.144931	2.82263	-1.69071	0.0936744	0.666982	-4.40328	NO	NA	GNL1
	P20674	0.221444	6.45847	1.69	0.0937139	0.666982	-4.42153	NO	NA	COX5A
	P09467	0.359887	6.11326	1.68905	0.0938975	0.666982	-4.42293	NO	NA	FBP1
	P36957	0.141339	7.05321	1.68877	0.093951	0.666982	-4.42334	NO	NA	DLST
	Q6P9B6	-0.226206	2.90269	-1.68947	0.0939637	0.666982	-4.41039	NO	NA	MEAK7
	P00918	0.40351	7.77151	1.68832	0.0940367	0.666982	-4.42399	NO	NA	CA2
	P50238	0.423259	7.63555	1.68866	0.0940427	0.666982	-4.41414	NO	NA	CRIP1
	Q9BXJ8	0.380693	2.13697	1.69923	0.0940605	0.666982	-4.25363	NO	NA	TMEM120A
	P02760	-0.384246	7.48453	-1.68723	0.0942483	0.666982	-4.42561	NO	NA	AMBP
	Q7Z4V5	0.169117	3.40497	1.68614	0.0944816	0.666982	-4.41947	NO	NA	HDGFL2
	Q9BTT6	0.361234	2.44037	1.68967	0.094593	0.666982	-4.33291	NO	NA	LRRC1
	Q5RI15	0.292145	2.61427	1.69169	0.0945995	0.666982	-4.32286	NO	NA	COX20
	Q92556	-0.225467	2.84372	-1.68577	0.0946506	0.666982	-4.41667	NO	NA	ELMO1
	B0I1T2	-0.326365	2.70264	-1.68562	0.09468	0.666982	-4.41689	NO	NA	MYO1G
	P00846	0.35487	2.8647	1.68786	0.0948269	0.666982	-4.34587	NO	NA	MT-ATP6
	Q9HA77	0.309058	2.43135	1.68471	0.094881	0.666982	-4.42394	NO	NA	CARS2
	P49908	-0.358112	2.84173	-1.68609	0.0949606	0.666982	-4.3906	NO	NA	SELENOP
	Q9NWU5	-0.317966	2.14012	-1.68917	0.0950342	0.666982	-4.33466	NO	NA	MRPL22
	Q96JB6	-0.606515	2.0772	-1.69657	0.0950521	0.666982	-4.25344	NO	NA	LOXL4
	Q9HBL0	0.261873	5.82831	1.68262	0.0951392	0.666982	-4.43235	NO	NA	TNS1
	Q9C056	0.383556	1.81975	1.69856	0.0952719	0.666982	-4.21825	NO	NA	NKX6-2
	P02787	-0.300433	9.91922	-1.68128	0.0954009	0.666982	-4.43432	NO	NA	TF
	P16220	-0.313113	2.01115	-1.68278	0.0954773	0.666982	-4.39917	NO	NA	CREB1
	A0A0C4DH36	0.301835	2.97894	1.68345	0.0955723	0.666982	-4.38465	NO	NA	IGHV3-38
	Q9GZP9	-0.47491	1.23864	-1.70871	0.0956716	0.666982	-4.19977	NO	NA	DERL2
	Q13409	0.100342	5.79724	1.67957	0.0957334	0.666982	-4.43682	NO	NA	DYNC1I2
	Q8NE09	0.57987	5.73223	1.69761	0.0959308	0.666982	-4.22529	NO	NA	RGS22
	Q8IWA5	0.263731	3.35754	1.67907	0.0960571	0.666982	-4.40886	NO	NA	SLC44A2
	P54317	-1.31416	5.54979	-1.69197	0.0962148	0.666982	-4.22668	NO	NA	PNLIPRP2
	O43237	0.107962	4.89824	1.67708	0.0962215	0.666982	-4.44046	NO	NA	DYNC1LI2
	Q9H479	0.274815	3.08501	1.67704	0.0962752	0.666982	-4.43878	NO	NA	FN3K
	P49754	-0.259909	1.27043	-1.68038	0.096315	0.666982	-4.36352	NO	NA	VPS41
	Q9BQ69	0.281841	3.46356	1.67556	0.0965662	0.666982	-4.43407	NO	NA	MACROD1
	Q8IYQ7	-0.538149	2.44611	-1.68539	0.0967128	0.666982	-4.27161	NO	NA	THNSL1
	Q5TBC7	0.303242	3.86447	1.67793	0.0967569	0.666982	-4.34253	NO	NA	BCL2L15
	P61278	0.881252	4.46161	1.68761	0.0967698	0.666982	-4.2724	NO	NA	SST
	Q9BY32	-0.229715	4.75434	-1.67352	0.0969432	0.667352	-4.44478	NO	NA	ITPA
	P17661	0.865565	6.05723	1.671	0.0975141	0.670269	-4.44576	NO	NA	DES
	Q4G0F5	-0.179886	3.60747	-1.669	0.0978865	0.670269	-4.44958	NO	NA	VPS26B
	P01889	-0.318036	5.53359	-1.66859	0.0978969	0.670269	-4.45281	NO	NA	HLA-B
	Q0VDG4	-0.470076	1.04392	-1.68147	0.0979632	0.670269	-4.2649	NO	NA	SCRN3
	Q9H089	-0.617215	0.468894	-1.69656	0.097968	0.670269	-4.21343	NO	NA	LSG1
	O15534	-0.186124	4.06303	-1.66645	0.0983708	0.671331	-4.45417	NO	NA	PER1
	P84022	-0.52572	1.22791	-1.69333	0.0983769	0.671331	-4.21299	NO	NA	SMAD3
	P02763	-0.355815	9.08036	-1.66576	0.0984843	0.671331	-4.45605	NO	NA	ORM1
	Q96JB2	-0.274742	3.13272	-1.66602	0.09875	0.671627	-4.40111	NO	NA	COG3
	P06454	0.216727	6.31832	1.66212	0.0991907	0.671627	-4.46219	NO	NA	PTMA
	P10153	-0.562383	5.4073	-1.66234	0.0992921	0.671627	-4.44267	NO	NA	RNASE2
	Q92597	-0.286447	5.3074	-1.66157	0.0993009	0.671627	-4.46298	NO	NA	NDRG1
	P06731	-0.771781	5.5158	-1.6626	0.0993214	0.671627	-4.44654	NO	NA	CEACAM5
	Q8IYB7	0.330595	1.64732	1.6695	0.0994888	0.671627	-4.3359	NO	NA	DIS3L2
	P09871	-0.228865	6.47336	-1.66035	0.0995705	0.671627	-4.46388	NO	NA	C1S
	Q96S66	0.197273	3.25936	1.65945	0.0999285	0.671627	-4.44509	NO	NA	CLCC1
	Q9H1C7	0.397852	3.62778	1.66212	0.0999306	0.671627	-4.38098	NO	NA	CYSTM1
	P05997	-0.22521	4.84213	-1.65852	0.0999387	0.671627	-4.46652	NO	NA	COL5A2
	P13762	-0.489805	2.79587	-1.67556	0.0999514	0.671627	-4.25269	NO	NA	HLA-DRB4
	P10746	-0.405053	1.36423	-1.66291	0.0999732	0.671627	-4.38332	NO	NA	UROS
	O95573	-0.17135	3.64052	-1.65642	0.100364	0.673439	-4.46954	NO	NA	ACSL3
	P07738	-0.294664	4.11887	-1.65345	0.100944	0.675334	-4.47469	NO	NA	BPGM
	Q8WVV9	0.219107	2.35526	1.65277	0.101284	0.675334	-4.45463	NO	NA	HNRNPLL
	P26022	-0.394487	2.95322	-1.65343	0.101412	0.675334	-4.43815	NO	NA	PTX3
	P35658	-0.185771	2.59265	-1.65114	0.101488	0.675334	-4.47534	NO	NA	NUP214
	Q9NX14	0.19495	5.64528	1.6507	0.101507	0.675334	-4.47866	NO	NA	NDUFB11
	P12724	-0.580119	4.91184	-1.65165	0.101594	0.675334	-4.43883	NO	NA	RNASE3
	P78406	-0.188964	2.89323	-1.6502	0.101608	0.675334	-4.47937	NO	NA	RAE1
	Q16181	0.100512	6.62074	1.65012	0.101625	0.675334	-4.47949	NO	NA	SEPTIN7
	Q96HJ9	0.584234	1.08986	1.68607	0.101838	0.675334	-4.22181	NO	NA	FMC1
	Q9Y365	0.344683	3.85962	1.64825	0.102081	0.675334	-4.46531	NO	NA	STARD10
	P55145	0.238779	5.43666	1.64768	0.102126	0.675334	-4.48299	NO	NA	MANF
	Q99598	0.140241	3.41999	1.6476	0.102165	0.675334	-4.47518	NO	NA	TSNAX
	Q9Y6F6	0.273003	2.68906	1.64833	0.10222	0.675334	-4.47352	NO	NA	IRAG1
	Q9NSB8	0.366019	6.26212	1.65441	0.10259	0.676093	-4.33991	NO	NA	HOMER2
	Q8N2S1	0.369936	4.26924	1.64541	0.102641	0.676093	-4.47748	NO	NA	LTBP4
	Q16775	0.177388	4.65482	1.6449	0.102699	0.676093	-4.48698	NO	NA	HAGH
	P49916	-0.28103	1.8677	-1.64414	0.103228	0.678771	-4.44686	NO	NA	LIG3
	Q9UJS0	0.21153	3.95159	1.64085	0.103563	0.680174	-4.49189	NO	NA	SLC25A13
	P19387	0.191121	3.05043	1.64014	0.103733	0.680491	-4.492	NO	NA	POLR2C
	O75400	-0.168707	3.76731	-1.6391	0.10395	0.68111	-4.49348	NO	NA	PRPF40A
	Q9P206	-0.362464	1.99719	-1.6396	0.104201	0.681952	-4.44464	NO	NA	KIAA1522
	O00186	0.175329	3.29677	1.63633	0.104505	0.682972	-4.49833	NO	NA	STXBP3
	Q8WVQ1	0.340891	2.479	1.63912	0.10472	0.682972	-4.41092	NO	NA	CANT1
	Q96EC8	0.291664	2.09609	1.64109	0.104809	0.682972	-4.4044	NO	NA	YIPF6
	Q92888	-0.164656	4.25326	-1.63459	0.104847	0.682972	-4.50169	NO	NA	ARHGEF1
	Q9NUY8	-0.29757	2.11798	-1.63851	0.105295	0.68509	-4.37788	NO	NA	TBC1D23
	P52657	0.178038	2.67225	1.63252	0.105747	0.687114	-4.44478	NO	NA	GTF2A2
	P48147	0.151188	4.75054	1.62983	0.105852	0.687114	-4.50847	NO	NA	PREP
	Q9H190	-0.528858	2.63882	-1.62816	0.106608	0.690988	-4.47561	NO	NA	SDCBP2
	Q5U5X0	-0.508642	1.3713	-1.63367	0.106697	0.690988	-4.36974	NO	NA	LYRM7
	P21589	-0.305305	4.43225	-1.6253	0.106837	0.691042	-4.514	NO	NA	NT5E
	P61224	0.168584	4.55695	1.62675	0.107003	0.691042	-4.45985	NO	NA	RAP1B
	Q9P0J7	-0.203939	0.912358	-1.6264	0.107077	0.691042	-4.46786	NO	NA	KCMF1
	Q96E39	0.192168	3.00846	1.62127	0.107824	0.693837	-4.50089	NO	NA	RBMXL1
	O43598	0.199546	4.79306	1.61966	0.108045	0.693837	-4.52196	NO	NA	DNPH1
	Q6ZRP7	-0.356172	1.66285	-1.62868	0.108077	0.693837	-4.36324	NO	NA	QSOX2
	P00558	-0.201843	10.1379	-1.61934	0.10809	0.693837	-4.52331	NO	NA	PGK1
	Q9NWX5	-0.283803	3.85482	-1.62224	0.108176	0.693837	-4.46019	NO	NA	ASB6
	Q5T0D9	-0.622169	1.66238	-1.64109	0.108256	0.693837	-4.26954	NO	NA	TPRG1L
	Q9H488	-0.197586	3.64285	-1.61675	0.108674	0.695569	-4.51892	NO	NA	POFUT1
	O00159	0.177745	6.56163	1.61617	0.108776	0.695569	-4.52779	NO	NA	MYO1C
	Q14761	-0.579874	1.93528	-1.64475	0.108987	0.696118	-4.27465	NO	NA	PTPRCAP
	P63098	-0.205787	3.52803	-1.61413	0.109364	0.697629	-4.52497	NO	NA	PPP3R1
	Q92925	-0.502298	0.903804	-1.63897	0.109484	0.697629	-4.27708	NO	NA	SMARCD2
	Q9BUT1	0.218801	5.15417	1.61248	0.109599	0.697629	-4.53207	NO	NA	BDH2
	Q8IWE2	-0.122392	4.3123	-1.61165	0.109781	0.697993	-4.53325	NO	NA	FAM114A1
	Q15365	0.146215	7.73242	1.61095	0.10991	0.698016	-4.53513	NO	NA	PCBP1
	Q6UWH4	-0.642513	0.691063	-1.61797	0.110046	0.698083	-4.41392	NO	NA	GASK1B
	P00746	-0.380326	3.33625	-1.60952	0.110293	0.698767	-4.53436	NO	NA	CFD
	P49589	-0.127925	4.95554	-1.60869	0.110404	0.698767	-4.5383	NO	NA	CARS1
	P57105	0.171318	3.65988	1.60725	0.110767	0.699516	-4.53135	NO	NA	SYNJ2BP
	Q9H4A3	-0.185132	2.84517	-1.60733	0.110773	0.699516	-4.53743	NO	NA	WNK1
	P36551	-0.229714	3.45418	-1.60597	0.111073	0.700469	-4.53934	NO	NA	CPOX
	P07093	-0.36501	2.46539	-1.60647	0.111176	0.700469	-4.51684	NO	NA	SERPINE2
	P50454	-0.252239	8.11642	-1.60268	0.11175	0.701609	-4.5458	NO	NA	SERPINH1
	Q0VD83	-0.365969	3.40457	-1.60283	0.111895	0.701609	-4.53192	NO	NA	APOBR
	P14902	-1.05043	1.70454	-1.62837	0.111944	0.701609	-4.28829	NO	NA	IDO1
	P51580	0.196557	3.58414	1.60114	0.112138	0.701609	-4.53897	NO	NA	TPMT
	Q6PI78	-0.307508	2.1637	-1.60283	0.112193	0.701609	-4.52086	NO	NA	TMEM65
	Q5T653	-0.347621	1.5979	-1.60369	0.112408	0.701609	-4.41978	NO	NA	MRPL2
	P00738	-0.435389	9.57119	-1.59828	0.112703	0.701609	-4.55285	NO	NA	HP
	Q92747	0.138584	4.95863	1.59772	0.112827	0.701609	-4.55363	NO	NA	ARPC1A
	Q9NXW2	-0.353461	1.53692	-1.60092	0.113063	0.701609	-4.46766	NO	NA	DNAJB12
	Q96S79	-0.439851	1.81637	-1.60015	0.113073	0.701609	-4.46436	NO	NA	RASL10B
	P40199	-0.692169	7.02323	-1.59541	0.11344	0.701609	-4.54602	NO	NA	CEACAM6
	Q9BVC5	-1.07721	3.50075	-1.62586	0.113506	0.701609	-4.28529	NO	NA	C2orf49
	Q96B36	-0.315907	2.76475	-1.59574	0.113642	0.701609	-4.50587	NO	NA	AKT1S1
	P14618	-0.199251	10.7702	-1.59345	0.113781	0.701609	-4.55957	NO	NA	PKM
	Q14678	0.431242	3.94502	1.60919	0.113877	0.701609	-4.34685	NO	NA	KANK1
	Q16881	0.163813	5.30591	1.59264	0.113963	0.701609	-4.56069	NO	NA	TXNRD1
	Q14002	0.649012	3.83808	1.6003	0.114104	0.701609	-4.42589	NO	NA	CEACAM7
	P19652	-0.309208	7.72938	-1.59187	0.11416	0.701609	-4.56085	NO	NA	ORM2
	Q9NVM6	-0.464333	0.842822	-1.59927	0.114204	0.701609	-4.40418	NO	NA	DNAJC17
	Q9NZ08	0.171018	4.82716	1.59119	0.114312	0.701609	-4.56179	NO	NA	ERAP1
	P16989	-0.212647	4.25137	-1.59135	0.114327	0.701609	-4.54505	NO	NA	YBX3
	Q9NPY3	-0.971487	0.774535	-1.65102	0.114387	0.701609	-4.27466	NO	NA	CD93
	Q8IUE6	0.174499	7.27837	1.58978	0.114631	0.701609	-4.56375	NO	NA	H2AC21
	P51608	0.181038	4.55499	1.58883	0.114823	0.701609	-4.56599	NO	NA	MECP2
	P02775	-0.466742	3.90061	-1.59564	0.114892	0.701609	-4.44441	NO	NA	PPBP
	Q9Y2L5	0.221378	3.33324	1.58996	0.115035	0.701609	-4.49419	NO	NA	TRAPPC8
	Q9UL25	-0.120963	4.87253	-1.58711	0.115211	0.701609	-4.56837	NO	NA	RAB21
	P10301	0.185463	4.80067	1.58692	0.115278	0.701609	-4.56771	NO	NA	RRAS
	Q9BXK5	0.169162	3.35361	1.58651	0.115395	0.701609	-4.56012	NO	NA	BCL2L13
	Q9NW82	-0.541861	1.87063	-1.62433	0.115529	0.701609	-4.28334	NO	NA	WDR70
	Q6YHU6	-1.18896	4.47606	-1.63482	0.115729	0.701609	-4.2786	NO	NA	THADA
	Q9BVT8	0.374046	1.90542	1.6054	0.115734	0.701609	-4.33007	NO	NA	TMUB1
	Q6UXB3	-0.55329	2.83151	-1.60975	0.11574	0.701609	-4.33073	NO	NA	LYPD2
	P00390	0.18904	5.77093	1.58473	0.115751	0.701609	-4.57166	NO	NA	GSR
	Q13113	0.486602	2.88651	1.59903	0.115879	0.701609	-4.32505	NO	NA	PDZK1IP1
	P01857	-0.371733	12.3063	-1.58414	0.115886	0.701609	-4.57248	NO	NA	IGHG1
	P14927	0.165202	4.51732	1.58305	0.116135	0.701718	-4.57399	NO	NA	UQCRB
	Q96K76	-0.189503	2.77074	-1.58219	0.116559	0.701718	-4.55218	NO	NA	USP47
	Q71RC2	-0.440907	1.27483	-1.60081	0.116583	0.701718	-4.33607	NO	NA	LARP4
	O75531	0.136066	7.3317	1.58068	0.116698	0.701718	-4.57633	NO	NA	BANF1
	Q13561	0.120048	5.98322	1.58041	0.116737	0.701718	-4.57762	NO	NA	DCTN2
	Q9H3Z4	-0.269008	2.64506	-1.58173	0.116749	0.701718	-4.54246	NO	NA	DNAJC5
	Q9UL18	0.234092	2.33412	1.5817	0.116785	0.701718	-4.55574	NO	NA	AGO1
	Q8NFZ5	-0.296454	4.68278	-1.58156	0.117183	0.703352	-4.50758	NO	NA	TNIP2
	P98164	-0.278396	4.62448	-1.58035	0.117352	0.703605	-4.52763	NO	NA	LRP2
	Q8IX12	0.156758	4.55365	1.57579	0.117822	0.705669	-4.58306	NO	NA	CCAR1
	Q13620	0.313249	2.21831	1.57565	0.118117	0.706674	-4.54382	NO	NA	CUL4B
	Q9BRJ7	-0.368446	1.82472	-1.60314	0.118448	0.707195	-4.30855	NO	NA	NUDT16L1
	Q9NX55	-0.20717	2.61132	-1.57307	0.118576	0.707195	-4.56744	NO	NA	HYPK
	Q08499	-0.617789	5.71033	-1.57414	0.118585	0.707195	-4.54216	NO	NA	PDE4D
	P51648	0.19895	4.19491	1.57146	0.118825	0.707871	-4.58901	NO	NA	ALDH3A2
	Q96JB5	0.185615	4.385	1.57047	0.119032	0.708346	-4.5913	NO	NA	CDK5RAP3
	P78347	0.159678	4.35415	1.56977	0.119193	0.70855	-4.59225	NO	NA	GTF2I
	P35542	-0.329068	5.20152	-1.56768	0.119728	0.710974	-4.59323	NO	NA	SAA4
	Q86UU1	0.18457	3.66083	1.56588	0.120126	0.711556	-4.59664	NO	NA	PHLDB1
	Q8WXA9	-0.617916	1.21586	-1.59411	0.120178	0.711556	-4.3128	NO	NA	SREK1
	P82909	0.197522	3.77806	1.56552	0.120209	0.711556	-4.59713	NO	NA	MRPS36
	Q86VM9	-0.391604	3.04242	-1.56998	0.120578	0.712981	-4.4451	NO	NA	ZC3H18
	Q05397	-0.142154	3.62088	-1.56226	0.121	0.713983	-4.59332	NO	NA	PTK2
	Q9H098	0.2622	3.01258	1.56278	0.121003	0.713983	-4.5727	NO	NA	FAM107B
	P08567	-0.267784	3.11581	-1.56143	0.121375	0.714209	-4.58036	NO	NA	PLEK
	P09104	-0.214217	5.17542	-1.5606	0.12139	0.714209	-4.60288	NO	NA	ENO2
	P62304	0.277609	4.30655	1.5617	0.121458	0.714209	-4.55168	NO	NA	SNRPE
	Q562E7	-0.381537	1.67407	-1.56443	0.121768	0.714209	-4.47325	NO	NA	WDR81
	Q16629	0.140127	6.32118	1.55838	0.121868	0.714209	-4.6078	NO	NA	SRSF7
	O76021	0.185375	4.24349	1.55796	0.122015	0.714209	-4.60648	NO	NA	RSL1D1
	P08246	-0.581984	6.49247	-1.55767	0.122352	0.714209	-4.56706	NO	NA	ELANE
	P47736	-0.786656	1.28985	-1.58214	0.122376	0.714209	-4.34319	NO	NA	RAP1GAP
	O75475	0.220145	3.81709	1.5561	0.122434	0.714209	-4.60997	NO	NA	PSIP1
	Q17R89	-0.349679	3.41598	-1.56062	0.122466	0.714209	-4.52362	NO	NA	ARHGAP44
	Q9GZQ3	-0.182974	2.52747	-1.55626	0.122469	0.714209	-4.60682	NO	NA	COMMD5
	Q6P587	0.232068	4.54501	1.55549	0.122579	0.714209	-4.61079	NO	NA	FAHD1
	P14649	-0.333536	1.36287	-1.55697	0.123069	0.715597	-4.52781	NO	NA	MYL6B
	Q92621	-0.167768	2.34315	-1.55372	0.123073	0.715597	-4.60303	NO	NA	NUP205
	Q9UK76	0.249821	3.5413	1.55274	0.123333	0.716358	-4.60339	NO	NA	JPT1
	P51970	0.258628	3.69931	1.55128	0.123559	0.716927	-4.61744	NO	NA	NDUFA8
	A0A0C4DH34	-0.319956	4.66765	-1.55027	0.124003	0.718755	-4.60372	NO	NA	IGHV4-28
	Q8TAX9	0.410521	3.05003	1.55148	0.124223	0.71928	-4.53017	NO	NA	GSDMB
	P08473	-0.54358	1.81421	-1.55323	0.12458	0.720072	-4.51631	NO	NA	MME
	Q9H3Q1	0.323523	2.48198	1.54938	0.124618	0.720072	-4.54452	NO	NA	CDC42EP4
	P35914	0.151278	4.61616	1.54579	0.124904	0.720978	-4.62392	NO	NA	HMGCL
	Q9NQR4	0.124283	4.47666	1.54497	0.125102	0.721372	-4.62502	NO	NA	NIT2
	O43837	0.149767	3.80355	1.5422	0.125773	0.723254	-4.62876	NO	NA	IDH3B
	Q86VB7	-0.254917	4.3983	-1.54229	0.125799	0.723254	-4.62668	NO	NA	CD163
	Q9NYB0	-0.423999	1.64069	-1.5549	0.125817	0.723254	-4.41492	NO	NA	TERF2IP
	P19320	-0.265695	2.39734	-1.54279	0.125981	0.723451	-4.60014	NO	NA	VCAM1
	O14949	0.21718	4.83043	1.53946	0.126489	0.725312	-4.62315	NO	NA	UQCRQ
	P19474	-0.154309	3.66928	-1.53856	0.126659	0.725312	-4.63365	NO	NA	TRIM21
	Q07955	0.137573	6.76718	1.53811	0.126771	0.725312	-4.63426	NO	NA	SRSF1
	Q9Y265	0.121093	5.2471	1.53729	0.126946	0.725312	-4.63631	NO	NA	RUVBL1
	P14207	0.46087	3.0527	1.54634	0.127034	0.725312	-4.4431	NO	NA	FOLR2
	Q6P4A8	0.312154	4.18078	1.53679	0.127192	0.725312	-4.62481	NO	NA	PLBD1
	Q9NPH3	-0.52208	1.06066	-1.54156	0.127336	0.725312	-4.53274	NO	NA	IL1RAP
	Q99798	0.170395	6.69674	1.53517	0.127467	0.725312	-4.63916	NO	NA	ACO2
	Q96JC1	-0.275419	3.61482	-1.53572	0.12756	0.725312	-4.62214	NO	NA	VPS39
	Q9HB66	-0.398498	1.75481	-1.53987	0.127695	0.725312	-4.49356	NO	NA	MKKS
	P54578	0.139336	5.76061	1.53407	0.127736	0.725312	-4.64063	NO	NA	USP14
	P42830	-1.03089	2.24162	-1.58506	0.12793	0.725674	-4.37364	NO	NA	CXCL5
	Q99816	-0.131051	4.19632	-1.53133	0.128435	0.726067	-4.64334	NO	NA	TSG101
	Q14574	-1.11238	2.10586	-1.59803	0.128506	0.726067	-4.32445	NO	NA	DSC3
	Q13085	-0.270009	2.3382	-1.53251	0.128524	0.726067	-4.57153	NO	NA	ACACA
	Q5EBL8	0.354321	2.02653	1.53498	0.128689	0.726067	-4.49227	NO	NA	PDZD11
	Q9ULC6	0.671011	1.92396	1.5608	0.128738	0.726067	-4.36029	NO	NA	PADI1
	O75534	0.154981	3.90428	1.52888	0.129017	0.726067	-4.64757	NO	NA	CSDE1
	Q15582	-0.335355	8.81341	-1.52882	0.129032	0.726067	-4.64765	NO	NA	TGFBI
	P04406	-0.185163	12.3626	-1.52857	0.129095	0.726067	-4.64799	NO	NA	GAPDH
	Q6KB66	-0.346032	1.69295	-1.53263	0.129171	0.726067	-4.54543	NO	NA	KRT80
	Q7L2J0	-0.604727	2.20825	-1.55018	0.12962	0.726114	-4.36346	NO	NA	MEPCE
	Q02218	0.128958	5.34441	1.52579	0.129808	0.726114	-4.65074	NO	NA	OGDH
	Q9BSD7	0.18632	3.31519	1.52575	0.129844	0.726114	-4.64982	NO	NA	NTPCR
	P48506	0.221026	3.55853	1.52495	0.129995	0.726114	-4.65282	NO	NA	GCLC
	P69905	-0.407385	13.3878	-1.5239	0.130257	0.726114	-4.65422	NO	NA	HBA1
	O14578	-0.559993	5.45881	-1.54307	0.130325	0.726114	-4.37262	NO	NA	CIT
	Q9HA65	0.233336	2.25603	1.52417	0.130338	0.726114	-4.6406	NO	NA	TBC1D17
	O95497	-0.691956	2.68748	-1.53979	0.13047	0.726114	-4.40614	NO	NA	VNN1
	P15502	0.460219	3.93655	1.52338	0.130562	0.726114	-4.6331	NO	NA	ELN
	P16519	-0.48128	2.81774	-1.53703	0.130597	0.726114	-4.41267	NO	NA	PCSK2
	Q14203	0.0894356	4.72882	1.52257	0.130612	0.726114	-4.65503	NO	NA	DCTN1
	Q8N6H7	0.159477	3.12988	1.52143	0.130921	0.727106	-4.6481	NO	NA	ARFGAP2
	Q8N4H5	0.430382	2.62564	1.52652	0.131456	0.72863	-4.46024	NO	NA	TOMM5
	P55268	0.380187	5.26297	1.51898	0.13149	0.72863	-4.66076	NO	NA	LAMB2
	O60508	-0.332149	1.40842	-1.52188	0.131711	0.72863	-4.54378	NO	NA	CDC40
	P30048	0.174833	8.21717	1.51807	0.131718	0.72863	-4.66197	NO	NA	PRDX3
	P25067	-0.651943	2.58355	-1.5283	0.132279	0.731009	-4.43589	NO	NA	COL8A2
	Q9BPY8	0.373375	4.82673	1.51459	0.132694	0.732578	-4.65524	NO	NA	HOPX
	P42773	0.394742	2.73346	1.52264	0.133288	0.735127	-4.44563	NO	NA	CDKN2C
	P05155	-0.218825	7.51136	-1.51116	0.133493	0.73553	-4.67016	NO	NA	SERPING1
	Q08380	-0.252377	6.95904	-1.50991	0.133786	0.735731	-4.67277	NO	NA	LGALS3BP
	P14406	0.178901	6.05727	1.50998	0.133793	0.735731	-4.67171	NO	NA	COX7A2
	Q92499	0.0998199	5.95609	1.50732	0.134449	0.735886	-4.67619	NO	NA	DDX1
	Q9H269	-0.163708	2.88694	-1.50614	0.134799	0.735886	-4.67578	NO	NA	VPS16
	Q9UI26	-0.630661	0.419221	-1.56548	0.134926	0.735886	-4.36279	NO	NA	IPO11
	Q13885	0.217275	4.75485	1.50527	0.13507	0.735886	-4.66748	NO	NA	TUBB2A
	Q96FV9	0.279875	2.43101	1.5077	0.135216	0.735886	-4.60712	NO	NA	THOC1
	Q9UJL9	-0.79196	4.21558	-1.51596	0.135477	0.735886	-4.45875	NO	NA	ZFP69B
	P47929	-0.878258	4.41704	-1.5099	0.135573	0.735886	-4.5325	NO	NA	LGALS7
	A0A0B4J1Y9	-0.330101	2.94193	-1.51187	0.135653	0.735886	-4.50219	NO	NA	IGHV3-72
	O75093	-0.216615	3.61415	-1.50291	0.135703	0.735886	-4.66185	NO	NA	SLIT1
	P13473	-0.22201	7.05017	-1.50175	0.135904	0.735886	-4.68254	NO	NA	LAMP2
	P11215	-0.347526	4.0002	-1.50108	0.136076	0.735886	-4.68341	NO	NA	ITGAM
	P16112	-1.05565	1.63367	-1.53116	0.136225	0.735886	-4.37286	NO	NA	ACAN
	Q96KP4	0.160579	7.38294	1.50036	0.136239	0.735886	-4.68534	NO	NA	CNDP2
	P35612	-0.488503	2.2374	-1.50983	0.136254	0.735886	-4.48426	NO	NA	ADD2
	P32321	0.187078	3.0681	1.50128	0.136257	0.735886	-4.65117	NO	NA	DCTD
	O94851	-0.223138	2.99395	-1.5018	0.136538	0.735886	-4.60379	NO	NA	MICAL2
	P36269	0.286088	5.81198	1.49928	0.136542	0.735886	-4.68578	NO	NA	GGT5
	Q04206	-0.137869	3.50211	-1.49912	0.136583	0.735886	-4.68598	NO	NA	RELA
	P06702	-0.635925	8.95391	-1.49778	0.136932	0.735886	-4.68775	NO	NA	S100A9
	P48507	-0.211991	3.37185	-1.49788	0.136954	0.735886	-4.67812	NO	NA	GCLM
	P36021	0.566784	2.51809	1.50741	0.136957	0.735886	-4.42765	NO	NA	SLC16A2
	Q9UNA1	-0.504265	0.453136	-1.50567	0.137	0.735886	-4.49291	NO	NA	ARHGAP26
	P07195	0.188447	8.21252	1.49695	0.137123	0.735886	-4.6898	NO	NA	LDHB
	Q8IZ02	-0.315117	3.05016	-1.49911	0.137163	0.735886	-4.62637	NO	NA	LRRC34
	Q9UJY1	0.288096	2.89038	1.49814	0.137186	0.735886	-4.65112	NO	NA	HSPB8
	Q04760	0.136726	6.92898	1.49654	0.137253	0.735886	-4.68936	NO	NA	GLO1
	Q9BRF8	-0.147883	4.27971	-1.49507	0.137637	0.736711	-4.69129	NO	NA	CPPED1
	P26640	0.154685	5.2055	1.49441	0.137784	0.736711	-4.69312	NO	NA	VARS1
	Q9H019	-0.328393	1.44987	-1.49749	0.137929	0.736711	-4.59307	NO	NA	MTFR1L
	Q99714	0.130558	6.76557	1.49373	0.137962	0.736711	-4.69402	NO	NA	HSD17B10
	Q969T9	0.168168	3.90417	1.4938	0.138067	0.736711	-4.68146	NO	NA	WBP2
	P67775	-0.143846	3.52992	-1.49255	0.138392	0.73774	-4.69046	NO	NA	PPP2CA
	Q9H0K1	-0.386265	3.93672	-1.49611	0.138664	0.738482	-4.54811	NO	NA	SIK2
	Q92665	-0.225158	2.36017	-1.49172	0.138986	0.739492	-4.63897	NO	NA	MRPS31
	Q8IYT4	-0.206527	6.91297	-1.48924	0.139139	0.7396	-4.69988	NO	NA	KATNAL2
	Q9UI10	-0.227486	2.26325	-1.4889	0.139402	0.740076	-4.69302	NO	NA	EIF2B4
	P48061	-0.502128	2.60198	-1.50431	0.139494	0.740076	-4.43414	NO	NA	CXCL12
	O95238	-0.559147	3.65645	-1.50519	0.139767	0.740263	-4.43049	NO	NA	SPDEF
	A0A0C4DH25	-0.293551	5.692	-1.4867	0.139904	0.740263	-4.69167	NO	NA	IGKV3D-20
	Q96D15	-0.271633	5.89495	-1.48583	0.14006	0.740263	-4.70333	NO	NA	RCN3
	Q14210	-1.09976	3.76314	-1.50711	0.14006	0.740263	-4.43863	NO	NA	LY6D
	O95154	0.47752	3.94035	1.48662	0.140294	0.740796	-4.6085	NO	NA	AKR7A3
	P0DJI8	-0.559237	3.59735	-1.48861	0.140785	0.742682	-4.54373	NO	NA	SAA1
	P05107	-0.298525	5.27462	-1.48104	0.141332	0.743441	-4.70955	NO	NA	ITGB2
	Q6GMV2	-0.319116	1.55071	-1.48784	0.141353	0.743441	-4.51707	NO	NA	SMYD5
	O15020	-0.358549	1.91523	-1.48527	0.141453	0.743441	-4.5822	NO	NA	SPTBN2
	P07339	-0.22618	9.42208	-1.4802	0.141533	0.743441	-4.71163	NO	NA	CTSD
	Q6P996	0.236985	4.30911	1.47871	0.141977	0.743441	-4.71156	NO	NA	PDXDC1
	O95571	0.254841	6.07954	1.4785	0.142009	0.743441	-4.71283	NO	NA	ETHE1
	Q6NYC8	-0.150042	3.63353	-1.47815	0.142103	0.743441	-4.71329	NO	NA	PPP1R18
	P05023	0.180439	6.82053	1.47755	0.14224	0.743441	-4.71505	NO	NA	ATP1A1
	O94886	0.33903	2.508	1.47899	0.142288	0.743441	-4.65712	NO	NA	TMEM63A
	P22676	-0.403151	3.39478	-1.47823	0.142523	0.743441	-4.67327	NO	NA	CALB2
	P50151	-0.215332	3.62503	-1.47596	0.142838	0.743441	-4.70243	NO	NA	GNG10
	Q9HB21	0.249373	1.79754	1.47571	0.143105	0.743441	-4.68751	NO	NA	PLEKHA1
	A0MZ66	0.230989	3.25304	1.47445	0.143117	0.743441	-4.70942	NO	NA	SHTN1
	O75173	-0.412954	2.15659	-1.47827	0.143264	0.743441	-4.63257	NO	NA	ADAMTS4
	Q14160	0.16755	3.09901	1.47296	0.143494	0.743441	-4.71998	NO	NA	SCRIB
	Q9Y2R5	-0.33317	1.77636	-1.4759	0.143582	0.743441	-4.60157	NO	NA	MRPS17
	O60844	1.75803	0.35263	1.56527	0.143593	0.743441	-4.40712	NO	NA	ZG16
	P07858	-0.267221	8.29002	-1.47216	0.143686	0.743441	-4.722	NO	NA	CTSB
	P14384	-0.355605	1.91865	-1.48002	0.143702	0.743441	-4.55288	NO	NA	CPM
	Q53F19	-0.341817	1.57115	-1.47928	0.143756	0.743441	-4.56537	NO	NA	NCBP3
	P08758	0.132974	10.7319	1.4719	0.143758	0.743441	-4.72235	NO	NA	ANXA5
	Q9NPJ3	0.164876	4.82662	1.47124	0.143958	0.743441	-4.7222	NO	NA	ACOT13
	O15117	-0.457743	1.52376	-1.48261	0.143995	0.743441	-4.51614	NO	NA	FYB1
	P02100	-0.539395	2.29388	-1.4802	0.144144	0.743519	-4.50559	NO	NA	HBE1
	Q96GA7	0.215193	3.08195	1.46987	0.144378	0.744039	-4.71434	NO	NA	SDSL
	P43146	0.384189	3.82817	1.47251	0.144535	0.744164	-4.63282	NO	NA	DCC
	Q9BQ13	0.478765	2.40148	1.4765	0.144874	0.744692	-4.51256	NO	NA	KCTD14
	Q5JS37	0.342695	1.90941	1.47427	0.145027	0.744692	-4.55374	NO	NA	NHLRC3
	O75964	0.136476	6.11628	1.46688	0.145115	0.744692	-4.72879	NO	NA	ATP5MG
	Q99470	-0.272542	2.043	-1.46761	0.145172	0.744692	-4.69431	NO	NA	SDF2
	Q9Y4L1	0.185321	6.33502	1.46578	0.145413	0.745244	-4.7302	NO	NA	HYOU1
	Q9NR28	0.143791	4.55533	1.46527	0.145578	0.745402	-4.72987	NO	NA	DIABLO
	Q8TCD5	0.148097	3.21636	1.46448	0.145792	0.745811	-4.73088	NO	NA	NT5C
	Q92764	1.26922	5.06038	1.5189	0.146202	0.745863	-4.38383	NO	NA	KRT35
	Q96BW9	0.746689	0.0157613	1.50874	0.146295	0.745863	-4.38713	NO	NA	TAMM41
	Q9NTX5	0.210607	4.3155	1.4625	0.14631	0.745863	-4.73442	NO	NA	ECHDC1
	Q9HCE1	-0.316968	1.77141	-1.46512	0.146375	0.745863	-4.63734	NO	NA	MOV10
	P29728	-0.27669	3.2248	-1.46241	0.146482	0.745863	-4.72824	NO	NA	OAS2
	P34949	0.156546	3.24268	1.46151	0.146604	0.745863	-4.73469	NO	NA	MPI
	P05109	-0.628262	9.33597	-1.46093	0.146739	0.74587	-4.73643	NO	NA	S100A8
	Q8N4P3	-0.341703	2.52278	-1.464	0.146927	0.746143	-4.6028	NO	NA	HDDC3
	P30626	0.13411	7.52273	1.45921	0.147235	0.746544	-4.73762	NO	NA	SRI
	Q06546	0.312523	1.86265	1.46355	0.147556	0.746544	-4.59314	NO	NA	GABPA
	Q9HC36	-0.944048	0.813286	-1.50346	0.147644	0.746544	-4.39029	NO	NA	MRM3
	Q9Y3A5	0.14036	5.0356	1.45717	0.147795	0.746544	-4.74022	NO	NA	SBDS
	A0A075B7D0	-0.465543	5.35114	-1.4581	0.147798	0.746544	-4.71323	NO	NA	IGHV1OR15-1
	P50281	-0.190701	4.25159	-1.45733	0.147825	0.746544	-4.72934	NO	NA	MMP14
	Q8WUM4	0.0954876	6.48909	1.45622	0.148033	0.746544	-4.74243	NO	NA	PDCD6IP
	Q86V48	-0.158007	3.13151	-1.45618	0.148141	0.746544	-4.73079	NO	NA	LUZP1
	P29508	-0.590077	3.45631	-1.46203	0.148211	0.746544	-4.58996	NO	NA	SERPINB3
	P55769	0.137999	5.72756	1.45503	0.148362	0.746631	-4.74395	NO	NA	SNU13
	P56279	-1.07145	1.35186	-1.51333	0.148614	0.747226	-4.38939	NO	NA	TCL1A
	Q13641	-0.270939	2.04451	-1.45354	0.149146	0.747953	-4.70782	NO	NA	TPBG
	Q14980	0.129801	5.03138	1.4516	0.149314	0.747953	-4.74833	NO	NA	NUMA1
	Q9NQT8	0.177083	3.8399	1.45138	0.149397	0.747953	-4.7476	NO	NA	KIF13B
	Q7Z304	-0.544248	1.66898	-1.46431	0.149503	0.747953	-4.52	NO	NA	MAMDC2
	Q00796	0.220768	5.5763	1.45062	0.149586	0.747953	-4.74957	NO	NA	SORD
	Q92851	-0.530677	1.24888	-1.45699	0.150011	0.747953	-4.55886	NO	NA	CASP10
	P04196	-0.237432	6.25476	-1.44905	0.150046	0.747953	-4.75056	NO	NA	HRG
	Q92615	-0.405	1.11767	-1.45402	0.150115	0.747953	-4.61514	NO	NA	LARP4B
	P49326	1.07277	1.20391	1.47502	0.150307	0.747953	-4.41062	NO	NA	FMO5
	Q9HD45	0.171978	4.51295	1.44806	0.150322	0.747953	-4.75181	NO	NA	TM9SF3
	O95168	0.157289	4.66162	1.44787	0.150375	0.747953	-4.75205	NO	NA	NDUFB4
	P11766	0.149021	6.77137	1.44769	0.150401	0.747953	-4.75328	NO	NA	ADH5
	Q96GX2	-0.445636	1.30176	-1.45608	0.150503	0.747953	-4.53454	NO	NA	ATXN7L3B
	P31930	0.152851	6.69208	1.44582	0.150925	0.749108	-4.75566	NO	NA	UQCRC1
	O15173	0.148447	5.27841	1.44554	0.151004	0.749108	-4.75601	NO	NA	PGRMC2
	Q8N4Q1	0.512381	1.95263	1.45823	0.151163	0.749229	-4.48594	NO	NA	CHCHD4
	Q96GD0	0.302485	2.77266	1.44561	0.151447	0.749318	-4.67941	NO	NA	PDXP
	Q9BZH6	-0.241273	2.64979	-1.44372	0.151824	0.749318	-4.72226	NO	NA	WDR11
	O75521	0.261951	3.39988	1.44286	0.151853	0.749318	-4.73962	NO	NA	ECI2
	P07108	0.195556	7.15895	1.44241	0.151883	0.749318	-4.75997	NO	NA	DBI
	Q8TEX9	0.190879	3.03286	1.44222	0.151982	0.749318	-4.75043	NO	NA	IPO4
	Q9Y2D5	0.136975	3.9153	1.44212	0.151987	0.749318	-4.75932	NO	NA	AKAP2
	Q6DD88	0.111164	5.5068	1.44055	0.152406	0.749446	-4.76231	NO	NA	ATL3
	P07360	-0.315797	3.85356	-1.44027	0.152534	0.749446	-4.76064	NO	NA	C8G
	P08582	-0.510886	2.37685	-1.44729	0.152858	0.749446	-4.57746	NO	NA	MELTF
	Q16531	0.122997	5.52411	1.43856	0.15297	0.749446	-4.76483	NO	NA	DDB1
	Q9BYJ9	0.642105	0.36622	1.46361	0.15307	0.749446	-4.44448	NO	NA	YTHDF1
	Q13643	-0.241503	5.29449	-1.43835	0.153077	0.749446	-4.76305	NO	NA	FHL3
	P45974	0.104698	5.97462	1.4377	0.153213	0.749446	-4.76591	NO	NA	USP5
	P60033	0.226734	5.21991	1.43774	0.153224	0.749446	-4.76485	NO	NA	CD81
	Q03154	0.226038	4.1657	1.43666	0.153531	0.749446	-4.76621	NO	NA	ACY1
	P55786	0.105884	5.69158	1.43644	0.15357	0.749446	-4.7675	NO	NA	NPEPPS
	O95319	-0.330293	1.6339	-1.43957	0.153708	0.749446	-4.63191	NO	NA	CELF2
	P0DPB6	-0.265191	2.14986	-1.43775	0.153828	0.749446	-4.68423	NO	NA	POLR1D
	O95104	0.27183	1.55548	1.43995	0.153835	0.749446	-4.64612	NO	NA	SCAF4
	Q86W42	0.182915	2.22385	1.43649	0.153895	0.749446	-4.73016	NO	NA	THOC6
	Q86X10	-0.267359	1.732	-1.44722	0.15421	0.749685	-4.53878	NO	NA	RALGAPB
	Q7L775	-0.421842	1.41812	-1.44019	0.154212	0.749685	-4.58529	NO	NA	EPM2AIP1
	Q9ULX6	-0.484594	1.85028	-1.44534	0.154369	0.749791	-4.48874	NO	NA	AKAP8L
	A6NIH7	-0.464416	0.700257	-1.438	0.154768	0.749998	-4.60013	NO	NA	UNC119B
	P60891	-0.268744	2.79537	-1.43323	0.154793	0.749998	-4.70865	NO	NA	PRPS1
	Q6UXB8	0.777658	2.24956	1.4712	0.154815	0.749998	-4.41457	NO	NA	PI16
	Q14669	0.182792	1.97267	1.43102	0.155313	0.750849	-4.74214	NO	NA	TRIP12
	O14745	0.222598	5.2803	1.42982	0.155458	0.750849	-4.77581	NO	NA	NHERF1
	Q9HB40	0.181077	4.14038	1.42931	0.155626	0.750849	-4.77543	NO	NA	SCPEP1
	P09455	0.314749	5.62569	1.42856	0.155819	0.750849	-4.77739	NO	NA	RBP1
	Q9BYD6	0.208302	2.60811	1.42963	0.155822	0.750849	-4.73131	NO	NA	MRPL1
	Q86UE4	0.124853	5.57999	1.42819	0.155926	0.750849	-4.77785	NO	NA	MTDH
	Q9Y3S1	1.2784	1.67217	1.49931	0.156074	0.750849	-4.43082	NO	NA	WNK2
	Q8IYI6	-0.234978	1.25033	-1.43175	0.156213	0.750849	-4.63514	NO	NA	EXOC8
	O75146	0.331032	2.00925	1.42889	0.156216	0.750849	-4.69885	NO	NA	HIP1R
	Q13564	0.100813	3.80268	1.42663	0.156398	0.750849	-4.77879	NO	NA	NAE1
	Q9NVE7	-0.216356	2.41388	-1.42578	0.156791	0.750849	-4.7496	NO	NA	PANK4
	O00142	-0.187647	4.44975	-1.42515	0.156894	0.750849	-4.76977	NO	NA	TK2
	O00273	0.189875	2.68755	1.42448	0.157018	0.750849	-4.78147	NO	NA	DFFA
	Q9BRR9	-0.324898	1.31259	-1.42771	0.157042	0.750849	-4.6772	NO	NA	ARHGAP9
	Q9NZQ3	0.237468	1.81999	1.42619	0.157092	0.750849	-4.70849	NO	NA	NCKIPSD
	Q9Y696	-0.136483	6.15866	-1.42374	0.157207	0.750849	-4.78341	NO	NA	CLIC4
	A6NHR9	-0.21816	2.27685	-1.42357	0.157566	0.750849	-4.7552	NO	NA	SMCHD1
	Q96MM6	0.283517	2.60491	1.42408	0.15757	0.750849	-4.72423	NO	NA	HSPA12B
	Q8TC12	0.189004	3.78142	1.42207	0.157712	0.750849	-4.78447	NO	NA	RDH11
	Q9GZU7	-0.310963	1.46118	-1.42703	0.157724	0.750849	-4.62683	NO	NA	CTDSP1
	Q00013	-0.206309	3.04307	-1.42179	0.157818	0.750849	-4.78378	NO	NA	MPP1
	Q9BXJ4	-0.490322	3.55129	-1.4265	0.158302	0.752509	-4.65295	NO	NA	C1QTNF3
	Q14011	0.169773	5.46735	1.41687	0.159225	0.75547	-4.79094	NO	NA	CIRBP
	Q7L2E3	0.20052	2.30888	1.41706	0.159292	0.75547	-4.76971	NO	NA	DHX30
	P10644	0.141519	4.46833	1.41643	0.159332	0.75547	-4.79251	NO	NA	PRKAR1A
	Q9Y5J7	0.191222	3.81728	1.41416	0.16014	0.758658	-4.77327	NO	NA	TIMM9
	Q96IX5	0.283468	3.3716	1.41449	0.160325	0.758748	-4.73691	NO	NA	ATP5MK
	Q9Y5S2	0.148229	2.9419	1.41252	0.160498	0.758748	-4.79633	NO	NA	CDC42BPB
	Q93045	-0.17647	4.70336	-1.41237	0.160567	0.758748	-4.78764	NO	NA	STMN2
	Q08174	0.27492	2.5267	1.41093	0.161113	0.760684	-4.77621	NO	NA	PCDH1
	P29120	-0.708996	1.78192	-1.41642	0.161505	0.760857	-4.59326	NO	NA	PCSK1
	P25205	-0.317103	2.81196	-1.40978	0.161649	0.760857	-4.72546	NO	NA	MCM3
	Q9BYD1	0.200698	2.96831	1.40867	0.161656	0.760857	-4.80005	NO	NA	MRPL13
	P01700	-0.304206	6.11343	-1.40794	0.161847	0.760857	-4.80199	NO	NA	IGLV1-47
	Q9BRQ5	-0.258968	4.75852	-1.40925	0.161994	0.760857	-4.71058	NO	NA	ORAI3
	O95428	-0.467486	0.955179	-1.41709	0.162206	0.760857	-4.53242	NO	NA	PAPLN
	Q5BJF2	-0.796338	2.80877	-1.41995	0.162227	0.760857	-4.49752	NO	NA	TMEM97
	P16949	-0.19051	4.8133	-1.40653	0.162241	0.760857	-4.80476	NO	NA	STMN1
	Q96CM8	0.222581	2.7955	1.40618	0.162464	0.761259	-4.78407	NO	NA	ACSF2
	Q8NFW8	0.162824	3.71129	1.40458	0.162818	0.762278	-4.80716	NO	NA	CMAS
	Q587I9	0.578667	0.914664	1.41637	0.16356	0.764721	-4.54652	NO	NA	SFT2D3
	Q96GE6	0.761519	2.64095	1.42295	0.163614	0.764721	-4.4455	NO	NA	CALML4
	Q13151	0.11991	5.55652	1.39903	0.164498	0.767046	-4.81296	NO	NA	HNRNPA0
	O75828	0.216593	5.03863	1.39882	0.164559	0.767046	-4.81321	NO	NA	CBR3
	A0AV96	0.290788	2.69043	1.39945	0.164683	0.767046	-4.75807	NO	NA	RBM47
	Q9Y653	-0.404581	1.06903	-1.40182	0.16484	0.767046	-4.67197	NO	NA	ADGRG1
	Q9UI14	0.297125	1.83221	1.39989	0.164876	0.767046	-4.70843	NO	NA	RABAC1
	O43772	0.268154	2.93109	1.3986	0.164937	0.767046	-4.74963	NO	NA	SLC25A20
	P07476	-0.785636	3.75113	-1.40863	0.165264	0.767459	-4.58045	NO	NA	IVL
	Q9H857	0.279252	2.25567	1.3973	0.16565	0.767459	-4.72185	NO	NA	NT5DC2
	P06127	-0.592566	2.4261	-1.4139	0.16576	0.767459	-4.49589	NO	NA	CD5
	P28289	0.399161	2.08687	1.39558	0.166064	0.767459	-4.72675	NO	NA	TMOD1
	Q9BYZ2	0.623505	4.06133	1.40536	0.16623	0.767459	-4.57448	NO	NA	LDHAL6B
	Q8NCF5	-0.60067	1.43708	-1.40914	0.166342	0.767459	-4.50381	NO	NA	NFATC2IP
	P41218	-0.300835	5.785	-1.39267	0.166409	0.767459	-4.82074	NO	NA	MNDA
	Q96L92	0.135071	3.69921	1.39091	0.166939	0.767459	-4.82288	NO	NA	SNX27
	O00469	-0.333522	4.31625	-1.39129	0.166946	0.767459	-4.80925	NO	NA	PLOD2
	P49454	-0.157992	6.45328	-1.39083	0.167085	0.767459	-4.80981	NO	NA	CENPF
	P35610	-0.212434	2.29665	-1.39163	0.167218	0.767459	-4.75204	NO	NA	SOAT1
	Q9UBB9	-0.571126	-0.525948	-1.41141	0.167221	0.767459	-4.51365	NO	NA	TFIP11
	P08294	0.47991	5.9693	1.39004	0.167227	0.767459	-4.82289	NO	NA	SOD3
	Q8WTS6	-0.17613	3.17306	-1.38976	0.167286	0.767459	-4.82428	NO	NA	SETD7
	Q9Y3E5	0.205622	2.51618	1.38891	0.167544	0.767459	-4.82532	NO	NA	PTRH2
	O14498	-0.352956	6.15695	-1.38888	0.167555	0.767459	-4.82536	NO	NA	ISLR
	A0A075B7B8	1.43926	3.1698	1.478	0.167574	0.767459	-4.43029	NO	NA	IGHV3OR16-12
	Q03169	0.17927	3.46658	1.38871	0.167606	0.767459	-4.82557	NO	NA	TNFAIP2
	P10253	-0.175894	5.26264	-1.38851	0.167642	0.767459	-4.82684	NO	NA	GAA
	Q9H2D6	0.110811	3.71998	1.38793	0.167844	0.767459	-4.82652	NO	NA	TRIOBP
	Q6UW68	0.172454	4.67072	1.38727	0.168044	0.767459	-4.82732	NO	NA	TMEM205
	Q15075	0.109423	4.7554	1.38716	0.168054	0.767459	-4.82849	NO	NA	EEA1
	Q8TED1	-0.164497	4.00206	-1.38455	0.16892	0.76996	-4.82848	NO	NA	GPX8
	P24752	0.240106	6.61688	1.38412	0.168981	0.76996	-4.83219	NO	NA	ACAT1
	Q09666	0.137067	9.9411	1.384	0.169016	0.76996	-4.83233	NO	NA	AHNAK
	P07711	-0.16467	3.58684	-1.38188	0.169689	0.772158	-4.83386	NO	NA	CTSL
	Q86Y46	-0.852221	8.04671	-1.38973	0.169838	0.772158	-4.61644	NO	NA	KRT73
	P13667	0.206572	7.82444	1.38107	0.169914	0.772158	-4.83589	NO	NA	PDIA4
	Q99622	-0.176509	2.71244	-1.3801	0.170304	0.772959	-4.82493	NO	NA	C12orf57
	P16083	0.211728	4.15594	1.38006	0.170367	0.772959	-4.82283	NO	NA	NQO2
	P50453	-0.199826	5.36915	-1.37741	0.17104	0.775127	-4.84032	NO	NA	SERPINB9
	P21730	-0.23412	2.80013	-1.37987	0.171335	0.775127	-4.73088	NO	NA	C5AR1
	Q9NYF8	0.162592	4.46216	1.37613	0.171433	0.775127	-4.84186	NO	NA	BCLAF1
	P04278	-0.372955	1.27866	-1.37955	0.171524	0.775127	-4.69841	NO	NA	SHBG
	A0A075B6H9	-0.231506	3.72793	-1.37634	0.171564	0.775127	-4.81705	NO	NA	IGLV4-69
	P16050	-1.06005	0.511218	-1.48544	0.17176	0.775127	-4.45686	NO	NA	ALOX15
	Q9BYG3	0.442047	0.585231	1.37923	0.171818	0.775127	-4.70465	NO	NA	NIFK
	Q9UMD9	-0.462258	3.46261	-1.37926	0.172207	0.775787	-4.69465	NO	NA	COL17A1
	P16930	-0.175768	4.13622	-1.37359	0.172242	0.775787	-4.84388	NO	NA	FAH
	Q13616	-0.183145	2.16268	-1.37285	0.172568	0.776626	-4.84038	NO	NA	CUL1
	Q14232	-0.215505	2.51044	-1.37014	0.173384	0.779376	-4.8369	NO	NA	EIF2B1
	P08648	-0.288522	3.82965	-1.36956	0.173565	0.779376	-4.84546	NO	NA	ITGA5
	P04259	-0.604535	3.40068	-1.37351	0.173857	0.779376	-4.684	NO	NA	KRT6B
	Q9Y285	0.142134	4.34215	1.36757	0.174115	0.779376	-4.85112	NO	NA	FARSA
	Q8NC56	0.10935	4.40426	1.36738	0.174174	0.779376	-4.85134	NO	NA	LEMD2
	Q13190	0.173107	2.98852	1.36785	0.174199	0.779376	-4.82717	NO	NA	STX5
	Q14031	-0.27832	5.81385	-1.36709	0.174287	0.779376	-4.84263	NO	NA	COL4A6
	P05162	-0.580391	3.21285	-1.37463	0.174727	0.779376	-4.62838	NO	NA	LGALS2
	Q15102	-0.135393	4.87426	-1.36538	0.1748	0.779376	-4.85374	NO	NA	PAFAH1B3
	Q9Y2G8	0.210203	3.28683	1.36704	0.174946	0.779376	-4.75605	NO	NA	DNAJC16
	Q9UHN6	0.289454	1.78167	1.36865	0.175092	0.779376	-4.70625	NO	NA	CEMIP2
	Q9UBT7	0.31459	2.09524	1.36715	0.175316	0.779376	-4.73459	NO	NA	CTNNAL1
	Q9HC35	0.173211	5.40908	1.36353	0.175358	0.779376	-4.85701	NO	NA	EML4
	P07225	-0.247457	3.69211	-1.363	0.175546	0.779376	-4.85659	NO	NA	PROS1
	Q9Y2W1	0.161405	4.10047	1.3627	0.175618	0.779376	-4.858	NO	NA	THRAP3
	O75503	0.22509	2.61537	1.36422	0.175625	0.779376	-4.77547	NO	NA	CLN5
	Q2UY09	-0.590654	3.13277	-1.36787	0.175794	0.779376	-4.65113	NO	NA	COL28A1
	Q8IWW6	0.240214	2.45394	1.36407	0.175913	0.779376	-4.75842	NO	NA	ARHGAP12
	Q86WV6	-0.201948	3.50028	-1.36149	0.176044	0.779376	-4.85732	NO	NA	STING1
	Q96CP2	0.318408	1.49872	1.37087	0.176092	0.779376	-4.60619	NO	NA	FLYWCH2
	Q6UWP2	0.344218	2.15794	1.36248	0.176271	0.779376	-4.75354	NO	NA	DHRS11
	P51689	-0.563538	0.881943	-1.36971	0.176451	0.779376	-4.5652	NO	NA	ARSD
	Q9Y3I0	0.11806	5.9721	1.35998	0.176475	0.779376	-4.86125	NO	NA	RTCB
	A0A075B6K5	-0.524072	1.45982	-1.36911	0.176534	0.779376	-4.58165	NO	NA	IGLV3-9
	P07910	0.130763	7.99605	1.35785	0.177169	0.781347	-4.86273	NO	NA	HNRNPC
	P10176	0.365628	2.71798	1.36298	0.17726	0.781347	-4.65732	NO	NA	COX8A
	P09543	0.112633	5.11547	1.35691	0.177445	0.781449	-4.86491	NO	NA	CNP
	Q4KMQ2	-0.183389	2.52346	-1.35687	0.177653	0.781449	-4.84019	NO	NA	ANO6
	Q68EM7	-0.102091	4.19371	-1.3559	0.17779	0.781449	-4.86507	NO	NA	ARHGAP17
	Q13613	0.341008	0.0430439	1.36032	0.177916	0.781449	-4.6998	NO	NA	MTMR1
	Q674R7	0.374816	3.28028	1.35654	0.177984	0.781449	-4.79625	NO	NA	ATG9B
	Q6P5S2	1.96692	1.09205	1.5677	0.178271	0.782093	-4.50541	NO	NA	LEG1
	P01871	-0.296486	8.03573	-1.35303	0.17868	0.782676	-4.86953	NO	NA	IGHM
	Q9Y3B9	0.49723	1.06803	1.36398	0.178943	0.782676	-4.58019	NO	NA	RRP15
	P68871	-0.349928	13.8844	-1.35198	0.179014	0.782676	-4.87078	NO	NA	HBB
	Q53EP0	0.296021	1.56979	1.35364	0.179132	0.782676	-4.79196	NO	NA	FNDC3B
	P06703	0.262701	11.2802	1.3511	0.179294	0.782676	-4.87182	NO	NA	S100A6
	Q9HCK0	0.258609	3.47472	1.35567	0.179444	0.782676	-4.70369	NO	NA	ZBTB26
	Q8NEH6	0.201847	5.29283	1.35188	0.179463	0.782676	-4.81111	NO	NA	MNS1
	Q8N6M0	0.584888	0.223011	1.36346	0.179527	0.782676	-4.57723	NO	NA	OTUD6B
	Q38SD2	-0.231381	3.50052	-1.35152	0.179707	0.782759	-4.80701	NO	NA	LRRK1
	Q9Y5N5	-0.27098	1.28479	-1.35205	0.179827	0.782759	-4.75858	NO	NA	N6AMT1
	Q9C040	-0.588097	1.33277	-1.37038	0.180425	0.783526	-4.51759	NO	NA	TRIM2
	Q16799	0.31661	2.48071	1.34857	0.180716	0.783526	-4.82444	NO	NA	RTN1
	Q8N6S5	0.295534	2.3417	1.35168	0.180772	0.783526	-4.71729	NO	NA	ARL6IP6
	Q9P253	-0.244445	1.67008	-1.34783	0.180854	0.783526	-4.79335	NO	NA	VPS18
	P05067	-0.276464	2.0715	-1.347	0.181221	0.783526	-4.8098	NO	NA	APP
	Q9UKX7	-0.164668	2.93658	-1.34527	0.181332	0.783526	-4.84629	NO	NA	NUP50
	Q13636	-0.139633	3.81301	-1.34394	0.181636	0.783526	-4.87008	NO	NA	RAB31
	A8K2U0	-0.833413	2.381	-1.37407	0.181638	0.783526	-4.49821	NO	NA	A2ML1
	Q7Z406	0.273485	7.10147	1.34371	0.181665	0.783526	-4.88056	NO	NA	MYH14
	A6NKG5	2.07027	2.21677	1.48288	0.181946	0.783526	-4.47564	NO	NA	RTL1
	O75563	-0.264959	2.17885	-1.34406	0.181972	0.783526	-4.82015	NO	NA	SKAP2
	Q9NP61	0.233565	3.88802	1.34273	0.182004	0.783526	-4.88065	NO	NA	ARFGAP3
	Q96CB9	0.440839	2.433	1.3568	0.1821	0.783526	-4.50838	NO	NA	NSUN4
	Q9BU61	0.261289	1.85978	1.34311	0.182219	0.783526	-4.82337	NO	NA	NDUFAF3
	P17568	-0.361054	1.44281	-1.34802	0.182483	0.783526	-4.62416	NO	NA	NDUFB7
	P20839	-0.236378	2.30015	-1.34098	0.18269	0.783526	-4.86925	NO	NA	IMPDH1
	Q9UBW5	-0.287569	1.29385	-1.34552	0.182867	0.783526	-4.74729	NO	NA	BIN2
	O76094	0.150501	3.64165	1.33989	0.1829	0.783526	-4.88506	NO	NA	SRP72
	P15954	0.215543	5.68487	1.33739	0.183711	0.783526	-4.888	NO	NA	COX7C
	P51665	0.0898423	4.60807	1.33713	0.18382	0.783526	-4.88724	NO	NA	PSMD7
	Q8N0U8	0.310156	1.81094	1.34211	0.183838	0.783526	-4.66643	NO	NA	VKORC1L1
	Q9UBY9	1.36144	2.96408	1.3623	0.183979	0.783526	-4.49965	NO	NA	HSPB7
	P00491	0.167714	5.49975	1.33654	0.183988	0.783526	-4.889	NO	NA	PNP
	Q99584	0.132437	6.31591	1.33634	0.184056	0.783526	-4.88924	NO	NA	S100A13
	Q6GPI1	-0.93211	3.76459	-1.35111	0.184076	0.783526	-4.55755	NO	NA	CTRB2
	P10645	-0.549411	4.2403	-1.33722	0.184216	0.783526	-4.80743	NO	NA	CHGA
	Q99759	0.17907	5.13559	1.33632	0.184256	0.783526	-4.87241	NO	NA	MAP3K3
	Q8NHG8	-0.398818	2.40466	-1.34981	0.184314	0.783526	-4.5448	NO	NA	ZNRF2
	Q96HP0	0.225352	2.19805	1.3357	0.184621	0.783526	-4.84106	NO	NA	DOCK6
	P08779	-0.554499	3.67642	-1.33556	0.184668	0.783526	-4.85807	NO	NA	KRT16
	P61020	0.110005	4.42509	1.3345	0.184678	0.783526	-4.89033	NO	NA	RAB5B
	O43813	0.105332	5.37554	1.33438	0.184716	0.783526	-4.89047	NO	NA	LANCL1
	Q8IXK0	-0.355919	2.3835	-1.34457	0.184719	0.783526	-4.53701	NO	NA	PHC2
	Q9BXR6	-0.303603	2.57977	-1.33802	0.184781	0.783526	-4.72992	NO	NA	CFHR5
	P35222	0.15611	5.28144	1.33328	0.185075	0.783786	-4.89175	NO	NA	CTNNB1
	Q99442	-0.125108	4.39247	-1.33259	0.185279	0.783786	-4.89363	NO	NA	SEC62
	Q8WUF5	-0.225452	3.01384	-1.33217	0.185559	0.783786	-4.8874	NO	NA	PPP1R13L
	Q13596	0.10633	4.30266	1.33162	0.185598	0.783786	-4.89477	NO	NA	SNX1
	Q68D91	1.47165	-0.735759	1.39158	0.185838	0.783786	-4.50829	NO	NA	MBLAC2
	P09669	0.137744	6.54948	1.32962	0.186276	0.783786	-4.89604	NO	NA	COX6C
	Q8N7H5	-0.254509	2.45333	-1.3334	0.186334	0.783786	-4.73385	NO	NA	PAF1
	P16278	0.139166	4.46381	1.32943	0.186338	0.783786	-4.89626	NO	NA	GLB1
	P32926	-0.839762	2.31675	-1.3468	0.186713	0.783786	-4.57671	NO	NA	DSG3
	P48729	-0.192755	3.20749	-1.32848	0.186722	0.783786	-4.88605	NO	NA	CSNK1A1
	P16520	-0.455327	4.93422	-1.33518	0.186781	0.783786	-4.63546	NO	NA	GNB3
	O95352	-0.143345	3.4207	-1.32689	0.187174	0.783786	-4.89922	NO	NA	ATG7
	Q9UBQ5	0.138414	4.58278	1.32641	0.187332	0.783786	-4.89978	NO	NA	EIF3K
	A0A0C4DH24	-0.644241	1.93267	-1.3528	0.187358	0.783786	-4.50636	NO	NA	IGKV6-21
	Q99828	-0.214261	3.47443	-1.32652	0.187415	0.783786	-4.8778	NO	NA	CIB1
	Q15084	0.157752	8.27817	1.32589	0.187483	0.783786	-4.90146	NO	NA	PDIA6
	P43243	0.114049	5.48372	1.32549	0.187616	0.783786	-4.90193	NO	NA	MATR3
	P36954	0.288284	2.72	1.33241	0.187768	0.783786	-4.65205	NO	NA	POLR2I
	O43395	-0.121825	3.60721	-1.32454	0.187997	0.783786	-4.8832	NO	NA	PRPF3
	Q96PD5	-0.214501	4.30367	-1.32445	0.188028	0.783786	-4.8918	NO	NA	PGLYRP2
	P02042	-0.392944	9.16274	-1.32321	0.188369	0.783786	-4.90458	NO	NA	HBD
	Q6UVY6	0.280886	3.98297	1.32287	0.188623	0.783786	-4.89033	NO	NA	MOXD1
	O15460	-0.306229	3.71157	-1.32215	0.18879	0.783786	-4.90253	NO	NA	P4HA2
	Q56VL3	0.308685	4.41517	1.32262	0.188837	0.783786	-4.86823	NO	NA	OCIAD2
	Q9NUP9	0.123987	5.11413	1.32154	0.188925	0.783786	-4.90652	NO	NA	LIN7C
	Q86VU5	0.353715	3.55649	1.34909	0.188962	0.783786	-4.51899	NO	NA	COMTD1
	P51784	0.274172	2.24294	1.3228	0.189079	0.783786	-4.8555	NO	NA	USP11
	P29401	0.120822	8.74611	1.32095	0.189117	0.783786	-4.9072	NO	NA	TKT
	Q08945	0.119726	4.16398	1.32038	0.189308	0.783786	-4.90786	NO	NA	SSRP1
	O95453	-0.370039	1.34663	-1.32724	0.18938	0.783786	-4.67214	NO	NA	PARN
	O60343	0.29148	1.80423	1.32422	0.189401	0.783786	-4.75399	NO	NA	TBC1D4
	Q96C23	0.146089	4.47348	1.31975	0.189519	0.783786	-4.9086	NO	NA	GALM
	Q8WVM8	0.130287	4.37445	1.31843	0.189957	0.783786	-4.91012	NO	NA	SCFD1
	Q96DA6	-0.355208	1.80698	-1.322	0.189987	0.783786	-4.78115	NO	NA	DNAJC19
	Q96S86	-0.237251	3.58085	-1.31898	0.19002	0.783786	-4.88203	NO	NA	HAPLN3
	P08861	0.906233	4.90528	1.3351	0.190236	0.783786	-4.5529	NO	NA	CELA3B
	P12259	-0.673208	1.2772	-1.35105	0.190439	0.783786	-4.5125	NO	NA	F5
	Q9HBH5	0.142511	3.32292	1.31661	0.190611	0.783786	-4.91006	NO	NA	RDH14
	Q68CZ2	0.131921	3.57434	1.31627	0.190725	0.783786	-4.91046	NO	NA	TNS3
	Q8N668	-0.214882	1.57979	-1.31735	0.191106	0.783786	-4.82813	NO	NA	COMMD1
	Q9NY65	0.228015	4.57239	1.31531	0.191118	0.783786	-4.90017	NO	NA	TUBA8
	Q9BUR5	0.204003	2.43168	1.31601	0.191211	0.783786	-4.86008	NO	NA	APOO
	Q32P44	-0.186706	3.4348	-1.31443	0.191341	0.783786	-4.91258	NO	NA	EML3
	P51692	0.181121	2.90278	1.31451	0.191385	0.783786	-4.90109	NO	NA	STAT5B
	Q9BXI9	0.323567	4.71476	1.31538	0.191453	0.783786	-4.87595	NO	NA	C1QTNF6
	Q9Y3P9	-0.186699	2.82287	-1.31446	0.191502	0.783786	-4.87975	NO	NA	RABGAP1
	Q9BU23	-0.157724	3.87774	-1.31385	0.191558	0.783786	-4.90403	NO	NA	LMF2
	Q92616	0.1097	4.28917	1.3128	0.191844	0.783786	-4.91664	NO	NA	GCN1
	A6NHC0	1.48397	2.59244	1.44522	0.191905	0.783786	-4.51094	NO	NA	CAPN8
	P55212	0.230654	2.62542	1.3126	0.192077	0.783786	-4.89273	NO	NA	CASP6
	Q5VTR2	0.3441	2.27549	1.31407	0.192403	0.783786	-4.77406	NO	NA	RNF20
	Q8NHP6	-0.313784	3.63168	-1.31266	0.19253	0.783786	-4.84756	NO	NA	MOSPD2
	Q9Y666	-0.231507	2.96495	-1.31725	0.192769	0.783786	-4.71644	NO	NA	SLC12A7
	Q99983	-0.276482	4.42155	-1.30989	0.192988	0.783786	-4.91197	NO	NA	OMD
	O15075	0.269593	2.10271	1.30995	0.193245	0.783786	-4.83814	NO	NA	DCLK1
	O14791	-0.220738	3.37293	-1.30858	0.193358	0.783786	-4.909	NO	NA	APOL1
	Q9H993	-0.148511	3.04938	-1.30855	0.193441	0.783786	-4.90565	NO	NA	ARMT1
	Q15181	0.154064	7.4408	1.30804	0.193445	0.783786	-4.92211	NO	NA	PPA1
	Q9C0C2	-0.117887	5.0093	-1.30799	0.193485	0.783786	-4.92109	NO	NA	TNKS1BP1
	Q13555	-0.298114	2.14076	-1.30959	0.193596	0.783786	-4.81001	NO	NA	CAMK2G
	Q5JTV8	0.108078	4.75335	1.30707	0.193799	0.783786	-4.92216	NO	NA	TOR1AIP1
	Q9UH62	0.210525	2.41514	1.30777	0.193836	0.783786	-4.87511	NO	NA	ARMCX3
	P22695	0.128944	5.56587	1.30626	0.19405	0.783786	-4.92416	NO	NA	UQCRC2
	P05787	0.411198	10.8504	1.30614	0.194088	0.783786	-4.9243	NO	NA	KRT8
	Q96SB4	0.511542	0.0480226	1.31589	0.194217	0.783786	-4.65601	NO	NA	SRPK1
	Q9HBL7	0.175708	3.69671	1.30571	0.194328	0.783786	-4.92034	NO	NA	PLGRKT
	Q96FN4	0.343789	1.53831	1.31418	0.194558	0.783786	-4.69424	NO	NA	CPNE2
	Q8TDX7	-0.146607	2.83222	-1.30485	0.194573	0.783786	-4.91541	NO	NA	NEK7
	Q14643	0.258427	2.89617	1.30457	0.194813	0.783786	-4.90077	NO	NA	ITPR1
	Q9BYT8	0.194934	2.73947	1.30421	0.194912	0.783786	-4.90229	NO	NA	NLN
	Q5PRF9	0.354968	0.25994	1.3067	0.19506	0.783786	-4.76579	NO	NA	SAMD4B
	P16219	0.222591	3.4882	1.30346	0.195068	0.783786	-4.91594	NO	NA	ACADS
	P22570	0.153385	4.09856	1.303	0.195179	0.783786	-4.92682	NO	NA	FDXR
	A0A075B6I9	-0.397245	3.05051	-1.31437	0.195244	0.783786	-4.62545	NO	NA	IGLV7-46
	P25685	0.148212	4.66722	1.30212	0.195455	0.784069	-4.9289	NO	NA	DNAJB1
	Q9HDC9	-0.166765	6.23153	-1.30126	0.195772	0.78434	-4.92881	NO	NA	APMAP
	P00734	-0.219639	6.41614	-1.30057	0.196006	0.78434	-4.9296	NO	NA	F2
	Q13478	0.177158	5.30812	1.3006	0.196116	0.78434	-4.91588	NO	NA	IL18R1
	Q96SI9	0.187117	5.26573	1.30017	0.196313	0.78434	-4.88784	NO	NA	STRBP
	Q9Y6D5	-0.238635	2.42315	-1.30019	0.196683	0.78434	-4.84484	NO	NA	ARFGEF2
	Q8TB45	0.27463	2.07049	1.29958	0.196794	0.78434	-4.85878	NO	NA	DEPTOR
	P10768	0.108684	6.33621	1.29599	0.197552	0.78434	-4.93591	NO	NA	ESD
	Q8IWU6	-0.272062	3.92681	-1.29635	0.19762	0.78434	-4.91836	NO	NA	SULF1
	O60575	0.604622	3.36891	1.34262	0.198188	0.78434	-4.50767	NO	NA	SPINK4
	Q99873	-0.166707	4.22745	-1.2938	0.198305	0.78434	-4.9384	NO	NA	PRMT1
	Q6FI81	0.112546	3.91464	1.29367	0.19835	0.78434	-4.93855	NO	NA	CIAPIN1
	P82930	0.186069	3.4433	1.29484	0.198617	0.78434	-4.82614	NO	NA	MRPS34
	Q00059	0.149468	4.41607	1.29237	0.198797	0.78434	-4.94003	NO	NA	TFAM
	P16435	0.123321	4.74232	1.29208	0.198923	0.78434	-4.93928	NO	NA	POR
	Q12788	-0.271468	1.79729	-1.299	0.199001	0.78434	-4.71106	NO	NA	TBL3
	P56385	0.140315	6.25212	1.29174	0.199037	0.78434	-4.93965	NO	NA	ATP5ME
	O60231	-0.425479	1.47987	-1.30238	0.199138	0.78434	-4.62296	NO	NA	DHX16
	O15264	0.176597	2.82669	1.29056	0.199539	0.78434	-4.93643	NO	NA	MAPK13
	O43318	0.345504	0.0776885	1.29596	0.19972	0.78434	-4.71956	NO	NA	MAP3K7
	Q8N128	0.443679	0.7378	1.29315	0.199729	0.78434	-4.79102	NO	NA	FAM177A1
	Q8NBJ7	0.151253	4.05328	1.28955	0.199774	0.78434	-4.94323	NO	NA	SUMF2
	Q00839	0.104145	8.15362	1.28951	0.199786	0.78434	-4.94327	NO	NA	HNRNPU
	O75095	-0.344432	2.99766	-1.29567	0.200138	0.78434	-4.73696	NO	NA	MEGF6
	Q9BY76	-1.0254	1.73129	-1.32732	0.20017	0.78434	-4.52485	NO	NA	ANGPTL4
	P05121	-0.517644	3.21415	-1.29128	0.200195	0.78434	-4.84821	NO	NA	SERPINE1
	P50120	1.21389	4.35396	1.29311	0.200228	0.78434	-4.5434	NO	NA	RBP2
	Q9Y2M0	0.201926	4.8305	1.2888	0.200328	0.78434	-4.88689	NO	NA	FAN1
	Q14204	0.0774433	6.19251	1.28793	0.200335	0.78434	-4.94507	NO	NA	DYNC1H1
	P04839	-0.227253	4.40678	-1.28794	0.200355	0.78434	-4.93568	NO	NA	CYBB
	Q7RTV0	-0.136252	4.14203	-1.28835	0.200403	0.78434	-4.90924	NO	NA	PHF5A
	P04792	0.176819	9.99388	1.28764	0.200436	0.78434	-4.9454	NO	NA	HSPB1
	P18669	-0.0989234	7.33303	-1.28712	0.200636	0.78434	-4.94489	NO	NA	PGAM1
	Q96PE1	0.277359	2.21039	1.2915	0.200665	0.78434	-4.7725	NO	NA	ADGRA2
	Q10713	-0.113242	3.37852	-1.28704	0.20069	0.78434	-4.93564	NO	NA	PMPCA
	Q460N5	-0.161596	2.8485	-1.28679	0.200999	0.78434	-4.91733	NO	NA	PARP14
	P35080	0.178597	5.0466	1.28542	0.201231	0.78434	-4.94682	NO	NA	PFN2
	Q6ZMZ3	0.393081	1.25423	1.28922	0.201287	0.78434	-4.80084	NO	NA	SYNE3
	A0A0B4J2H0	-0.730399	2.01858	-1.32144	0.201306	0.78434	-4.52368	NO	NA	IGHV1-69D
	Q6XUX3	0.25929	3.00673	1.29014	0.201646	0.78434	-4.75109	NO	NA	DSTYK
	P05156	-0.183394	4.65466	-1.28406	0.201703	0.78434	-4.94836	NO	NA	CFI
	P07948	-0.182533	3.24966	-1.28329	0.202017	0.78434	-4.93878	NO	NA	LYN
	Q9Y6K5	-0.197555	3.58634	-1.28309	0.202063	0.78434	-4.94834	NO	NA	OAS3
	Q69YQ0	-0.315448	1.15828	-1.28487	0.202213	0.78434	-4.85331	NO	NA	SPECC1L
	Q9BW91	0.260964	1.97901	1.28272	0.202444	0.78434	-4.89362	NO	NA	NUDT9
	Q6I9Y2	0.454	1.54859	1.28822	0.202704	0.78434	-4.60736	NO	NA	THOC7
	Q96EE4	0.368269	1.13937	1.28963	0.203002	0.78434	-4.69553	NO	NA	CCDC126
	Q96T60	-0.203703	2.27616	-1.28068	0.203026	0.78434	-4.9288	NO	NA	PNKP
	P04003	-0.319117	5.37323	-1.27995	0.203141	0.78434	-4.95299	NO	NA	C4BPA
	Q53SF7	-0.333008	2.60218	-1.28255	0.203179	0.78434	-4.79534	NO	NA	COBLL1
	Q16762	0.239817	5.46864	1.27969	0.203207	0.78434	-4.95437	NO	NA	TST
	P36406	0.323559	3.95191	1.28028	0.203217	0.78434	-4.92698	NO	NA	TRIM23
	O43505	-0.532521	1.3343	-1.29057	0.203309	0.78434	-4.61634	NO	NA	B4GAT1
	P0C0L4	-0.254152	5.44286	-1.27948	0.203326	0.78434	-4.9524	NO	NA	C4A
	Q7Z7M9	-0.344937	1.82033	-1.2825	0.203374	0.78434	-4.80348	NO	NA	GALNT5
	Q7Z7G0	0.30713	4.46361	1.2781	0.203881	0.78434	-4.93386	NO	NA	ABI3BP
	Q96EY7	0.207162	2.10924	1.27815	0.203888	0.78434	-4.94921	NO	NA	PTCD3
	O75152	0.231951	2.17254	1.27827	0.203896	0.78434	-4.93036	NO	NA	ZC3H11A
	Q9BTW9	-0.161988	2.63237	-1.27784	0.203904	0.78434	-4.94598	NO	NA	TBCD
	P55036	0.101812	4.60643	1.27755	0.203982	0.78434	-4.95569	NO	NA	PSMD4
	Q96LD4	0.173692	2.27558	1.27781	0.204056	0.78434	-4.93087	NO	NA	TRIM47
	Q96HN2	0.285296	2.89711	1.27839	0.204103	0.78434	-4.86201	NO	NA	AHCYL2
	Q7Z6B0	-0.529919	0.940596	-1.29705	0.204517	0.785023	-4.54976	NO	NA	CCDC91
	Q6NUK4	0.232155	1.69184	1.27683	0.204986	0.785023	-4.86331	NO	NA	REEP3
	Q9UNE7	0.157809	3.18712	1.27424	0.205193	0.785023	-4.94892	NO	NA	STUB1
	P01130	-0.332442	2.22666	-1.27364	0.205967	0.785023	-4.87161	NO	NA	LDLR
	P53041	-0.154714	3.6271	-1.27149	0.206119	0.785023	-4.96247	NO	NA	PPP5C
	Q9Y5U9	-0.25657	2.99784	-1.27321	0.206186	0.785023	-4.88847	NO	NA	IER3IP1
	O75223	0.154394	4.46203	1.27087	0.206317	0.785023	-4.96426	NO	NA	GGCT
	O00499	0.148093	3.238	1.27068	0.206477	0.785023	-4.94318	NO	NA	BIN1
	Q9BQ39	-0.284642	2.06503	-1.27681	0.20651	0.785023	-4.75979	NO	NA	DDX50
	Q9H5V8	-0.433276	1.82014	-1.27324	0.206669	0.785023	-4.84353	NO	NA	CDCP1
	Q86XH1	-0.490506	3.30835	-1.27048	0.207018	0.785023	-4.89677	NO	NA	IQCA1
	P35052	-0.193057	3.20563	-1.26833	0.207241	0.785023	-4.966	NO	NA	GPC1
	Q9H1E3	0.185492	7.06177	1.26768	0.207454	0.785023	-4.96784	NO	NA	NUCKS1
	Q01831	0.323554	1.19693	1.27203	0.207515	0.785023	-4.81271	NO	NA	XPC
	Q6FHJ7	0.350985	4.26927	1.26765	0.207701	0.785023	-4.95582	NO	NA	SFRP4
	P15814	-0.245337	7.87776	-1.26746	0.207718	0.785023	-4.95073	NO	NA	IGLL1
	P67809	0.14552	5.36487	1.26693	0.20774	0.785023	-4.96756	NO	NA	YBX1
	Q9NRW7	0.106298	2.78406	1.26645	0.207936	0.785023	-4.95868	NO	NA	VPS45
	Q86YB8	-0.366815	3.02591	-1.26881	0.208144	0.785023	-4.84124	NO	NA	ERO1B
	P04921	-0.450582	2.47132	-1.2712	0.208191	0.785023	-4.73284	NO	NA	GYPC
	P98160	-0.191126	8.07613	-1.26466	0.208527	0.785023	-4.97119	NO	NA	HSPG2
	A8K7I4	0.647942	3.8709	1.2691	0.208552	0.785023	-4.72476	NO	NA	CLCA1
	Q96RT1	-0.240559	1.5531	-1.26626	0.208617	0.785023	-4.8882	NO	NA	ERBIN
	Q15493	-0.619134	2.57347	-1.27035	0.208637	0.785023	-4.70049	NO	NA	RGN
	Q9H553	-0.183348	2.50848	-1.26465	0.20867	0.785023	-4.9477	NO	NA	ALG2
	Q5TB30	0.227769	4.07285	1.2676	0.208715	0.785023	-4.8167	NO	NA	DEPDC1
	Q7Z739	0.326917	2.32997	1.26964	0.208744	0.785023	-4.71917	NO	NA	YTHDF3
	P04233	0.220845	4.61422	1.26359	0.208913	0.785023	-4.97239	NO	NA	CD74
	Q9HCC0	0.195952	3.66255	1.26352	0.208959	0.785023	-4.97136	NO	NA	MCCC2
	Q8N3C0	-0.137871	3.86206	-1.2642	0.208959	0.785023	-4.93377	NO	NA	ASCC3
	P30622	-0.128402	3.54675	-1.26333	0.209004	0.785023	-4.97267	NO	NA	CLIP1
	P61604	0.159578	9.6822	1.263	0.209124	0.785023	-4.97304	NO	NA	HSPE1
	P01033	-0.28967	5.83443	-1.26292	0.209218	0.785023	-4.96976	NO	NA	TIMP1
	Q6PIU2	-0.233783	4.23996	-1.2626	0.209332	0.785023	-4.96186	NO	NA	NCEH1
	O60234	-0.214563	4.42677	-1.26228	0.209447	0.785023	-4.96222	NO	NA	GMFG
	Q6EMK4	-0.201783	2.71916	-1.26303	0.209458	0.785023	-4.93148	NO	NA	VASN
	P11177	0.131256	5.79016	1.26165	0.209606	0.785023	-4.97454	NO	NA	PDHB
	Q08209	-0.0997692	5.12989	-1.26119	0.209794	0.785023	-4.97395	NO	NA	PPP3CA
	Q13425	0.136135	4.32548	1.26112	0.209799	0.785023	-4.97513	NO	NA	SNTB2
	Q969E4	0.256206	2.30085	1.26245	0.209912	0.785023	-4.89481	NO	NA	TCEAL3
	Q13217	0.164462	5.18975	1.25961	0.210338	0.786091	-4.9768	NO	NA	DNAJC3
	Q96EY4	-0.50823	1.26726	-1.27557	0.210764	0.786271	-4.53637	NO	NA	TMA16
	Q9H9B4	-0.153531	4.92809	-1.2582	0.210846	0.786271	-4.97836	NO	NA	SFXN1
	Q6UUV9	0.503802	0.891173	1.26895	0.210849	0.786271	-4.65212	NO	NA	CRTC1
	Q9Y2Q3	0.199969	5.7485	1.25791	0.210951	0.786271	-4.97868	NO	NA	GSTK1
	Q07617	-0.490424	0.988666	-1.26309	0.211614	0.786627	-4.73232	NO	NA	SPAG1
	P09972	-0.16375	6.00492	-1.25603	0.211654	0.786627	-4.97967	NO	NA	ALDOC
	Q15599	0.123763	3.10127	1.25565	0.21181	0.786627	-4.97896	NO	NA	NHERF2
	Q9UMX0	-0.15671	3.80984	-1.25429	0.212283	0.786627	-4.98159	NO	NA	UBQLN1
	O94885	0.774989	1.16497	1.29214	0.212694	0.786627	-4.52254	NO	NA	SASH1
	Q93091	-0.263347	2.82545	-1.25473	0.21294	0.786627	-4.91071	NO	NA	RNASE6
	O00748	0.480988	2.66671	1.254	0.212988	0.786627	-4.85896	NO	NA	CES2
	P51452	0.134808	4.4577	1.25204	0.213097	0.786627	-4.98407	NO	NA	DUSP3
	Q6L8Q7	0.170318	3.02549	1.25192	0.213141	0.786627	-4.9842	NO	NA	PDE12
	Q99729	0.145301	5.67578	1.25182	0.213177	0.786627	-4.98431	NO	NA	HNRNPAB
	Q9H0A8	0.245517	1.58003	1.25273	0.213317	0.786627	-4.90879	NO	NA	COMMD4
	Q13630	0.199027	6.09183	1.25138	0.213336	0.786627	-4.98479	NO	NA	GFUS
	P60484	0.266813	1.79013	1.25301	0.213412	0.786627	-4.89135	NO	NA	PTEN
	Q6DKJ4	-0.180793	3.44192	-1.25077	0.213537	0.786627	-4.98657	NO	NA	NXN
	Q9BXS5	-0.114313	3.75296	-1.25005	0.213865	0.786627	-4.98398	NO	NA	AP1M1
	Q9NNX6	0.837162	1.34421	1.26411	0.213898	0.786627	-4.59697	NO	NA	CD209
	P60981	0.176437	7.18306	1.24974	0.21391	0.786627	-4.9877	NO	NA	DSTN
	Q9H2U2	0.144862	6.08245	1.24947	0.214009	0.786627	-4.988	NO	NA	PPA2
	Q12931	0.159008	5.86048	1.24943	0.214026	0.786627	-4.98805	NO	NA	TRAP1
	Q9Y375	-0.448196	0.611404	-1.27217	0.214177	0.786627	-4.59214	NO	NA	NDUFAF1
	Q9NWY4	-0.330404	1.56047	-1.25456	0.21435	0.786627	-4.74573	NO	NA	HPF1
	Q9H987	0.594771	3.77108	1.25948	0.214357	0.786627	-4.65937	NO	NA	SYNPO2L
	P23743	-0.144543	3.24881	-1.24843	0.214478	0.786627	-4.97635	NO	NA	DGKA
	O75915	0.1101	6.88394	1.24816	0.214487	0.786627	-4.98944	NO	NA	ARL6IP5
	P14854	0.158921	4.79149	1.24765	0.21474	0.786627	-4.96957	NO	NA	COX6B1
	P11117	-0.185068	3.47336	-1.24738	0.214795	0.786627	-4.9892	NO	NA	ACP2
	Q9Y3B4	0.13782	3.4504	1.24683	0.215039	0.786627	-4.97921	NO	NA	SF3B6
	Q8NE86	0.201302	4.41793	1.24602	0.215313	0.786627	-4.98956	NO	NA	MCU
	Q86SQ4	0.80371	1.50973	1.29761	0.215462	0.786627	-4.52198	NO	NA	ADGRG6
	O43432	-0.161976	4.21306	-1.24569	0.215527	0.786627	-4.97705	NO	NA	EIF4G3
	O00479	0.194629	3.72728	1.24545	0.215567	0.786627	-4.97961	NO	NA	HMGN4
	O60936	-0.209439	2.38245	-1.24505	0.21576	0.786627	-4.97775	NO	NA	NOL3
	Q8TEB1	-1.53754	0.0491678	-1.29163	0.216091	0.786627	-4.53643	NO	NA	DCAF11
	Q9HC84	-0.418422	4.15654	-1.24406	0.216174	0.786627	-4.968	NO	NA	MUC5B
	Q96IY4	-0.275354	3.2373	-1.24374	0.216192	0.786627	-4.98972	NO	NA	CPB2
	P30519	0.132766	3.99538	1.24344	0.216234	0.786627	-4.9935	NO	NA	HMOX2
	Q03135	0.223554	6.30515	1.2433	0.216266	0.786627	-4.99477	NO	NA	CAV1
	P59998	-0.110345	8.14558	-1.24242	0.216608	0.786929	-4.99462	NO	NA	ARPC4
	Q7KZ85	-0.340977	3.98127	-1.24227	0.216734	0.786929	-4.99133	NO	NA	SUPT6H
	P22830	0.125334	3.24065	1.24185	0.216887	0.786929	-4.98353	NO	NA	FECH
	Q9H4A6	0.129319	3.39715	1.24166	0.216913	0.786929	-4.98595	NO	NA	GOLPH3
	Q14114	0.323824	6.06216	1.24	0.217592	0.788878	-4.98441	NO	NA	LRP8
	Q9Y697	0.17649	2.77639	1.23937	0.217778	0.789039	-4.98735	NO	NA	NFS1
	Q92552	-0.18772	1.87447	-1.23887	0.218184	0.789739	-4.95095	NO	NA	MRPS27
	Q14994	0.2579	1.42958	1.24202	0.218317	0.789739	-4.85332	NO	NA	NR1I3
	Q9BQA9	-0.191052	2.88461	-1.23916	0.218547	0.789739	-4.89317	NO	NA	CYBC1
	Q8WWX9	-0.213121	3.52335	-1.23706	0.218586	0.789739	-5.00047	NO	NA	SELENOM
	P11234	0.130773	4.77878	1.23681	0.21868	0.789739	-5.00075	NO	NA	RALB
	Q8NB25	0.428117	4.14121	1.24175	0.219009	0.789908	-4.79668	NO	NA	FAM184A
	Q9BQB6	0.241717	2.51827	1.23821	0.21901	0.789908	-4.84309	NO	NA	VKORC1
	P05106	-0.367953	2.0623	-1.23942	0.219273	0.790228	-4.83593	NO	NA	ITGB3
	Q9BUP0	-0.721915	2.16515	-1.2517	0.219493	0.790228	-4.60235	NO	NA	EFHD1
	Q5EB52	0.331964	1.71748	1.23671	0.219524	0.790228	-4.91283	NO	NA	MEST
	Q9NW15	0.212297	2.03304	1.23492	0.219698	0.790346	-4.95288	NO	NA	ANO10
	P00492	0.126303	5.41361	1.23318	0.220002	0.790545	-5.0058	NO	NA	HPRT1
	Q9BXD5	-0.339904	1.79284	-1.2369	0.220037	0.790545	-4.88175	NO	NA	NPL
	Q9H4M3	0.546501	4.09375	1.24389	0.220445	0.791387	-4.71884	NO	NA	FBXO44
	Q9Y5S1	-0.272233	1.57742	-1.23496	0.220555	0.791387	-4.83809	NO	NA	TRPV2
	Q92541	0.169428	2.42664	1.23201	0.2207	0.791398	-4.97742	NO	NA	RTF1
	P31483	-0.215773	2.03125	-1.23213	0.221222	0.791496	-4.89802	NO	NA	TIA1
	P19013	-0.470836	3.20279	-1.23718	0.221378	0.791496	-4.78498	NO	NA	KRT4
	Q8N684	0.121221	3.39411	1.22946	0.221453	0.791496	-4.99807	NO	NA	CPSF7
	Q93099	0.492005	2.32519	1.23614	0.221481	0.791496	-4.70991	NO	NA	HGD
	P52943	0.189689	5.53893	1.22921	0.221503	0.791496	-5.00899	NO	NA	CRIP2
	Q07507	0.313249	7.49819	1.22901	0.221579	0.791496	-5.00921	NO	NA	DPT
	P01780	-0.256673	5.73235	-1.22801	0.221953	0.792202	-5.01029	NO	NA	IGHV3-7
	O95210	-0.421076	1.89558	-1.23149	0.222094	0.792202	-4.80932	NO	NA	STBD1
	Q9BWD1	0.140382	4.89164	1.22688	0.222351	0.792202	-5.01262	NO	NA	ACAT2
	O95433	0.092647	5.28826	1.22663	0.222446	0.792202	-5.0129	NO	NA	AHSA1
	P13693	-0.139034	6.06979	-1.22623	0.222595	0.792202	-5.01333	NO	NA	TPT1
	Q8WWI1	0.177055	4.59343	1.22596	0.222741	0.792202	-5.01137	NO	NA	LMO7
	Q9BYX2	-0.359304	1.15652	-1.23104	0.222817	0.792202	-4.85744	NO	NA	TBC1D2
	Q9HCJ6	-0.544574	1.36286	-1.23357	0.222913	0.792202	-4.67072	NO	NA	VAT1L
	P55196	0.128666	4.53083	1.22486	0.223131	0.79247	-5.0052	NO	NA	AFDN
	O15523	-0.26812	3.36421	-1.22762	0.223763	0.79405	-4.84459	NO	NA	DDX3Y
	P33527	-0.247461	1.92355	-1.22608	0.223861	0.79405	-4.84702	NO	NA	ABCC1
	Q9UKX5	-0.195087	3.19035	-1.2234	0.224083	0.794335	-4.97032	NO	NA	ITGA11
	Q9BZF1	-0.132812	2.98541	-1.22192	0.224258	0.794449	-5.01572	NO	NA	OSBPL8
	Q9BX66	0.265425	4.71422	1.22125	0.224489	0.794761	-5.01758	NO	NA	SORBS1
	Q9NY33	0.125042	5.33696	1.22003	0.224929	0.795464	-5.02001	NO	NA	DPP3
	P02746	-0.256063	5.96447	-1.21997	0.224973	0.795464	-5.01895	NO	NA	C1QB
	P14625	0.113887	9.33791	1.21911	0.225276	0.79558	-5.021	NO	NA	HSP90B1
	P62879	0.264716	6.43842	1.2191	0.225391	0.79558	-4.99821	NO	NA	GNB2
	P78344	-0.0774486	4.44363	-1.21875	0.225433	0.79558	-5.02026	NO	NA	EIF4G2
	P33241	-0.18178	5.08863	-1.21754	0.225892	0.796695	-5.02156	NO	NA	LSP1
	Q8NI60	-0.400418	1.65086	-1.21927	0.226563	0.798273	-4.79267	NO	NA	COQ8A
	A0AVT1	-0.104193	4.55446	-1.21555	0.226626	0.798273	-5.02482	NO	NA	UBA6
	Q96SZ5	0.168912	2.46741	1.2147	0.227036	0.798434	-5.00398	NO	NA	ADO
	P61163	0.0958081	4.39099	1.21417	0.227192	0.798434	-5.02403	NO	NA	ACTR1A
	Q969E8	-0.20289	2.01881	-1.2168	0.227304	0.798434	-4.89232	NO	NA	TSR2
	P27701	-0.277802	2.05502	-1.21439	0.227324	0.798434	-4.9962	NO	NA	CD82
	Q08830	1.66954	3.21157	1.27882	0.227387	0.798434	-4.54276	NO	NA	FGL1
	O15372	0.110399	4.41172	1.21224	0.227906	0.798642	-5.02723	NO	NA	EIF3H
	Q96C86	0.13575	4.04759	1.21207	0.227951	0.798642	-5.02854	NO	NA	DCPS
	Q13144	0.185294	2.1968	1.21264	0.227989	0.798642	-4.99805	NO	NA	EIF2B5
	Q9P287	-0.273249	1.91828	-1.21504	0.22802	0.798642	-4.89261	NO	NA	BCCIP
	Q9Y5V0	-0.283753	3.87866	-1.21196	0.228598	0.799489	-4.93676	NO	NA	ZNF706
	O15121	0.435454	1.50319	1.21714	0.22866	0.799489	-4.68754	NO	NA	DEGS1
	Q8N4V1	-0.190186	2.09434	-1.21253	0.228712	0.799489	-4.90356	NO	NA	MMGT1
	P18084	-0.180163	3.82374	-1.2101	0.228835	0.799489	-5.01534	NO	NA	ITGB5
	Q15006	0.168373	3.09398	1.20825	0.229431	0.799654	-5.03149	NO	NA	EMC2
	P10809	0.137085	8.92628	1.20749	0.229701	0.799654	-5.03342	NO	NA	HSPD1
	Q86U38	-0.272868	1.58433	-1.20849	0.229828	0.799654	-4.9542	NO	NA	NOP9
	P00747	-0.270678	6.08358	-1.20658	0.230072	0.799654	-5.03327	NO	NA	PLG
	P23469	-0.22555	1.73701	-1.20799	0.230148	0.799654	-4.93964	NO	NA	PTPRE
	Q9H9E3	0.223752	2.24639	1.20962	0.230227	0.799654	-4.85973	NO	NA	COG4
	Q9Y6I3	0.108197	3.81631	1.20608	0.230265	0.799654	-5.0338	NO	NA	EPN1
	O00461	0.167908	2.83988	1.20623	0.230273	0.799654	-5.02177	NO	NA	GOLIM4
	Q9NUQ8	0.140173	2.42336	1.20588	0.230428	0.799654	-5.01223	NO	NA	ABCF3
	P29372	0.251486	2.65372	1.20765	0.230456	0.799654	-4.9232	NO	NA	MPG
	Q15819	-0.182396	4.21901	-1.20585	0.230561	0.799654	-4.98811	NO	NA	UBE2V2
	P09211	0.146391	9.71936	1.2049	0.230695	0.799654	-5.03617	NO	NA	GSTP1
	O75116	0.0862645	3.35147	1.20455	0.230852	0.799654	-5.03542	NO	NA	ROCK2
	Q6NZI2	0.212958	7.23456	1.20368	0.231164	0.799654	-5.03746	NO	NA	CAVIN1
	Q9C075	-0.455272	1.8771	-1.20802	0.231707	0.799654	-4.80301	NO	NA	KRT23
	Q9NZL9	0.127857	4.42147	1.2023	0.231716	0.799654	-5.0378	NO	NA	MAT2B
	P35221	0.128374	6.18539	1.20207	0.231784	0.799654	-5.03917	NO	NA	CTNNA1
	Q3ZCQ8	0.1419	3.08063	1.20212	0.231832	0.799654	-5.01836	NO	NA	TIMM50
	Q8WWA0	-1.94268	4.00502	-1.2188	0.231843	0.799654	-4.56968	NO	NA	ITLN1
	P00739	-0.293149	2.67867	-1.20285	0.231877	0.799654	-5.00971	NO	NA	HPR
	Q05707	0.388926	9.14171	1.20167	0.231939	0.799654	-5.0396	NO	NA	COL14A1
	P16333	-0.108417	3.22053	-1.20164	0.232037	0.799654	-5.02661	NO	NA	NCK1
	Q6PI48	0.191311	3.69167	1.19974	0.232707	0.8014	-5.04051	NO	NA	DARS2
	Q53GQ0	0.150864	6.76319	1.19936	0.232831	0.8014	-5.04204	NO	NA	HSD17B12
	Q9Y2S7	-0.424397	1.91289	-1.20544	0.233601	0.801775	-4.74724	NO	NA	POLDIP2
	Q9UH65	-0.107941	3.76799	-1.19735	0.233612	0.801775	-5.04416	NO	NA	SWAP70
	Q9Y6Y8	0.123538	4.16175	1.19734	0.233616	0.801775	-5.04417	NO	NA	SEC23IP
	Q6PKG0	0.14029	4.02968	1.19689	0.233792	0.801775	-5.04465	NO	NA	LARP1
	P49247	-0.17553	3.25549	-1.19739	0.234075	0.801775	-4.94512	NO	NA	RPIA
	Q96C01	0.164364	3.51487	1.19654	0.234105	0.801775	-5.0272	NO	NA	FAM136A
	O14879	-0.235207	3.39141	-1.19624	0.234177	0.801775	-5.02124	NO	NA	IFIT3
	P09382	-0.195579	10.9601	-1.19589	0.234181	0.801775	-5.04571	NO	NA	LGALS1
	P26447	-0.27457	10.0252	-1.1958	0.234235	0.801775	-5.04467	NO	NA	S100A4
	O43866	-0.250237	4.25475	-1.19534	0.234548	0.801798	-5.02969	NO	NA	CD5L
	Q12974	-0.423916	0.567591	-1.19952	0.234969	0.801798	-4.79679	NO	NA	PTP4A2
	Q02318	0.201437	2.8413	1.19376	0.235095	0.801798	-5.04329	NO	NA	CYP27A1
	Q14997	-0.169879	4.2968	-1.19348	0.235138	0.801798	-5.04711	NO	NA	PSME4
	Q6WKZ4	0.182982	2.97377	1.19394	0.235245	0.801798	-5.02334	NO	NA	RAB11FIP1
	Q8WY22	0.29574	2.35889	1.19679	0.235372	0.801798	-4.82616	NO	NA	BRI3BP
	P55083	0.453407	6.28591	1.19273	0.235497	0.801798	-5.04437	NO	NA	MFAP4
	Q9HB07	-0.111346	3.81411	-1.19242	0.235553	0.801798	-5.04823	NO	NA	MYG1
	Q92522	0.111083	6.19979	1.19215	0.235659	0.801798	-5.04851	NO	NA	H1-10
	Q9P2K8	0.278378	5.21002	1.19273	0.235771	0.801798	-4.97608	NO	NA	EIF2AK4
	Q66PJ3	-0.258913	1.8947	-1.19471	0.235823	0.801798	-4.90221	NO	NA	ARL6IP4
	P35637	0.124887	5.94153	1.19101	0.236083	0.802192	-5.05084	NO	NA	FUS
	Q8NFJ5	-0.312971	4.85492	-1.19111	0.236611	0.802406	-4.97928	NO	NA	GPRC5A
	O43776	0.110948	5.29032	1.18965	0.236613	0.802406	-5.05226	NO	NA	NARS1
	P00966	-0.229123	5.74859	-1.18945	0.236737	0.802406	-5.05019	NO	NA	ASS1
	O43819	0.305831	3.64849	1.18949	0.236832	0.802406	-5.0358	NO	NA	SCO2
	P19338	0.109471	8.36719	1.18901	0.236865	0.802406	-5.05294	NO	NA	NCL
	P23526	0.106933	6.65191	1.18822	0.237175	0.802968	-5.05376	NO	NA	AHCY
	O00754	-0.141428	3.40046	-1.18722	0.237612	0.803834	-5.05253	NO	NA	MAN2B1
	Q7LG56	-0.357593	0.737212	-1.1936	0.237857	0.803834	-4.79175	NO	NA	RRM2B
	O75363	-0.349951	2.95611	-1.18775	0.237863	0.803834	-4.97547	NO	NA	BCAS1
	Q9ULF5	-0.300456	2.07396	-1.20434	0.238558	0.804156	-4.67797	NO	NA	SLC39A10
	Q8IWB7	-0.0959782	3.76539	-1.18461	0.238614	0.804156	-5.0564	NO	NA	WDFY1
	O00204	-0.465853	1.79093	-1.19672	0.238839	0.804156	-4.71662	NO	NA	SULT2B1
	Q9NXR7	0.157336	1.98855	1.18516	0.238852	0.804156	-4.99864	NO	NA	BABAM2
	Q8TCT8	0.651276	0.898946	1.20093	0.238887	0.804156	-4.5995	NO	NA	SPPL2A
	Q12768	-0.113998	2.72463	-1.18361	0.23903	0.804156	-5.05629	NO	NA	WASHC5
	Q14289	0.276474	1.42803	1.18671	0.239302	0.804156	-4.87661	NO	NA	PTK2B
	Q9UHD9	-0.150112	2.70751	-1.18265	0.239366	0.804156	-5.05958	NO	NA	UBQLN2
	O60716	0.161158	5.35566	1.18237	0.239478	0.804156	-5.05988	NO	NA	CTNND1
	P06730	0.0977765	4.89895	1.18198	0.239633	0.804156	-5.06029	NO	NA	EIF4E
	Q8N436	-0.253367	2.38121	-1.18335	0.239686	0.804156	-4.96592	NO	NA	CPXM2
	P61011	0.162153	4.10135	1.18179	0.239708	0.804156	-5.06048	NO	NA	SRP54
	P62899	0.114854	7.54998	1.18138	0.239868	0.804156	-5.0609	NO	NA	RPL31
	P62072	0.173052	2.68608	1.18138	0.239978	0.804156	-5.04664	NO	NA	TIMM10
	Q9Y2V2	-0.130357	5.36101	-1.17989	0.24048	0.805005	-5.06132	NO	NA	CARHSP1
	P16885	0.171435	2.50888	1.18025	0.24052	0.805005	-5.0429	NO	NA	PLCG2
	Q14152	0.0891756	5.45465	1.17856	0.240985	0.805174	-5.06384	NO	NA	EIF3A
	Q5VT25	0.200995	2.27254	1.18205	0.241024	0.805174	-4.87105	NO	NA	CDC42BPA
	Q8N3U4	-0.221716	1.65313	-1.17948	0.241094	0.805174	-4.98506	NO	NA	STAG2
	Q9Y606	-0.227867	2.53799	-1.17912	0.241148	0.805174	-4.98884	NO	NA	PUS1
	Q92820	-0.194567	3.84905	-1.17713	0.241553	0.805649	-5.06532	NO	NA	GGH
	Q96CX2	0.176944	6.36546	1.17707	0.241579	0.805649	-5.06539	NO	NA	KCTD12
	Q969M7	-0.331805	1.50626	-1.18075	0.241879	0.805746	-4.86398	NO	NA	UBE2F
	Q8IY81	0.162835	2.3916	1.17657	0.242028	0.805746	-5.01725	NO	NA	FTSJ3
	Q9BRR6	-0.152367	3.23839	-1.17547	0.242302	0.805746	-5.05392	NO	NA	ADPGK
	P46939	0.111895	4.36387	1.17513	0.242349	0.805746	-5.0674	NO	NA	UTRN
	P63208	0.112074	6.21456	1.17496	0.242417	0.805746	-5.06757	NO	NA	SKP1
	P52926	-0.808079	2.36166	-1.19369	0.242631	0.805746	-4.65447	NO	NA	HMGA2
	Q04837	0.137929	6.6001	1.17426	0.242696	0.805746	-5.0683	NO	NA	SSBP1
	Q70J99	-0.23966	1.94646	-1.17527	0.242764	0.805746	-4.9993	NO	NA	UNC13D
	Q9H944	-0.337078	4.92164	-1.18223	0.243198	0.806202	-4.79626	NO	NA	MED20
	Q96AY3	-0.168546	5.4474	-1.17214	0.243565	0.806202	-5.06936	NO	NA	FKBP10
	Q96GK7	0.224413	2.29658	1.17207	0.243656	0.806202	-5.0485	NO	NA	FAHD2A
	Q9BZF9	0.154267	3.35	1.17127	0.243933	0.806202	-5.06909	NO	NA	UACA
	Q9NVD7	0.12997	6.02858	1.17121	0.243938	0.806202	-5.07032	NO	NA	PARVA
	Q13232	0.140031	3.98087	1.17104	0.244006	0.806202	-5.0705	NO	NA	NME3
	Q6P1X6	0.205259	2.35273	1.17256	0.244175	0.806202	-4.94731	NO	NA	C8orf82
	Q12893	0.403079	1.03305	1.19796	0.24431	0.806202	-4.60828	NO	NA	TMEM115
	Q9BPW4	0.415414	3.97859	1.18192	0.244402	0.806202	-4.74429	NO	NA	APOL4
	O00468	-0.195124	5.31944	-1.16993	0.244427	0.806202	-5.07277	NO	NA	AGRN
	P78318	0.139137	2.93047	1.17021	0.244492	0.806202	-5.03667	NO	NA	IGBP1
	A0A075B6R2	-0.674748	1.36936	-1.18532	0.244911	0.807106	-4.64959	NO	NA	IGHV4-4
	Q6QNY1	-0.208353	3.20655	-1.16976	0.245224	0.80766	-4.97442	NO	NA	BLOC1S2
	P09417	0.134694	4.65964	1.16732	0.245498	0.807807	-5.07433	NO	NA	QDPR
	P60174	-0.122477	10.2817	-1.16712	0.245558	0.807807	-5.07568	NO	NA	TPI1
	Q96MU7	-0.346666	1.51155	-1.17153	0.245946	0.808604	-4.8625	NO	NA	YTHDC1
	O43639	-0.146332	2.81498	-1.16468	0.246601	0.809985	-5.06615	NO	NA	NCK2
	Q96HY6	0.159817	4.3679	1.16439	0.246656	0.809985	-5.07848	NO	NA	DDRGK1
	Q9NZW5	-0.225112	1.78122	-1.16452	0.247224	0.811372	-5.00338	NO	NA	PALS2
	P43353	0.255071	2.45446	1.16478	0.247658	0.811717	-4.94249	NO	NA	ALDH3B1
	Q9UHB6	0.158655	5.57357	1.16184	0.247685	0.811717	-5.08109	NO	NA	LIMA1
	P40818	-0.195947	2.29336	-1.16377	0.247777	0.811717	-4.96441	NO	NA	USP8
	Q14197	0.195929	2.58235	1.16144	0.247911	0.811717	-5.06946	NO	NA	MRPL58
	Q14247	0.114139	7.0329	1.15983	0.248499	0.812678	-5.08315	NO	NA	CTTN
	Q8NC51	0.114635	5.5656	1.15978	0.248521	0.812678	-5.0832	NO	NA	SERBP1
	Q9NZA1	0.955826	0.410433	1.17735	0.248642	0.812678	-4.5742	NO	NA	CLIC5
	O95861	0.14293	4.53515	1.15906	0.248815	0.812765	-5.08395	NO	NA	BPNT1
	P36543	-0.11372	4.80647	-1.15776	0.24934	0.813353	-5.08527	NO	NA	ATP6V1E1
	P57764	-0.114327	4.14307	-1.15778	0.249416	0.813353	-5.06307	NO	NA	GSDMD
	Q9ULH1	-0.222451	1.09509	-1.15889	0.249536	0.813353	-4.98781	NO	NA	ASAP1
	A0A0G2JRQ6	-0.296726	5.35154	-1.15982	0.249662	0.813353	-4.98372	NO	NA	A0A0G2JRQ6
	O75312	-0.140688	2.36298	-1.15671	0.24983	0.813353	-5.08284	NO	NA	ZPR1
	Q99615	-0.146973	2.56251	-1.15614	0.250275	0.813353	-5.02676	NO	NA	DNAJC7
	P02655	-0.293188	5.28126	-1.15534	0.250347	0.813353	-5.08659	NO	NA	APOC2
	Q7Z745	-0.22937	4.64789	-1.15611	0.250766	0.813353	-5.0057	NO	NA	MROH2B
	Q92974	-0.127651	3.19555	-1.1543	0.250773	0.813353	-5.08766	NO	NA	ARHGEF2
	Q8N2G8	0.140402	2.90797	1.15401	0.250891	0.813353	-5.08795	NO	NA	GHDC
	Q99808	0.489791	2.10341	1.17915	0.250961	0.813353	-4.62242	NO	NA	SLC29A1
	Q9NTJ4	-0.216369	1.7719	-1.15465	0.251071	0.813353	-4.99919	NO	NA	MAN2C1
	P41240	-0.108708	4.66219	-1.1533	0.251181	0.813353	-5.08867	NO	NA	CSK
	O43390	0.097269	6.19272	1.15267	0.251415	0.813353	-5.09045	NO	NA	HNRNPR
	P07954	0.125837	5.8889	1.15154	0.251879	0.813353	-5.09161	NO	NA	FH
	Q9BV57	-0.142897	3.36957	-1.15189	0.251911	0.813353	-5.07315	NO	NA	ADI1
	O00299	0.133559	8.80004	1.15143	0.251923	0.813353	-5.09171	NO	NA	CLIC1
	Q92947	0.171706	3.57001	1.15134	0.252002	0.813353	-5.08949	NO	NA	GCDH
	Q9P289	-0.244474	1.79794	-1.15547	0.252004	0.813353	-4.9	NO	NA	STK26
	P53365	-0.285606	1.56089	-1.15227	0.252163	0.813353	-4.99684	NO	NA	ARFIP2
	P11586	0.106222	5.90663	1.15082	0.252174	0.813353	-5.09234	NO	NA	MTHFD1
	P51114	-0.114834	4.15176	-1.15075	0.252203	0.813353	-5.09241	NO	NA	FXR1
	P55327	0.214036	5.30981	1.15025	0.252426	0.8136	-5.09176	NO	NA	TPD52
	Q92859	-0.373986	1.17878	-1.16006	0.252743	0.813606	-4.75389	NO	NA	NEO1
	Q9BQ67	0.155739	2.58681	1.14966	0.252803	0.813606	-5.05858	NO	NA	GRWD1
	Q96EY1	-0.132868	3.56938	-1.14923	0.252866	0.813606	-5.08299	NO	NA	DNAJA3
	Q9NXX6	-0.271047	2.17129	-1.16045	0.253112	0.813928	-4.71535	NO	NA	NSMCE4A
	O14548	0.183503	3.18904	1.14845	0.253299	0.814061	-5.04997	NO	NA	COX7A2L
	P15531	0.12247	6.16674	1.14741	0.253574	0.814474	-5.09579	NO	NA	NME1
	P36873	0.132654	3.94646	1.1471	0.25372	0.814475	-5.09496	NO	NA	PPP1CC
	P49590	-0.208387	2.17716	-1.1475	0.253914	0.81455	-5.04971	NO	NA	HARS2
	O75569	-0.104496	3.9565	-1.14634	0.254036	0.81455	-5.09573	NO	NA	PRKRA
	P52701	-0.175208	4.92821	-1.14569	0.254304	0.814603	-5.08768	NO	NA	MSH6
	Q13619	0.152609	2.55672	1.14619	0.254402	0.814603	-5.03442	NO	NA	CUL4A
	Q8WU79	-0.141719	3.69226	-1.14491	0.254626	0.814603	-5.09718	NO	NA	SMAP2
	P11226	0.251376	3.15189	1.14648	0.254636	0.814603	-5.02718	NO	NA	MBL2
	P01011	-0.242687	8.18779	-1.1444	0.254814	0.814703	-5.09884	NO	NA	SERPINA3
	P36405	-0.110033	4.79799	-1.14327	0.255301	0.814924	-5.09883	NO	NA	ARL3
	P34910	-0.275054	2.40199	-1.14471	0.255436	0.814924	-4.96352	NO	NA	EVI2B
	O95302	-0.134773	5.32061	-1.14273	0.255504	0.814924	-5.10052	NO	NA	FKBP9
	Q15334	-0.295003	0.893751	-1.14607	0.255672	0.814924	-4.92546	NO	NA	LLGL1
	Q13952	-0.160619	3.07818	-1.14243	0.255827	0.814924	-5.07271	NO	NA	NFYC
	Q9H773	0.258648	2.54696	1.14227	0.255868	0.814924	-5.06483	NO	NA	DCTPP1
	P00915	-0.347075	8.49167	-1.1414	0.256055	0.814924	-5.10186	NO	NA	CA1
	Q8TD16	-0.269434	1.4349	-1.14321	0.256199	0.814924	-4.99323	NO	NA	BICD2
	Q96FZ7	-0.169709	2.53156	-1.14153	0.256246	0.814924	-5.05247	NO	NA	CHMP6
	Q13642	0.321827	5.50156	1.1407	0.256345	0.814924	-5.10257	NO	NA	FHL1
	Q9NUJ1	0.129189	4.09454	1.1394	0.256905	0.816241	-5.10272	NO	NA	ABHD10
	Q5H9R7	-0.173971	2.14243	-1.13896	0.257337	0.816691	-5.06338	NO	NA	PPP6R3
	P32320	-0.397355	2.93432	-1.13978	0.25734	0.816691	-5.01815	NO	NA	CDA
	O95967	-0.210895	5.64715	-1.13724	0.257804	0.817267	-5.1049	NO	NA	EFEMP2
	Q5K4L6	0.164501	1.95686	1.13806	0.257814	0.817267	-5.04987	NO	NA	SLC27A3
	O60264	-0.132646	3.06631	-1.13592	0.258416	0.818289	-5.08504	NO	NA	SMARCA5
	Q99969	-0.281695	1.64517	-1.13756	0.25843	0.818289	-5.03088	NO	NA	RARRES2
	Q9NSD9	0.110712	5.41272	1.1353	0.258593	0.818339	-5.108	NO	NA	FARSB
	Q8WUD1	-0.415375	1.044	-1.14237	0.259218	0.819853	-4.69507	NO	NA	RAB2B
	Q96EV2	-0.390951	1.15808	-1.15099	0.259844	0.821243	-4.69659	NO	NA	RBM33
	Q9NPD3	-0.149059	2.79442	-1.13275	0.259952	0.821243	-5.03816	NO	NA	EXOSC4
	Q16831	-0.179619	2.7698	-1.13279	0.260604	0.821839	-4.96759	NO	NA	UPP1
	P51649	-0.210317	3.09987	-1.13056	0.260868	0.821839	-5.05092	NO	NA	ALDH5A1
	P42765	0.145356	6.45891	1.1299	0.260871	0.821839	-5.11224	NO	NA	ACAA2
	P31949	-0.185635	10.324	-1.12963	0.260965	0.821839	-5.11366	NO	NA	S100A11
	P32519	0.224722	2.33635	1.13044	0.26108	0.821839	-5.03363	NO	NA	ELF1
	P47813	0.162377	3.94409	1.12998	0.261109	0.821839	-5.06152	NO	NA	EIF1AX
	P30566	-0.131738	3.51863	-1.12918	0.261173	0.821839	-5.11295	NO	NA	ADSL
	Q6NUQ4	-0.187875	3.54547	-1.12864	0.261505	0.82211	-5.08999	NO	NA	TMEM214
	Q16625	0.26577	2.5746	1.13072	0.261554	0.82211	-4.91222	NO	NA	OCLN
	P55072	-0.072691	7.80051	-1.12708	0.262038	0.822751	-5.1162	NO	NA	VCP
	Q9BTE1	-0.146476	2.7557	-1.12694	0.262198	0.822751	-5.09282	NO	NA	DCTN5
	Q92599	0.0822806	5.13723	1.12669	0.2622	0.822751	-5.11659	NO	NA	SEPTIN8
	O95470	-0.15504	3.41574	-1.12549	0.262854	0.824188	-5.10917	NO	NA	SGPL1
	Q9UBL3	0.153849	2.22511	1.12517	0.263268	0.824188	-5.06898	NO	NA	ASH2L
	Q9Y263	0.102764	3.18916	1.12381	0.263416	0.824188	-5.11945	NO	NA	PLAA
	Q06210	0.174501	5.17024	1.12363	0.26349	0.824188	-5.11962	NO	NA	GFPT1
	Q8NCN5	-0.114787	2.49697	-1.12323	0.263682	0.824188	-5.11887	NO	NA	PDPR
	P39687	0.113595	7.45849	1.12265	0.263904	0.824188	-5.12059	NO	NA	ANP32A
	Q2TB90	0.289977	3.0481	1.12359	0.263935	0.824188	-5.03054	NO	NA	HKDC1
	P02749	-0.26805	7.97418	-1.12251	0.263986	0.824188	-5.11958	NO	NA	APOH
	Q9UII2	0.21662	3.06733	1.12255	0.263988	0.824188	-5.10964	NO	NA	ATP5IF1
	P57772	-0.181967	2.778	-1.12271	0.264223	0.824438	-5.05625	NO	NA	EEFSEC
	Q5T8D3	0.206178	2.99519	1.12226	0.264364	0.824438	-5.059	NO	NA	ACBD5
	P29992	0.117988	4.84141	1.12074	0.264736	0.824833	-5.12133	NO	NA	GNA11
	P62826	-0.110236	8.47179	-1.12036	0.264876	0.824833	-5.12287	NO	NA	RAN
	Q07864	-0.658045	2.8878	-1.14153	0.264935	0.824833	-4.63091	NO	NA	POLE
	Q9C0E8	0.0857852	3.6345	1.11951	0.265257	0.824925	-5.12255	NO	NA	LNPK
	O15321	-0.204482	2.20106	-1.11969	0.26531	0.824925	-5.09763	NO	NA	TM9SF1
	P30876	0.133712	2.74709	1.11863	0.26565	0.824925	-5.12223	NO	NA	POLR2B
	P35613	-0.122544	5.3925	-1.11853	0.265673	0.824925	-5.12351	NO	NA	BSG
	Q96DZ1	0.258668	3.65274	1.11812	0.265849	0.824925	-5.12392	NO	NA	ERLEC1
	Q9Y5K6	0.161265	4.28077	1.11732	0.266188	0.824925	-5.12471	NO	NA	CD2AP
	P62937	-0.141498	10.5698	-1.11723	0.266204	0.824925	-5.12595	NO	NA	PPIA
	P46734	-0.139752	3.13088	-1.11716	0.266295	0.824925	-5.11381	NO	NA	MAP2K3
	Q7Z7L8	0.206159	3.01965	1.11697	0.266418	0.824925	-5.10261	NO	NA	C11orf96
	Q9UKV8	-0.291126	1.35413	-1.11813	0.266592	0.824925	-4.99974	NO	NA	AGO2
	Q15554	0.645008	0.591697	1.14103	0.266732	0.824925	-4.64455	NO	NA	TERF2
	Q9UBQ7	0.0911778	5.62578	1.11602	0.26674	0.824925	-5.12599	NO	NA	GRHPR
	P13521	-0.28768	4.69651	-1.11577	0.267068	0.825482	-5.07771	NO	NA	SCG2
	P53396	-0.100458	5.78592	-1.11416	0.267514	0.825755	-5.12898	NO	NA	ACLY
	P41219	0.395786	4.23114	1.11515	0.267515	0.825755	-5.04957	NO	NA	PRPH
	Q13427	-0.142162	3.0347	-1.11432	0.267713	0.825755	-5.09661	NO	NA	PPIG
	Q9Y237	-0.178752	2.59995	-1.11361	0.267876	0.825755	-5.09528	NO	NA	PIN4
	Q9UBP0	-0.699093	-0.275934	-1.13973	0.267897	0.825755	-4.58943	NO	NA	SPAST
	P62760	-0.245579	2.41712	-1.11392	0.268282	0.825869	-5.06725	NO	NA	VSNL1
	P19367	-0.10184	6.23183	-1.11203	0.268447	0.825869	-5.12992	NO	NA	HK1
	P60842	-0.099663	6.92298	-1.11139	0.268701	0.825869	-5.13171	NO	NA	EIF4A1
	Q96AT9	0.130443	3.7033	1.11131	0.268756	0.825869	-5.13062	NO	NA	RPE
	Q8IXJ6	-0.196935	2.37916	-1.11146	0.268886	0.825869	-5.10198	NO	NA	SIRT2
	Q9Y4W6	0.146361	4.81992	1.11076	0.268972	0.825869	-5.13232	NO	NA	AFG3L2
	Q13523	0.127814	2.82905	1.10954	0.269618	0.825869	-5.10871	NO	NA	PRPF4B
	Q9Y676	0.32313	1.86096	1.12061	0.269684	0.825869	-4.74441	NO	NA	MRPS18B
	P62487	0.279295	0.873742	1.11342	0.269695	0.825869	-4.90804	NO	NA	POLR2G
	O75251	0.151885	4.04812	1.10901	0.26972	0.825869	-5.13403	NO	NA	NDUFS7
	Q16595	0.177956	2.10709	1.10978	0.269959	0.825869	-5.04839	NO	NA	FXN
	P55795	0.0788538	5.36826	1.10828	0.270033	0.825869	-5.13475	NO	NA	HNRNPH2
	P24539	0.0947475	6.27091	1.10816	0.270086	0.825869	-5.13487	NO	NA	ATP5PB
	P41250	-0.0913201	5.32973	-1.10803	0.27014	0.825869	-5.13499	NO	NA	GARS1
	Q9BV40	-0.162486	4.73158	-1.10824	0.270155	0.825869	-5.10158	NO	NA	VAMP8
	Q9BYD3	-0.250675	2.203	-1.10856	0.27064	0.826845	-5.02149	NO	NA	MRPL4
	Q14789	0.116914	3.09283	1.10582	0.271112	0.826845	-5.13599	NO	NA	GOLGB1
	Q8N442	0.624047	2.0526	1.11799	0.271197	0.826845	-4.67921	NO	NA	GUF1
	Q86WJ1	0.251717	2.15367	1.10683	0.271606	0.826845	-4.97925	NO	NA	CHD1L
	Q92901	0.618163	2.90008	1.18115	0.271654	0.826845	-4.56944	NO	NA	RPL3L
	O75683	0.317413	1.0514	1.11176	0.271671	0.826845	-4.84018	NO	NA	SURF6
	Q09328	0.469906	0.530989	1.11503	0.271849	0.826845	-4.79687	NO	NA	MGAT5
	Q9NQ50	0.130816	3.06496	1.10528	0.27189	0.826845	-5.04207	NO	NA	MRPL40
	Q9NYJ1	0.559371	2.11185	1.11253	0.271959	0.826845	-4.6608	NO	NA	COA4
	Q9H299	-0.159525	7.98061	-1.10354	0.272098	0.826845	-5.13822	NO	NA	SH3BGRL3
	Q8N6C5	-0.280384	3.92739	-1.10615	0.272106	0.826845	-4.96034	NO	NA	IGSF1
	Q9H0Q0	-0.383981	1.04035	-1.10577	0.272317	0.827035	-4.98413	NO	NA	CYRIA
	P35869	-0.162617	2.46897	-1.10376	0.272673	0.827447	-5.03822	NO	NA	AHR
	O95630	-0.134741	2.84064	-1.10216	0.272799	0.827447	-5.12486	NO	NA	STAMBP
	P61626	0.316738	7.59832	1.10169	0.272897	0.827447	-5.14001	NO	NA	LYZ
	P54709	-0.114459	4.59378	-1.10069	0.273371	0.82825	-5.13858	NO	NA	ATP1B3
	P13569	-0.519975	2.01009	-1.11187	0.273572	0.82825	-4.72988	NO	NA	CFTR
	Q15382	-0.132329	3.18628	-1.10019	0.273608	0.82825	-5.12918	NO	NA	RHEB
	Q32MZ4	0.0960981	4.84517	1.099	0.274045	0.829124	-5.1438	NO	NA	LRRFIP1
	Q9BRX8	0.189165	3.65815	1.09835	0.274327	0.829528	-5.14443	NO	NA	PRXL2A
	P15498	0.165195	3.15901	1.09816	0.27449	0.82957	-5.1398	NO	NA	VAV1
	P06576	0.102171	9.12205	1.09757	0.274667	0.829656	-5.14518	NO	NA	ATP5F1B
	Q9C005	0.112853	4.71386	1.0963	0.275241	0.829817	-5.14525	NO	NA	DPY30
	P55010	0.100954	5.12305	1.09593	0.275382	0.829817	-5.14677	NO	NA	EIF5
	O75175	0.179714	3.19565	1.09542	0.275684	0.829817	-5.13379	NO	NA	CNOT3
	O95466	-0.142567	3.84167	-1.09522	0.275728	0.829817	-5.1451	NO	NA	FMNL1
	Q13617	-0.112553	2.83407	-1.09496	0.275843	0.829817	-5.14535	NO	NA	CUL2
	P05452	-0.207986	5.35986	-1.09476	0.275912	0.829817	-5.14674	NO	NA	CLEC3B
	Q00722	0.313145	1.07548	1.09954	0.275928	0.829817	-4.9134	NO	NA	PLCB2
	Q7L591	-0.233143	2.25961	-1.09702	0.276097	0.829817	-4.99214	NO	NA	DOK3
	Q02338	0.248222	2.76137	1.09448	0.276158	0.829817	-5.11261	NO	NA	BDH1
	Q9Y333	0.104894	4.26014	1.09408	0.276209	0.829817	-5.1474	NO	NA	LSM2
	Q16134	0.156939	3.6244	1.09366	0.276392	0.82992	-5.13895	NO	NA	ETFDH
	Q2WGJ9	0.525252	2.12683	1.11518	0.276834	0.830799	-4.66292	NO	NA	FER1L6
	Q8N392	0.114905	2.97301	1.09221	0.277026	0.83093	-5.1492	NO	NA	ARHGAP18
	Q9BTM9	-0.140879	2.72061	-1.09118	0.277624	0.831874	-5.11461	NO	NA	URM1
	P49748	0.112011	6.36397	1.09076	0.277639	0.831874	-5.15176	NO	NA	ACADVL
	P01920	-0.194793	3.94532	-1.09029	0.277967	0.832408	-5.11772	NO	NA	HLA-DQB1
	O60637	0.232693	4.26413	1.08991	0.278571	0.832757	-5.06712	NO	NA	TSPAN3
	Q9BVC4	-0.336564	1.58312	-1.09357	0.278593	0.832757	-4.9167	NO	NA	MLST8
	P09110	0.127222	5.10025	1.08835	0.278719	0.832757	-5.15292	NO	NA	ACAA1
	O95171	-0.388747	2.16891	-1.09415	0.27875	0.832757	-4.89309	NO	NA	SCEL
	O15078	-0.110413	7.63516	-1.08805	0.27883	0.832757	-5.15437	NO	NA	CEP290
	Q9UIB8	0.351586	1.68476	1.09558	0.279096	0.832997	-4.83028	NO	NA	CD84
	Q8NI27	0.216701	1.16583	1.08898	0.279241	0.832997	-5.04614	NO	NA	THOC2
	P31947	-0.301972	7.56949	-1.0859	0.279774	0.832997	-5.15643	NO	NA	SFN
	P01893	-0.457168	1.75343	-1.09084	0.27986	0.832997	-4.81433	NO	NA	HLA-H
	Q05086	-0.266375	1.39241	-1.09023	0.279905	0.832997	-4.92332	NO	NA	UBE3A
	O00151	0.14286	6.91691	1.08545	0.279993	0.832997	-5.1557	NO	NA	PDLIM1
	O95299	0.12039	4.70669	1.08468	0.280315	0.832997	-5.15761	NO	NA	NDUFA10
	Q14832	-0.178503	5.02333	-1.08507	0.280448	0.832997	-5.11299	NO	NA	GRM3
	Q8N183	0.229261	2.99534	1.08533	0.280613	0.832997	-5.05944	NO	NA	NDUFAF2
	P46013	-0.26102	1.73887	-1.08878	0.280919	0.832997	-4.92636	NO	NA	MKI67
	P09038	0.408217	0.898669	1.08617	0.281131	0.832997	-4.87076	NO	NA	FGF2
	Q5W111	0.231259	1.69737	1.0865	0.281152	0.832997	-4.96281	NO	NA	SPRYD7
	Q16647	0.206056	4.99483	1.08274	0.281171	0.832997	-5.15947	NO	NA	PTGIS
	P00742	-0.159487	3.49648	-1.08282	0.281416	0.832997	-5.09659	NO	NA	F10
	O60220	0.237826	3.17421	1.08237	0.281592	0.832997	-5.11813	NO	NA	TIMM8A
	Q9NZB2	0.0813037	4.63087	1.08169	0.281635	0.832997	-5.16047	NO	NA	FAM120A
	Q9P021	-0.364982	1.25396	-1.08474	0.281657	0.832997	-4.9591	NO	NA	CRIPT
	Q9Y5P6	0.150146	4.99507	1.08127	0.281819	0.832997	-5.16087	NO	NA	GMPPB
	P28907	0.479774	1.43209	1.08755	0.281911	0.832997	-4.86417	NO	NA	CD38
	O00505	-0.145659	3.60875	-1.08092	0.281993	0.832997	-5.16003	NO	NA	KPNA3
	P49711	0.202556	2.81167	1.08437	0.282147	0.832997	-4.8879	NO	NA	CTCF
	Q9NPH2	0.131841	4.60288	1.08018	0.282325	0.832997	-5.16074	NO	NA	ISYNA1
	P09486	-0.204683	4.9553	-1.07977	0.282546	0.832997	-5.15871	NO	NA	SPARC
	Q96S55	0.190109	3.35349	1.08506	0.283209	0.832997	-4.87644	NO	NA	WRNIP1
	O95260	0.228606	1.98989	1.07994	0.283298	0.832997	-4.99107	NO	NA	ATE1
	Q5T4S7	-0.0953902	3.24288	-1.07791	0.283312	0.832997	-5.16408	NO	NA	UBR4
	P13797	-0.135396	6.63444	-1.07759	0.283453	0.832997	-5.16438	NO	NA	PLS3
	P11498	-0.184021	3.63085	-1.07757	0.283502	0.832997	-5.16203	NO	NA	PC
	Q6PCB7	0.141162	3.07267	1.07759	0.283577	0.832997	-5.1484	NO	NA	SLC27A1
	Q9NQW7	0.105433	5.03092	1.07712	0.283663	0.832997	-5.16483	NO	NA	XPNPEP1
	Q8NBJ4	0.193723	4.39448	1.07692	0.283791	0.832997	-5.15381	NO	NA	GOLM1
	P27816	0.0974259	6.60449	1.07656	0.28391	0.832997	-5.16536	NO	NA	MAP4
	P10515	0.0917134	5.90699	1.07648	0.283949	0.832997	-5.16544	NO	NA	DLAT
	Q9BR76	0.0840564	6.18465	1.07639	0.284005	0.832997	-5.16434	NO	NA	CORO1B
	P35443	0.266084	3.63085	1.07533	0.284742	0.832997	-5.12347	NO	NA	THBS4
	Q9H3G5	-0.236764	5.06316	-1.07434	0.28492	0.832997	-5.16629	NO	NA	CPVL
	Q53HC9	-0.187589	2.60327	-1.07571	0.284997	0.832997	-5.06283	NO	NA	EIPR1
	P38159	0.102846	6.23263	1.07412	0.285019	0.832997	-5.1665	NO	NA	RBMX
	Q8WUD4	-0.485771	0.203412	-1.08493	0.285174	0.832997	-4.76914	NO	NA	CCDC12
	Q9NVH2	0.184049	4.45908	1.0748	0.285404	0.832997	-5.06367	NO	NA	INTS7
	Q53FZ2	-0.565748	1.56744	-1.08265	0.285619	0.832997	-4.64669	NO	NA	ACSM3
	Q14749	0.355155	2.91108	1.07953	0.285641	0.832997	-4.89361	NO	NA	GNMT
	Q9Y6K9	-0.183362	2.0935	-1.07355	0.285715	0.832997	-5.09652	NO	NA	IKBKG
	Q15532	0.208581	2.26919	1.0732	0.285844	0.832997	-5.065	NO	NA	SS18
	P56537	-0.108566	6.05068	-1.07177	0.286068	0.832997	-5.16873	NO	NA	EIF6
	Q9Y3A6	-0.124272	4.94637	-1.07176	0.286073	0.832997	-5.16874	NO	NA	TMED5
	Q8TCU6	-1.01967	-0.216071	-1.10631	0.286073	0.832997	-4.61861	NO	NA	PREX1
	O00167	-0.47812	3.71945	-1.08365	0.286156	0.832997	-4.78217	NO	NA	EYA2
	Q6IBS0	-0.0734979	5.51662	-1.07118	0.286331	0.832997	-5.16929	NO	NA	TWF2
	Q9Y5Y2	0.124498	3.58099	1.07069	0.286533	0.832997	-5.17093	NO	NA	NUBP2
	P02008	-0.527361	3.33622	-1.09837	0.286556	0.832997	-4.67278	NO	NA	HBZ
	Q86X76	0.105125	4.78152	1.0701	0.286818	0.832997	-5.17031	NO	NA	NIT1
	Q3ZCM7	-0.361651	3.72584	-1.07575	0.286828	0.832997	-4.84311	NO	NA	TUBB8
	P00338	-0.14244	10.0092	-1.06943	0.287095	0.833339	-5.17212	NO	NA	LDHA
	O95379	-0.152242	3.06499	-1.06638	0.28859	0.836832	-5.14026	NO	NA	TNFAIP8
	Q14BN4	0.264005	3.07951	1.06554	0.288885	0.836832	-5.16455	NO	NA	SLMAP
	P29373	-0.277576	3.91058	-1.0657	0.288894	0.836832	-5.1682	NO	NA	CRABP2
	P25774	0.210528	5.1405	1.06545	0.288926	0.836832	-5.1735	NO	NA	CTSS
	Q9NXC5	-0.341809	0.914759	-1.07065	0.289474	0.836832	-4.82177	NO	NA	MIOS
	Q9UHG3	0.105568	5.57264	1.06409	0.2895	0.836832	-5.17716	NO	NA	PCYOX1
	Q15717	0.0782757	5.67109	1.06391	0.289598	0.836832	-5.17614	NO	NA	ELAVL1
	Q92619	-0.186621	2.91978	-1.06401	0.28984	0.836832	-5.1231	NO	NA	ARHGAP45
	Q8N6Y2	-1.4606	1.39051	-1.11136	0.290209	0.836832	-4.60705	NO	NA	LRRC17
	P15586	0.133968	4.4344	1.06204	0.290443	0.836832	-5.1779	NO	NA	GNS
	Q9GZL7	-0.249408	1.99088	-1.0633	0.29077	0.836832	-5.04325	NO	NA	WDR12
	Q5VYK3	-0.0830363	3.41077	-1.06122	0.290813	0.836832	-5.17867	NO	NA	ECPAS
	O95395	0.320647	1.69614	1.06518	0.290863	0.836832	-4.93373	NO	NA	GCNT3
	Q9Y2J8	0.216155	3.28883	1.06145	0.290923	0.836832	-5.14822	NO	NA	PADI2
	Q9NX24	0.176198	3.60342	1.06097	0.290967	0.836832	-5.16766	NO	NA	NHP2
	P11717	-0.118858	3.00003	-1.06076	0.291023	0.836832	-5.1791	NO	NA	IGF2R
	P35527	0.225425	7.10751	1.06065	0.291075	0.836832	-5.17921	NO	NA	KRT9
	Q9NQX3	0.206548	2.39101	1.06065	0.291152	0.836832	-5.14669	NO	NA	GPHN
	Q13426	0.403692	2.15458	1.07737	0.291229	0.836832	-4.73176	NO	NA	XRCC4
	O43681	-0.0649936	5.5541	-1.06015	0.291301	0.836832	-5.17968	NO	NA	GET3
	P11277	-0.260137	3.06004	-1.05982	0.291469	0.836885	-5.16991	NO	NA	SPTB
	Q9Y5Y6	-0.281868	1.67344	-1.06092	0.291771	0.836931	-5.03604	NO	NA	ST14
	P54760	0.418458	0.730795	1.06483	0.291785	0.836931	-4.8297	NO	NA	EPHB4
	Q8ND24	0.24301	1.62519	1.06015	0.292044	0.837019	-5.02595	NO	NA	RNF214
	P45381	-0.322114	2.05058	-1.0622	0.292404	0.837019	-4.89912	NO	NA	ASPA
	Q9H3N1	0.148649	5.31268	1.05761	0.292434	0.837019	-5.18324	NO	NA	TMX1
	P28070	-0.0741579	5.67443	-1.05685	0.292797	0.837019	-5.18276	NO	NA	PSMB4
	Q9Y4P3	0.154584	4.12142	1.05675	0.292842	0.837019	-5.18286	NO	NA	TBL2
	Q9BXP5	0.0794822	4.8839	1.05653	0.29294	0.837019	-5.18306	NO	NA	SRRT
	Q14331	-0.225926	1.96973	-1.05812	0.292966	0.837019	-5.05344	NO	NA	FRG1
	Q9NTI5	0.122207	2.7872	1.05622	0.293102	0.837019	-5.17326	NO	NA	PDS5B
	O95219	0.11611	3.00686	1.05607	0.293168	0.837019	-5.18228	NO	NA	SNX4
	Q16891	0.0885488	5.90208	1.05566	0.293317	0.837019	-5.18505	NO	NA	IMMT
	Q9Y294	-0.516201	2.24645	-1.06486	0.293669	0.837375	-4.62427	NO	NA	ASF1A
	P05164	-0.452484	6.57147	-1.05448	0.293893	0.837375	-5.17487	NO	NA	MPO
	P08631	-0.150276	2.51218	-1.05539	0.293923	0.837375	-5.13052	NO	NA	HCK
	Q6ZVF9	-0.673372	3.29422	-1.06007	0.294425	0.837375	-4.88045	NO	NA	GPRIN3
	P16591	0.272877	3.37704	1.05429	0.294574	0.837375	-5.0956	NO	NA	FER
	Q14498	0.096656	4.96118	1.05281	0.294636	0.837375	-5.18653	NO	NA	RBM39
	Q14554	0.0961103	5.09568	1.0526	0.294711	0.837375	-5.1879	NO	NA	PDIA5
	Q08378	0.125096	2.9847	1.05236	0.294863	0.837375	-5.17685	NO	NA	GOLGA3
	Q6UXG2	0.31061	2.95591	1.05888	0.29496	0.837375	-4.86557	NO	NA	ELAPOR1
	P01834	-0.211771	10.4173	-1.05195	0.295008	0.837375	-5.18851	NO	NA	IGKC
	P09661	0.0861622	4.88291	1.05175	0.2951	0.837375	-5.18869	NO	NA	SNRPA1
	O14862	0.297252	4.13607	1.05549	0.295434	0.837375	-4.9639	NO	NA	AIM2
	Q15036	0.12574	2.98597	1.05091	0.295562	0.837375	-5.1846	NO	NA	SNX17
	P19021	0.285782	2.40348	1.05183	0.295576	0.837375	-5.10345	NO	NA	PAM
	Q15418	0.173811	2.37935	1.05105	0.295694	0.837375	-5.13624	NO	NA	RPS6KA1
	O43353	0.418395	-0.260705	1.06068	0.296785	0.83955	-4.80591	NO	NA	RIPK2
	Q9BZL4	0.229952	2.05199	1.04847	0.296949	0.83955	-5.13477	NO	NA	PPP1R12C
	P51149	-0.0838985	7.63164	-1.04742	0.297084	0.83955	-5.19271	NO	NA	RAB7A
	P50225	0.199755	3.98983	1.04747	0.297141	0.83955	-5.18779	NO	NA	SULT1A1
	Q17RW2	-0.272867	5.69168	-1.04637	0.297583	0.83955	-5.1925	NO	NA	COL24A1
	Q02080	-0.275229	4.05607	-1.04673	0.297852	0.83955	-5.11065	NO	NA	MEF2B
	P28300	-0.221131	3.65308	-1.04607	0.29798	0.83955	-5.15969	NO	NA	LOX
	A0A0B4J1Y8	-0.298662	3.381	-1.05591	0.298053	0.83955	-4.76966	NO	NA	IGLV9-49
	Q70Z35	0.271162	5.35444	1.04689	0.298053	0.83955	-5.03871	NO	NA	PREX2
	Q9NRX2	-0.156148	2.56082	-1.0452	0.298221	0.83955	-5.1598	NO	NA	MRPL17
	Q1KMD3	0.0880509	5.78987	1.04484	0.298268	0.83955	-5.1951	NO	NA	HNRNPUL2
	Q96RQ9	-0.240482	3.56359	-1.04515	0.298269	0.83955	-5.17741	NO	NA	IL4I1
	Q9H8Y8	0.110858	4.5791	1.04435	0.298516	0.839778	-5.19437	NO	NA	GORASP2
	Q8WUW1	0.115498	3.80878	1.0438	0.298769	0.839778	-5.19488	NO	NA	BRK1
	O95817	-0.140999	3.78391	-1.04354	0.298889	0.839778	-5.19512	NO	NA	BAG3
	Q8IVD9	0.170986	2.19163	1.04396	0.299075	0.839778	-5.12622	NO	NA	NUDCD3
	Q5T5P2	-0.128526	4.45711	-1.04303	0.299103	0.839778	-5.19677	NO	NA	KIAA1217
	Q9H4Z3	0.299339	0.722526	1.04397	0.300094	0.842136	-4.94383	NO	NA	PCIF1
	Q6BCY4	-0.146667	2.67268	-1.04073	0.300303	0.8423	-5.18146	NO	NA	CYB5R2
	Q86Y79	-0.343899	2.20947	-1.04417	0.300741	0.842866	-4.85044	NO	NA	PTRH1
	Q9H3H5	-0.192983	3.30375	-1.04145	0.300808	0.842866	-4.97363	NO	NA	DPAGT1
	Q9NR09	-0.319557	2.18205	-1.04519	0.301067	0.843169	-4.83982	NO	NA	BIRC6
	P09327	0.289524	4.40287	1.03834	0.301432	0.843767	-5.15364	NO	NA	VIL1
	Q16540	-0.381489	1.46202	-1.04243	0.301862	0.844547	-4.84781	NO	NA	MRPL23
	P54819	0.126458	6.86051	1.03594	0.302386	0.845589	-5.20329	NO	NA	AK2
	P11217	0.212397	4.72177	1.03557	0.302597	0.845755	-5.20123	NO	NA	PYGM
	Q9Y4F1	0.152374	3.34005	1.03441	0.303095	0.846722	-5.20468	NO	NA	FARP1
	O95340	-0.138173	4.27157	-1.03336	0.303584	0.847664	-5.20564	NO	NA	PAPSS2
	P33176	0.0586128	5.35334	1.03293	0.303785	0.847802	-5.20604	NO	NA	KIF5B
	P20073	0.0670252	6.44164	1.03187	0.304279	0.848754	-5.20701	NO	NA	ANXA7
[truncated: 3,600 more rows]

## Sheet: Grade-Differentiation
	UniProt	logFC	AveExpr	t	P.Value	adj.P.Val	B	diffexpressed	delabel	Gene
	Q16658	0.813363	6.51666	6.13857	1.19689e-08	6.67982e-05	9.41533	NO	NA	FSCN1
	O15460	1.05205	3.71157	5.76807	6.9947e-08	0.000195187	7.78824	UP	P4HA2	P4HA2
	P21589	0.810513	4.43225	5.37706	3.97783e-07	0.00063037	6.19859	NO	NA	NT5E
	Q9BSH5	-0.774008	4.36743	-5.34836	4.51797e-07	0.00063037	6.08192	NO	NA	HDHD3
	P24821	1.38035	6.66264	5.09052	1.37975e-06	0.00126243	5.06009	UP	TNC	TNC
	O94760	-0.79989	5.23181	-5.09117	1.39e-06	0.00126243	5.05315	NO	NA	DDAH1
	Q96DG6	-0.861278	5.05023	-5.05412	1.63003e-06	0.00126243	4.90749	NO	NA	CMBL
	Q02809	0.701959	4.36365	5.0071	1.99339e-06	0.00126243	4.72355	NO	NA	PLOD1
	Q13228	-0.733199	6.50315	-4.99991	2.03581e-06	0.00126243	4.70436	NO	NA	SELENBP1
	P06733	0.482045	10.7433	4.89056	3.23792e-06	0.00158201	4.28039	NO	NA	ENO1
	P14618	0.495371	10.7702	4.87506	3.45637e-06	0.00158201	4.22078	NO	NA	PKM
	P00352	-0.93067	8.09129	-4.86574	3.5945e-06	0.00158201	4.185	NO	NA	ALDH1A1
	P13674	0.789166	4.63529	4.8619	3.68502e-06	0.00158201	4.16243	NO	NA	P4HA1
	P04406	0.476579	12.3626	4.80476	4.64018e-06	0.00184977	3.95196	NO	NA	GAPDH
	Q9UN36	-0.625607	3.87932	-4.77363	5.66238e-06	0.00201961	3.77055	NO	NA	NDRG2
	Q01082	-0.401475	7.36036	-4.75152	5.78995e-06	0.00201961	3.75005	NO	NA	SPTBN1
	Q9UEY8	-0.512365	4.86398	-4.73637	6.21414e-06	0.00204007	3.68587	NO	NA	ADD3
	Q8NBJ5	0.459841	4.8211	4.69419	7.33604e-06	0.00225141	3.53431	NO	NA	COLGALT1
	P02751	1.16123	10.0498	4.67515	7.93293e-06	0.00225141	3.46304	UP	FN1	FN1
	P35611	-0.493578	5.02568	-4.67103	8.06813e-06	0.00225141	3.44764	NO	NA	ADD1
	P00167	-0.632464	5.95587	-4.60578	1.05315e-05	0.00279888	3.20501	NO	NA	CYB5A
	Q13576	-0.650799	4.35289	-4.57972	1.17068e-05	0.00290917	3.10873	NO	NA	IQGAP2
	Q969Z3	-0.541727	3.69708	-4.57678	1.20181e-05	0.00290917	3.08558	NO	NA	MTARC2
	Q70UQ0	0.510394	3.84751	4.56802	1.2542e-05	0.00290917	3.04725	NO	NA	IKBIP
	Q13813	-0.407799	7.30025	-4.54857	1.3278e-05	0.00290917	2.99416	NO	NA	SPTAN1
	P18283	-1.08081	3.83228	-4.5777	1.35528e-05	0.00290917	2.97086	DOWN	GPX2	GPX2
	P05166	-0.527676	3.70876	-4.50383	1.58956e-05	0.00311402	2.83055	NO	NA	PCCB
	O00469	0.884478	4.31625	4.51063	1.61362e-05	0.00311402	2.81994	NO	NA	PLOD2
	P02538	2.14497	4.68968	4.54743	1.61811e-05	0.00311402	2.81713	UP	KRT6A	KRT6A
	P04083	0.475801	9.15853	4.4663	1.84702e-05	0.00340422	2.69413	NO	NA	ANXA1
	O43491	-0.511607	5.38484	-4.46205	1.89089e-05	0.00340422	2.67342	NO	NA	EPB41L2
	Q04695	1.52667	6.34187	4.41625	2.26774e-05	0.00395509	2.50842	UP	KRT17	KRT17
	Q8N335	-0.502595	4.26048	-4.36946	2.71068e-05	0.00458434	2.34584	NO	NA	GPD1L
	Q6L8Q7	-0.488338	3.02549	-4.35568	2.8787e-05	0.0047253	2.29202	NO	NA	PDE12
	Q02252	-0.561428	5.02742	-4.33659	3.0838e-05	0.00488105	2.22887	NO	NA	ALDH6A1
	O95831	-0.379912	5.20945	-4.32918	3.17457e-05	0.00488105	2.20257	NO	NA	AIFM1
	Q9Y365	-0.736424	3.85962	-4.32887	3.23596e-05	0.00488105	2.18762	NO	NA	STARD10
	Q96IU4	-0.426477	6.19258	-4.29489	3.64977e-05	0.00530851	2.07694	NO	NA	ABHD14B
	Q9H4G0	-0.542593	4.18293	-4.28634	3.79485e-05	0.00530851	2.04265	NO	NA	EPB41L1
	P00338	0.469341	10.0092	4.27678	3.89345e-05	0.00530851	2.01758	NO	NA	LDHA
	Q9Y2S2	-0.423483	4.62021	-4.27636	3.89982e-05	0.00530851	2.0161	NO	NA	CRYL1
	Q9NUB1	-0.643101	2.85781	-4.26729	4.23537e-05	0.005628	1.94832	NO	NA	ACSS1
	O60547	-0.775585	5.34787	-4.23398	4.59453e-05	0.00596328	1.86764	NO	NA	GMDS
	P29992	-0.371533	4.84141	-4.21513	4.96688e-05	0.00630004	1.798	NO	NA	GNA11
	P00558	0.433043	10.1379	4.1801	5.65032e-05	0.00700765	1.68049	NO	NA	PGK1
	P08294	-1.20266	5.9693	-4.17096	5.9124e-05	0.00706069	1.64174	DOWN	SOD3	SOD3
	P61020	-0.284921	4.42509	-4.1666	5.97997e-05	0.00706069	1.63015	NO	NA	RAB5B
	Q8WWM9	-0.656817	4.02306	-4.15894	6.15721e-05	0.00706069	1.60419	NO	NA	CYGB
	P05091	-0.55496	7.26185	-4.15581	6.19913e-05	0.00706069	1.59668	NO	NA	ALDH2
	P04075	0.394073	9.89174	4.1386	6.61844e-05	0.00727301	1.53752	NO	NA	ALDOA
	Q00577	-0.268798	5.19394	-4.1375	6.64618e-05	0.00727301	1.53374	NO	NA	PURA
	P46939	-0.326967	4.36387	-4.12737	6.90683e-05	0.00741289	1.49898	NO	NA	UTRN
	P22033	-0.503232	3.88355	-4.10811	7.42907e-05	0.00782296	1.43314	NO	NA	MMUT
	Q96AY3	0.490304	5.4474	4.08741	8.07159e-05	0.00834214	1.35979	NO	NA	FKBP10
	O00186	-0.366447	3.29677	-4.05901	8.98002e-05	0.00911227	1.26303	NO	NA	STXBP3
	Q9BZF9	-0.449011	3.35	-4.04371	9.5542e-05	0.00952179	1.20876	NO	NA	UACA
	P53004	0.274462	5.59536	3.96798	0.000125434	0.0121604	0.960722	NO	NA	BLVRA
	Q16836	-0.473455	6.42398	-3.96595	0.000126376	0.0121604	0.95398	NO	NA	HADH
	Q6YN16	-0.497609	4.23285	-3.95923	0.000129548	0.0122544	0.931657	NO	NA	HSDL2
	P56470	-1.05737	7.4965	-3.95117	0.000135214	0.0125771	0.898694	DOWN	LGALS4	LGALS4
	Q8WVV4	-0.730265	3.86113	-3.94494	0.000140244	0.012718	0.86911	NO	NA	POF1B
	P22105	-0.732423	4.56231	-3.93683	0.000141285	0.012718	0.854743	NO	NA	TNXB
	O95865	-0.418424	6.1792	-3.92359	0.000147697	0.0130841	0.813645	NO	NA	DDAH2
	Q8NBN7	-0.596041	3.26739	-3.90458	0.000160345	0.0138716	0.743348	NO	NA	RDH13
	Q96PE7	-0.54391	3.72914	-3.90866	0.000161558	0.0138716	0.743294	NO	NA	MCEE
	P26440	-0.482401	4.97662	-3.89261	0.000165413	0.0139874	0.711751	NO	NA	IVD
	Q5TBC7	-0.602459	3.86447	-3.92069	0.000168766	0.0140579	0.725259	NO	NA	BCL2L15
	Q16134	-0.460489	3.6244	-3.87998	0.000173908	0.0142733	0.667943	NO	NA	ETFDH
	P16219	-0.547602	3.4882	-3.8545	0.000192291	0.0155533	0.580976	NO	NA	ACADS
	Q6NVY1	-0.51583	4.89121	-3.84269	0.000198298	0.01581	0.548809	NO	NA	HIBCH
	O75874	-0.348096	7.48676	-3.83771	0.000201897	0.0158702	0.532658	NO	NA	IDH1
	P55327	-0.596467	5.30981	-3.83318	0.000206025	0.0159698	0.515739	NO	NA	TPD52
	Q13825	-0.53101	3.10573	-3.83564	0.000210202	0.0160704	0.50965	NO	NA	AUH
	P13861	-0.23285	5.83096	-3.81931	0.000215752	0.0162718	0.473068	NO	NA	PRKAR2A
	P00749	1.40217	1.11139	4.00658	0.000234383	0.0173689	0.333964	UP	PLAU	PLAU
	Q13153	-0.406563	3.48366	-3.80027	0.000236523	0.0173689	0.40005	NO	NA	PAK1
	Q9H8H3	-0.661837	5.36296	-3.79018	0.000242285	0.0175609	0.375731	NO	NA	TMT1A
	P80404	-0.944966	3.39407	-3.76624	0.000264877	0.0189523	0.29528	NO	NA	ABAT
	P29034	2.39531	5.69863	3.86856	0.000272361	0.0192411	0.311832	UP	S100A2	S100A2
	Q99611	-0.584747	3.38983	-3.74438	0.00029191	0.0203644	0.217672	NO	NA	SEPHS2
	Q9Y2R0	-0.436504	3.6011	-3.72116	0.000313043	0.0214492	0.15048	NO	NA	COA3
	Q9UM54	-0.422433	3.86743	-3.71299	0.000316363	0.0214492	0.132367	NO	NA	MYO6
	P55011	-0.571515	3.34201	-3.71689	0.000318991	0.0214492	0.134997	NO	NA	SLC12A2
	Q9BV36	-0.935493	2.5116	-3.75984	0.000337417	0.0224182	0.128183	NO	NA	MLPH
	Q9P260	-0.52806	1.23516	-3.69569	0.000353418	0.0231965	0.0541026	NO	NA	RELCH
	P46952	-0.597693	2.69767	-3.68885	0.000357445	0.0231965	0.0440615	NO	NA	HAAO
	P61457	-0.418591	6.22778	-3.67034	0.000366331	0.0235	-0.00125385	NO	NA	PCBD1
	O14639	-0.406403	2.93924	-3.67446	0.000372842	0.0236458	0.000704368	NO	NA	ABLIM1
	Q9UMD9	1.04766	3.46261	3.72983	0.000382514	0.0239866	0.0246167	UP	COL17A1	COL17A1
	P08648	0.651088	3.82965	3.6571	0.0003889	0.0241161	-0.0489372	NO	NA	ITGA5
	Q9H0W9	-0.340973	4.62279	-3.64769	0.000397822	0.0243983	-0.0735512	NO	NA	C11orf54
	O14960	1.12336	1.79666	3.79011	0.000406261	0.024645	-0.0810954	UP	LECT2	LECT2
	P16070	0.376937	5.9235	3.63381	0.000416194	0.0249761	-0.115308	NO	NA	CD44
	Q8TF65	-0.609225	2.24623	-3.65085	0.000423571	0.0250166	-0.0942745	NO	NA	GIPC2
	P08572	-0.629149	8.8003	-3.62601	0.000427635	0.0250166	-0.139532	NO	NA	COL4A2
	Q9HCC0	-0.473527	3.66255	-3.62513	0.000430316	0.0250166	-0.143675	NO	NA	MCCC2
	Q9UKG1	-0.28682	3.84919	-3.61775	0.000441484	0.0254013	-0.166549	NO	NA	APPL1
	Q96SL4	0.502558	2.83942	3.61728	0.000448065	0.0255168	-0.173775	NO	NA	GPX7
	O95563	-0.56606	3.00422	-3.61453	0.000458727	0.0258602	-0.185801	NO	NA	MPC2
	Q9BYX2	0.935049	1.15652	3.6812	0.000478715	0.0265688	-0.166871	NO	NA	TBC1D2
	O75718	0.388769	4.16848	3.59682	0.000480819	0.0265688	-0.23565	NO	NA	CRTAP
	P12532	-0.819268	5.78227	-3.58857	0.00048989	0.0268047	-0.256727	NO	NA	CKMT1A
	Q7Z3B1	-0.835457	2.75349	-3.58363	0.000513678	0.0277937	-0.281231	NO	NA	NEGR1
	Q01813	0.498842	5.41583	3.56882	0.000522716	0.0277937	-0.317209	NO	NA	PFKP
	Q99829	0.316349	5.59895	3.57051	0.000522906	0.0277937	-0.313367	NO	NA	CPNE1
	Q07092	-0.666122	5.79606	-3.55726	0.00054387	0.0285195	-0.352566	NO	NA	COL16A1
	Q6ZMI0	-0.539491	2.5115	-3.56324	0.000546782	0.0285195	-0.341816	NO	NA	PPP1R21
	P30084	-0.347547	6.85945	-3.54997	0.000555974	0.0287305	-0.373678	NO	NA	ECHS1
	O75781	-0.572395	3.57049	-3.54485	0.000572681	0.0288315	-0.391574	NO	NA	PALM
	Q14767	-0.708275	6.04039	-3.54186	0.000573309	0.0288315	-0.398259	NO	NA	LTBP2
	P49407	-0.492515	3.09737	-3.54356	0.000573427	0.0288315	-0.395467	NO	NA	ARRB1
	Q4V9L6	-0.702197	4.03069	-3.53571	0.000588997	0.0290028	-0.416638	NO	NA	TMEM119
	P60174	0.312892	10.2817	3.52839	0.000598542	0.0290028	-0.439402	NO	NA	TPI1
	Q7L1Q6	0.291044	5.32592	3.52693	0.000601533	0.0290028	-0.443841	NO	NA	BZW1
	Q00059	-0.343988	4.41607	-3.52437	0.000606817	0.0290028	-0.45163	NO	NA	TFAM
	P56199	-0.425793	5.26957	-3.52147	0.000612835	0.0290028	-0.460416	NO	NA	ITGA1
	Q4G176	-0.451537	2.19383	-3.52898	0.000616301	0.0290028	-0.442764	NO	NA	ACSF3
	P05026	-0.58584	5.47961	-3.51821	0.000621449	0.0290028	-0.471318	NO	NA	ATP1B1
	P42330	-0.526253	4.89558	-3.51848	0.000622702	0.0290028	-0.471561	NO	NA	AKR1C3
	P08779	1.242	3.67642	3.52768	0.000627794	0.0290028	-0.45643	UP	KRT16	KRT16
	P09382	0.484448	10.9601	3.51276	0.00063129	0.0290028	-0.486831	NO	NA	LGALS1
	O43598	-0.366933	4.79306	-3.51018	0.000638664	0.0290028	-0.495635	NO	NA	DNPH1
	P42166	-0.334013	5.69555	-3.5091	0.000639195	0.0290028	-0.497907	NO	NA	TMPO
	Q96I15	-0.522343	2.82485	-3.50252	0.000669483	0.0301321	-0.524129	NO	NA	SCLY
	P18065	-0.623729	3.23159	-3.47511	0.000748705	0.0334282	-0.604712	NO	NA	IGFBP2
	Q8N2S1	-0.656326	4.26924	-3.45615	0.000768668	0.0337939	-0.657439	NO	NA	LTBP4
	P04003	0.730145	5.37323	3.4552	0.000769007	0.0337939	-0.660754	NO	NA	C4BPA
	Q9UHB6	-0.397999	5.57357	-3.45062	0.000778855	0.0339593	-0.673636	NO	NA	LIMA1
	Q9UBI6	-0.274983	7.37625	-3.44369	0.000799298	0.0345342	-0.695065	NO	NA	GNG12
	P48681	-0.404457	4.89481	-3.441	0.000804416	0.0345342	-0.70232	NO	NA	NES
	P50148	-0.266917	4.26673	-3.43839	0.000811466	0.0345709	-0.710069	NO	NA	GNAQ
	P31947	0.810411	7.56949	3.41459	0.000878676	0.0365761	-0.780708	NO	NA	SFN
	Q08257	-0.442253	6.54843	-3.41118	0.000888725	0.0365761	-0.790799	NO	NA	CRYZ
	O43852	0.281811	7.27796	3.40956	0.000893523	0.0365761	-0.795575	NO	NA	CALU
	P49189	-0.310573	6.18688	-3.40436	0.000909152	0.0365761	-0.810959	NO	NA	ALDH9A1
	P18564	0.585511	6.27675	3.40517	0.000911379	0.0365761	-0.809873	NO	NA	ITGB6
	Q14CN4	1.03699	2.32591	3.4328	0.000912667	0.0365761	-0.751908	UP	KRT72	KRT72
	P11166	0.958815	5.55988	3.40177	0.000921746	0.0365761	-0.8199	NO	NA	SLC2A1
	Q9NP58	0.672685	9.49267	3.48416	0.000928796	0.0365761	-0.732386	NO	NA	ABCB6
	Q9NZB2	-0.216077	4.63087	-3.39728	0.000930792	0.0365761	-0.831823	NO	NA	FAM120A
	P21266	-0.543007	5.37084	-3.39574	0.00093559	0.0365761	-0.836382	NO	NA	GSTM3
	Q15276	-0.591494	1.93984	-3.42234	0.000936089	0.0365761	-0.77553	NO	NA	RABEP1
	P36269	-0.55081	5.81198	-3.39599	0.000937177	0.0365761	-0.836263	NO	NA	GGT5
	Q9P2T1	-0.430384	3.3098	-3.39778	0.000952265	0.0367827	-0.8344	NO	NA	GMPR2
	Q9UBX5	-0.814044	7.22678	-3.39088	0.000955651	0.0367827	-0.850516	NO	NA	FBLN5
	Q6FHJ7	-0.829012	4.26927	-3.39511	0.000966423	0.0368835	-0.838674	NO	NA	SFRP4
	Q13751	0.873089	4.93602	3.38914	0.000971487	0.0368835	-0.855699	NO	NA	LAMB3
	P02462	-0.590453	6.16037	-3.37587	0.00100178	0.0377766	-0.895343	NO	NA	COL4A1
	Q6ZMP0	-0.563909	4.31283	-3.37515	0.00100927	0.0378037	-0.897228	NO	NA	THSD4
	O94886	-0.649825	2.508	-3.38099	0.00102826	0.038258	-0.883916	NO	NA	TMEM63A
	P31327	-0.87243	3.85149	-3.36903	0.00104671	0.0386868	-0.915239	NO	NA	CPS1
	P53597	-0.370329	6.57436	-3.35545	0.00106899	0.0388648	-0.954505	NO	NA	SUCLG1
	P31930	-0.301239	6.69208	-3.355	0.00107057	0.0388648	-0.955816	NO	NA	UQCRC1
	Q8N3V7	-0.472717	3.64087	-3.35673	0.00107242	0.0388648	-0.949412	NO	NA	SYNPO
	Q92796	-0.661231	1.72482	-3.38016	0.00112826	0.0406248	-0.914565	NO	NA	DLG3
	P49411	-0.290159	7.6832	-3.33272	0.00115192	0.0410018	-1.02065	NO	NA	TUFM
	Q96I99	-0.38585	5.5233	-3.33232	0.00115343	0.0410018	-1.0218	NO	NA	SUCLG2
	O95182	-0.398114	3.40452	-3.33005	0.00117339	0.0412067	-1.03013	NO	NA	NDUFA7
	P26447	0.648989	10.0252	3.32748	0.00117465	0.0412067	-1.03626	NO	NA	S100A4
	Q53EL6	-0.516705	4.4055	-3.32454	0.00118599	0.0412067	-1.04476	NO	NA	PDCD4
	P16870	-1.08592	4.36953	-3.33835	0.00118873	0.0412067	-1.00791	DOWN	CPE	CPE
	Q16762	-0.530448	5.46864	-3.31057	0.00123852	0.0419247	-1.08476	NO	NA	TST
	Q8IVF2	0.507115	5.60795	3.31098	0.00123971	0.0419247	-1.08393	NO	NA	AHNAK2
	P23786	-0.365847	4.02013	-3.30989	0.00124126	0.0419247	-1.08672	NO	NA	CPT2
	Q14118	-0.376928	4.85565	-3.30974	0.00124476	0.0419247	-1.08752	NO	NA	DAG1
	Q99447	-0.481362	2.82986	-3.30918	0.001247	0.0419247	-1.08911	NO	NA	PCYT2
	P20338	-0.427412	2.72896	-3.30461	0.00128445	0.0429252	-1.10049	NO	NA	RAB4A
	P18031	0.322615	3.54145	3.29108	0.00132269	0.0434444	-1.14117	NO	NA	PTPN1
	P07954	-0.305353	5.8889	-3.29025	0.00132322	0.0434444	-1.14323	NO	NA	FH
	Q9BUT1	-0.385043	5.15417	-3.29039	0.00132872	0.0434444	-1.14195	NO	NA	BDH2
	O00534	-0.341355	4.00237	-3.28912	0.00133112	0.0434444	-1.14679	NO	NA	VWA5A
	Q16698	-0.329214	6.25316	-3.28658	0.00133909	0.0434505	-1.15377	NO	NA	DECR1
	Q32P28	0.375304	3.88249	3.28315	0.00136029	0.0437578	-1.16267	NO	NA	P3H1
	O00748	-0.99934	2.66671	-3.30055	0.00136945	0.0437578	-1.11869	NO	NA	CES2
	Q96CN7	-0.280178	4.29956	-3.27978	0.00137209	0.0437578	-1.17355	NO	NA	ISOC1
	P12830	-0.41664	5.31359	-3.27869	0.00138326	0.0438633	-1.17574	NO	NA	CDH1
	Q02338	-0.636946	2.76137	-3.2777	0.00140117	0.0441803	-1.17172	NO	NA	BDH1
	O94832	-0.39544	5.57988	-3.26767	0.00142375	0.0446401	-1.2079	NO	NA	MYO1D
	Q8NE62	-0.771074	3.47415	-3.27542	0.00144627	0.0450928	-1.17357	NO	NA	CHDH
	O95678	-6.99199	3.59917	-7.86317	0.00146771	0.045284	-4.06189	DOWN	KRT75	KRT75
	O95861	-0.341401	4.53515	-3.25806	0.00146863	0.045284	-1.23529	NO	NA	BPNT1
	O94808	1.42793	1.13283	3.56357	0.00150722	0.0460772	-1.33718	UP	GFPT2	GFPT2
	O75037	-0.831244	7.61318	-3.26299	0.00151827	0.0460772	-1.21731	NO	NA	KIF21B
	Q9Y4F1	-0.408827	3.34005	-3.24668	0.00152353	0.0460772	-1.26767	NO	NA	FARP1
	Q99715	0.916262	8.28318	3.24657	0.00152737	0.0460772	-1.26816	NO	NA	COL12A1
	P27361	-0.235706	5.24838	-3.23909	0.00156454	0.0469446	-1.28936	NO	NA	MAPK3
	P54296	0.389768	2.81105	3.26689	0.00158242	0.0472272	-1.22278	NO	NA	MYOM2
	Q06210	-0.425807	5.17024	-3.22932	0.00161095	0.0476181	-1.31686	NO	NA	GFPT1
	P50851	-0.351637	3.2921	-3.23034	0.00161258	0.0476181	-1.31266	NO	NA	LRBA
	P35813	-0.324804	3.25342	-3.22528	0.00163538	0.0478081	-1.32839	NO	NA	PPM1A
	Q9Y646	-0.451982	3.5812	-3.22581	0.00163615	0.0478081	-1.32702	NO	NA	CPQ
	Q8NCW5	-0.272091	6.40298	-3.22055	0.00165685	0.0481609	-1.34163	NO	NA	NAXE
	P49441	-0.366321	3.41391	-3.21898	0.00167592	0.0481836	-1.34637	NO	NA	INPP1
	P14854	-0.341494	4.79149	-3.21761	0.00168329	0.0481836	-1.35023	NO	NA	COX6B1
	Q16822	-0.486887	5.29	-3.21556	0.00168353	0.0481836	-1.3557	NO	NA	PCK2
	O75525	-0.791959	1.80575	-3.29865	0.00172407	0.0489424	-1.25046	NO	NA	KHDRBS3
	O15173	-0.280754	5.27841	-3.20747	0.00172759	0.0489424	-1.37846	NO	NA	PGRMC2
	P27348	0.21017	6.98874	3.20211	0.00175743	0.0493728	-1.39354	NO	NA	YWHAQ
	P13726	0.845168	2.7422	3.24629	0.00176705	0.0493728	-1.29733	NO	NA	F3
	P31323	-0.566191	3.39774	-3.20871	0.00177321	0.0493728	-1.36461	NO	NA	PRKAR2B
	Q9Y6U3	-0.52809	2.89229	-3.20688	0.00177895	0.0493728	-1.37294	NO	NA	SCIN
	O43615	-0.276489	3.73223	-3.19726	0.00178846	0.0493728	-1.40718	NO	NA	TIMM44
	P16444	-0.934315	5.34845	-3.2047	0.00179586	0.0493728	-1.37132	NO	NA	DPEP1
	Q6NZY7	-0.643901	2.09204	-3.24178	0.0018641	0.0509977	-1.32567	NO	NA	CDC42EP5
	Q9Y3C8	-0.327272	5.25027	-3.1789	0.00189584	0.0513061	-1.45848	NO	NA	UFC1
	P30530	0.797316	1.06186	3.27432	0.00190718	0.0513061	-1.33134	NO	NA	AXL
	P11310	-0.414127	5.58296	-3.17596	0.0019098	0.0513061	-1.46671	NO	NA	ACADM
	Q14203	-0.159717	4.72882	-3.1762	0.00191214	0.0513061	-1.46601	NO	NA	DCTN1
	P15502	-0.827059	3.93655	-3.17535	0.00194196	0.0518567	-1.45798	NO	NA	ELN
	P09488	-1.24834	3.67025	-3.35443	0.00196673	0.0522681	-1.40943	DOWN	GSTM1	GSTM1
	Q02952	-0.438431	5.26805	-3.16019	0.00200751	0.0530991	-1.51059	NO	NA	AKAP12
	P06756	0.240977	4.82747	3.15341	0.00205498	0.0540984	-1.52933	NO	NA	ITGAV
	Q8NFJ5	0.702688	4.85492	3.16521	0.00208298	0.0543991	-1.49164	NO	NA	GPRC5A
	P18669	0.206426	7.33303	3.14867	0.0020859	0.0543991	-1.54245	NO	NA	PGAM1
	Q9H3S7	-0.269423	3.48905	-3.14227	0.00212829	0.0549855	-1.56012	NO	NA	PTPN23
	O15195	-0.755075	3.44274	-3.14897	0.00213408	0.0549855	-1.53203	NO	NA	VILL
	Q9P2R7	-0.287048	5.59122	-3.1401	0.00213873	0.0549855	-1.56623	NO	NA	SUCLA2
	Q15257	-0.232922	5.1468	-3.13937	0.00214779	0.0549855	-1.56813	NO	NA	PTPA
	Q9HCN8	-0.503659	3.01523	-3.13804	0.00218345	0.0555945	-1.56969	NO	NA	SDF2L1
	Q13287	0.343106	2.90759	3.13755	0.00219151	0.0555945	-1.57223	NO	NA	NMI
	P07996	0.944757	7.70877	3.12462	0.00224523	0.0564696	-1.60889	NO	NA	THBS1
	O95154	-0.818554	3.94035	-3.13732	0.00224624	0.0564696	-1.55597	NO	NA	AKR7A3
	O43488	-0.249779	5.53913	-3.12238	0.00226539	0.056537	-1.61492	NO	NA	AKR7A2
	Q9BQ69	-0.448724	3.46356	-3.12128	0.00227754	0.056537	-1.61776	NO	NA	MACROD1
	Q9Y697	-0.377496	2.77639	-3.12166	0.00227931	0.056537	-1.61492	NO	NA	NFS1
	P48163	-0.398868	3.78416	-3.11172	0.00234212	0.057838	-1.64414	NO	NA	ME1
	Q96HE7	0.587445	5.94978	3.10801	0.00236504	0.0581466	-1.65451	NO	NA	ERO1A
	Q92599	-0.196048	5.13723	-3.1025	0.00240605	0.0588955	-1.66959	NO	NA	SEPTIN8
	O60504	-0.33877	4.70399	-3.10036	0.00242216	0.0588971	-1.67544	NO	NA	SORBS3
	Q9Y5X2	0.427612	2.26544	3.13618	0.00243479	0.0588971	-1.57687	NO	NA	SNX8
	Q9Y6M1	0.507457	3.26744	3.10691	0.00243778	0.0588971	-1.64807	NO	NA	IGF2BP2
	P05165	-0.335244	4.06463	-3.09641	0.00245667	0.0590977	-1.686	NO	NA	PCCA
	Q99807	-0.75999	1.5308	-3.1439	0.00247173	0.0592048	-1.56518	NO	NA	COQ7
	P63027	-0.524859	2.56753	-3.09201	0.00251973	0.0599903	-1.69349	NO	NA	VAMP2
	P31949	0.439923	10.324	3.08558	0.00253616	0.0599903	-1.71575	NO	NA	S100A11
	Q99714	-0.230805	6.76557	-3.0855	0.00253677	0.0599903	-1.71596	NO	NA	HSD17B10
	P05109	1.13389	9.33597	3.08282	0.00255795	0.0600726	-1.72325	UP	S100A8	S100A8
	Q04446	0.291442	4.44418	3.08234	0.00256178	0.0600726	-1.72455	NO	NA	GBE1
	Q8N2G8	-0.325263	2.90797	-3.07952	0.00258897	0.0602617	-1.73196	NO	NA	GHDC
	P45954	-0.476306	3.24669	-3.0789	0.00259396	0.0602617	-1.73364	NO	NA	ACADSB
	Q96C23	-0.293424	4.47348	-3.07729	0.00260223	0.0602617	-1.73828	NO	NA	GALM
	P06737	0.474553	4.48824	3.07224	0.00264329	0.0609596	-1.75199	NO	NA	PYGL
	O00483	-0.35574	5.59811	-3.06601	0.00269475	0.0616659	-1.76888	NO	NA	NDUFA4
	P51608	-0.300209	4.55499	-3.06565	0.00269773	0.0616659	-1.76984	NO	NA	MECP2
	P50454	0.414223	8.11642	3.06511	0.00270707	0.0616659	-1.77101	NO	NA	SERPINH1
	Q9BQ13	-0.860661	2.40148	-3.12235	0.00272612	0.0618474	-1.63762	NO	NA	KCTD14
	Q9Y2I8	-0.316454	2.33619	-3.06651	0.0027486	0.0621051	-1.75823	NO	NA	WDR37
	Q9GZM5	-0.471641	2.2557	-3.06309	0.00279582	0.0628733	-1.76706	NO	NA	YIPF3
	P17676	0.593111	2.11876	3.09326	0.00280513	0.0628733	-1.6928	NO	NA	CEBPB
	O95994	-0.851104	8.28675	-3.05066	0.00282547	0.0630758	-1.81033	NO	NA	AGR2
	P52790	0.634932	3.59335	3.05229	0.00285918	0.0634156	-1.79987	NO	NA	HK3
	P55957	0.31701	3.72254	3.04747	0.00286342	0.0634156	-1.81823	NO	NA	BID
	Q9BUF5	0.275572	6.54292	3.04229	0.00290426	0.0637986	-1.83252	NO	NA	TUBB6
	P04424	-0.44663	4.58814	-3.04118	0.00290914	0.0637986	-1.83586	NO	NA	ASL
	Q13630	-0.413634	6.09183	-3.04109	0.002915	0.0637986	-1.83575	NO	NA	GFUS
	Q07075	0.433747	2.89453	3.04313	0.00294642	0.0642342	-1.82402	NO	NA	ENPEP
	Q9GZT3	-0.327083	4.22045	-3.03471	0.00296753	0.0643447	-1.85324	NO	NA	SLIRP
	Q8WUF5	0.446841	3.01384	3.03746	0.00297454	0.0643447	-1.8403	NO	NA	PPP1R13L
	Q9Y282	0.428003	3.12457	3.03484	0.00298734	0.064372	-1.84784	NO	NA	ERGIC3
	P58215	1.04872	1.0354	3.14387	0.00302092	0.0648452	-1.70675	UP	LOXL3	LOXL3
	Q6P1N0	-0.341774	2.87968	-3.02205	0.00309552	0.0661656	-1.88633	NO	NA	CC2D1A
	Q96RF0	-0.31551	3.65344	-3.02151	0.00310615	0.0661656	-1.88737	NO	NA	SNX18
	P24752	-0.447877	6.61688	-3.01682	0.00313473	0.0665206	-1.90114	NO	NA	ACAT1
	P48637	-0.197736	5.726	-3.00776	0.00322814	0.0681398	-1.92488	NO	NA	GSS
	P07858	0.468432	8.29002	3.00647	0.00323545	0.0681398	-1.92876	NO	NA	CTSB
	Q8NBX0	-0.308404	5.42193	-2.99992	0.00330612	0.0693665	-1.94572	NO	NA	SCCPDH
	P80108	0.796625	1.7332	3.1081	0.00333473	0.0697046	-1.78691	NO	NA	GPLD1
	Q8N3D4	0.315101	1.8509	2.99669	0.00336178	0.0700077	-1.95232	NO	NA	EHBP1L1
	Q0VF96	-0.913139	1.4039	-3.05364	0.00341146	0.0707784	-1.82216	NO	NA	CGNL1
	P00568	-0.32009	6.13759	-2.98527	0.00345095	0.0713325	-1.98503	NO	NA	AK1
	Q86UU1	-0.302543	3.66083	-2.98088	0.00350294	0.07214	-1.99616	NO	NA	PHLDB1
	Q9Y279	1.07701	1.10531	3.04623	0.00369483	0.0756305	-1.87308	UP	VSIG4	VSIG4
	O43157	1.13624	5.05548	2.99539	0.00369954	0.0756305	-1.92652	UP	PLXNB1	PLXNB1
	P20774	-0.83413	9.40398	-2.95591	0.00377737	0.0769379	-2.06187	NO	NA	OGN
	Q15555	-0.261391	4.3486	-2.95419	0.00379106	0.0769379	-2.06695	NO	NA	MAPRE2
	P07737	0.326536	10.3077	2.95119	0.00382539	0.0773091	-2.0748	NO	NA	PFN1
	Q6P996	-0.408374	4.30911	-2.95123	0.00383706	0.0773091	-2.07167	NO	NA	PDXDC1
	Q12846	-0.240829	3.52815	-2.94542	0.00389838	0.0781611	-2.08932	NO	NA	STX4
	Q9NUP9	-0.236684	5.11413	-2.94414	0.00390736	0.0781611	-2.09326	NO	NA	LIN7C
	O76041	-0.895046	1.69223	-3.04843	0.00392748	0.0782832	-1.91893	NO	NA	NEBL
	P08493	-0.691147	3.68662	-2.94598	0.00394433	0.0783391	-2.07797	NO	NA	MGP
	O75093	0.361065	3.61415	2.93836	0.00400748	0.0789877	-2.10353	NO	NA	SLIT1
	Q9UKU7	-0.381749	2.74414	-2.93615	0.00403405	0.0789877	-2.10926	NO	NA	ACAD8
	O00401	-0.239948	4.10836	-2.93383	0.00403638	0.0789877	-2.11959	NO	NA	WASL
	Q9H9E3	-0.452906	2.24639	-2.96473	0.00404581	0.0789877	-2.00436	NO	NA	COG4
	P42765	-0.323145	6.45891	-2.93242	0.00405347	0.0789877	-2.12326	NO	NA	ACAA2
	O95819	0.821674	1.3965	2.99455	0.0040619	0.0789877	-1.96301	NO	NA	MAP4K4
	Q8NC96	-0.432974	2.33477	-2.93223	0.00411683	0.0795284	-2.10906	NO	NA	NECAP1
	Q8N8N7	-0.417018	3.43965	-2.93272	0.00411821	0.0795284	-2.10739	NO	NA	PTGR2
	P25325	-0.264747	5.66355	-2.92017	0.00419834	0.0807962	-2.15575	NO	NA	MPST
	Q6UW68	-0.312059	4.67072	-2.91822	0.00422922	0.0811109	-2.16017	NO	NA	TMEM205
	P17813	-0.450021	4.25364	-2.9155	0.00426364	0.0814811	-2.16721	NO	NA	ENG
	Q7Z7G0	-0.598867	4.46361	-2.91592	0.00428494	0.0814811	-2.15768	NO	NA	ABI3BP
	P22223	0.63857	2.04768	2.96144	0.00431452	0.0814811	-2.02434	NO	NA	CDH3
	Q14244	-0.528452	2.6417	-2.94373	0.00431513	0.0814811	-2.04459	NO	NA	MAP7
	P82675	-0.420704	2.17695	-2.91996	0.00432642	0.0814811	-2.13743	NO	NA	MRPS5
	Q53TN4	-0.380762	5.72853	-2.90935	0.00433612	0.0814811	-2.18382	NO	NA	CYBRD1
	Q9P0J0	-0.337229	4.39255	-2.9078	0.00436264	0.0817043	-2.18716	NO	NA	NDUFA13
	Q93009	-0.256299	4.07947	-2.90576	0.00438271	0.0818057	-2.1931	NO	NA	USP7
	Q86WR0	-0.512476	2.31161	-2.92284	0.0044087	0.0820165	-2.11649	NO	NA	CCDC25
	Q6UXI9	-0.571677	3.97446	-2.90427	0.00448072	0.0828155	-2.17307	NO	NA	NPNT
	P60842	0.222324	6.92298	2.89689	0.00449991	0.0828155	-2.21603	NO	NA	EIF4A1
	Q9UGT4	-0.525105	4.68366	-2.89762	0.00450344	0.0828155	-2.2108	NO	NA	SUSD2
	P06702	1.05832	8.95391	2.89655	0.004511	0.0828155	-2.2162	UP	S100A9	S100A9
	P29373	0.659676	3.91058	2.89686	0.0045417	0.0831057	-2.21003	NO	NA	CRABP2
	Q12959	-0.219562	3.85491	-2.89223	0.00456924	0.083173	-2.22733	NO	NA	DLG1
	O60637	-0.54678	4.26413	-2.90526	0.00457519	0.083173	-2.14951	NO	NA	TSPAN3
	O75607	0.624668	1.61412	2.92258	0.00461935	0.0836342	-2.11191	NO	NA	NPM3
	Q9NVS9	-0.302532	3.81221	-2.88725	0.00463053	0.0836342	-2.24087	NO	NA	PNPO
	Q9BV20	-0.326309	3.11067	-2.8867	0.00465151	0.0837421	-2.24081	NO	NA	MRI1
	O75146	-0.574166	2.00925	-2.89401	0.00467909	0.0839319	-2.19476	NO	NA	HIP1R
	O43678	-0.32591	4.64441	-2.88278	0.00469212	0.0839319	-2.25234	NO	NA	NDUFA2
	Q5VT25	-0.404805	2.27254	-2.91083	0.00476058	0.0848843	-2.13563	NO	NA	CDC42BPA
	Q9BX68	-0.282391	4.13204	-2.87679	0.0047899	0.0851352	-2.26624	NO	NA	HINT2
	P09543	-0.204641	5.11547	-2.87214	0.0048421	0.0857897	-2.27963	NO	NA	CNP
	O15247	-0.33041	4.00521	-2.87249	0.00486533	0.0859236	-2.2718	NO	NA	CLIC2
	Q8IYK4	0.260504	5.05492	2.87805	0.0048841	0.0859236	-2.24855	NO	NA	COLGALT2
	P19075	-0.685919	6.20939	-2.87042	0.00491016	0.0859236	-2.26635	NO	NA	TSPAN8
	Q9UHY1	0.235365	2.8953	2.86853	0.00492248	0.0859236	-2.28575	NO	NA	NRBP1
	P19971	0.372364	7.12262	2.86676	0.00492663	0.0859236	-2.29265	NO	NA	TYMP
	Q9HC38	-0.259032	6.13808	-2.8633	0.00497012	0.0863101	-2.30226	NO	NA	GLOD4
	O75575	1.04387	0.63067	3.15368	0.00500475	0.0863101	-2.29283	UP	CRCP	CRCP
	O15438	-0.650039	2.01099	-2.87664	0.00500697	0.0863101	-2.22704	NO	NA	ABCC3
	Q9NSK0	-0.391317	3.07235	-2.8618	0.00501346	0.0863101	-2.30181	NO	NA	KLC4
	Q92506	-0.410889	3.16713	-2.86465	0.00502612	0.0863101	-2.28366	NO	NA	HSD17B8
	Q96EK6	-0.459966	2.84932	-2.86427	0.00504875	0.0863372	-2.27671	NO	NA	GNPNAT1
	P15559	-0.741404	5.60209	-2.8608	0.00505864	0.0863372	-2.29941	NO	NA	NQO1
	Q16625	-0.547862	2.5746	-2.87698	0.00514599	0.0875603	-2.20643	NO	NA	OCLN
	Q9Y4W6	-0.321235	4.81992	-2.84545	0.00523777	0.0888511	-2.34771	NO	NA	AFG3L2
	P13929	0.672525	8.78345	2.84197	0.00533707	0.0902611	-2.34779	NO	NA	ENO3
	P16152	-0.288618	6.74136	-2.83516	0.00540544	0.0911413	-2.37298	NO	NA	CBR1
	P00441	-0.296018	8.06753	-2.83047	0.00547259	0.0912163	-2.38567	NO	NA	SOD1
	P14927	-0.256328	4.51732	-2.83007	0.00547909	0.0912163	-2.3867	NO	NA	UQCRB
	P20674	-0.320267	6.45847	-2.82975	0.00548421	0.0912163	-2.38751	NO	NA	COX5A
	Q16610	0.488329	4.89967	2.83052	0.00548675	0.0912163	-2.38386	NO	NA	ECM1
	Q7Z3D6	-0.474086	2.98457	-2.83779	0.00549161	0.0912163	-2.34104	NO	NA	DGLUCY
	O94875	-0.50271	4.52094	-2.82689	0.00553012	0.0912811	-2.39472	NO	NA	SORBS2
	Q8TB37	-0.74271	1.58456	-2.849	0.00554388	0.0912811	-2.27222	NO	NA	NUBPL
	P26006	0.428081	4.11239	2.82609	0.00555058	0.0912811	-2.39591	NO	NA	ITGA3
	P09486	0.461304	4.9553	2.82639	0.00556093	0.0912811	-2.39339	NO	NA	SPARC
	P50440	-0.85505	5.44123	-2.82147	0.00561841	0.0917161	-2.40842	NO	NA	GATM
	P46459	-0.21469	5.23928	-2.82135	0.0056203	0.0917161	-2.40871	NO	NA	NSF
	Q53H82	-0.362692	3.55415	-2.8206	0.00566348	0.0921512	-2.40705	NO	NA	LACTB2
	O75828	-0.375787	5.03863	-2.81739	0.00569311	0.0921874	-2.41783	NO	NA	CBR3
	Q14344	-0.189313	3.90399	-2.81659	0.00569874	0.0921874	-2.4207	NO	NA	GNA13
	P63104	0.233877	10.1015	2.81025	0.00580498	0.0936347	-2.43667	NO	NA	YWHAZ
	P48047	-0.239509	6.63629	-2.80713	0.00585783	0.0937208	-2.4445	NO	NA	ATP5PO
	Q6E0U4	4.79556	1.97056	5.39307	0.00586879	0.0937208	-4.11113	UP	DMKN	DMKN
	P35222	-0.282587	5.28144	-2.80502	0.00590156	0.0937208	-2.44891	NO	NA	CTNNB1
	Q9Y696	0.231357	6.15866	2.80365	0.00591729	0.0937208	-2.45323	NO	NA	CLIC4
	Q7Z5L7	-0.52147	4.24976	-2.80478	0.00592151	0.0937208	-2.44571	NO	NA	PODN
	Q9NTX5	-0.348586	4.3155	-2.80275	0.00593278	0.0937208	-2.45549	NO	NA	ECHDC1
	P05556	0.313581	7.68629	2.80254	0.00593638	0.0937208	-2.45601	NO	NA	ITGB1
	Q9NVA2	-0.231302	5.57256	-2.80251	0.00594466	0.0937208	-2.45519	NO	NA	SEPTIN11
	Q96MC4	-0.514358	4.19014	-2.80077	0.00598267	0.0940492	-2.4566	NO	NA	CEP295NL
	Q9Y2G5	0.44304	2.94687	2.8187	0.00601241	0.0940492	-2.36982	NO	NA	POFUT2
	Q9NPH3	0.836347	1.06066	2.82461	0.0060255	0.0940492	-2.35405	NO	NA	IL1RAP
	O43301	-0.567723	3.25917	-2.79814	0.00603655	0.0940492	-2.46015	NO	NA	HSPA12A
	P26038	0.177808	8.61336	2.79602	0.00604975	0.0940492	-2.47235	NO	NA	MSN
	Q9NTI5	-0.275519	2.7872	-2.79491	0.00608494	0.0943334	-2.47327	NO	NA	PDS5B
	O75880	-0.252846	3.86937	-2.79202	0.00612807	0.0946106	-2.48143	NO	NA	SCO1
	P36021	-0.792074	2.51809	-2.83855	0.00614781	0.0946106	-2.30352	NO	NA	SLC16A2
	Q9UQB8	0.491648	2.84093	2.79392	0.00615372	0.0946106	-2.4697	NO	NA	BAIAP2
	O95299	-0.265329	4.70669	-2.78774	0.00619648	0.0946106	-2.49304	NO	NA	NDUFA10
	Q6P4E1	-0.298981	3.51386	-2.78696	0.00621834	0.0946106	-2.49405	NO	NA	GOLM2
	Q9UDY2	-0.335427	3.78594	-2.78635	0.00622137	0.0946106	-2.4965	NO	NA	TJP2
	P18827	0.577799	4.85028	2.79063	0.00622148	0.0946106	-2.47355	NO	NA	SDC1
	Q8TBQ9	0.471336	2.37267	2.80221	0.00631582	0.0957842	-2.40513	NO	NA	TMEM167A
	Q6PI48	-0.383873	3.69167	-2.77787	0.00638357	0.0961863	-2.51668	NO	NA	DARS2
	Q15149	0.30171	8.7449	2.77662	0.0063986	0.0961863	-2.52074	NO	NA	PLEC
	Q96BW5	-0.357471	3.66646	-2.77599	0.00641014	0.0961863	-2.5223	NO	NA	PTER
	Q8NBJ7	-0.279869	4.05328	-2.77593	0.00641127	0.0961863	-2.52245	NO	NA	SUMF2
	A0A075B6I0	-0.608641	4.47895	-2.77746	0.00645197	0.0965374	-2.50705	NO	NA	IGLV8-61
	Q13951	0.209983	4.5111	2.76804	0.00657524	0.0981187	-2.53804	NO	NA	CBFB
	P09669	-0.247112	6.54948	-2.76541	0.00661671	0.0984743	-2.54761	NO	NA	COX6C
	Q96CG8	0.539842	6.44758	2.76438	0.00663632	0.0985035	-2.54802	NO	NA	CTHRC1
	Q9UMX5	-0.286918	4.04771	-2.75882	0.00674292	0.0998202	-2.56389	NO	NA	NENF
	P08476	0.839246	2.35975	2.79223	0.00679163	0.100159	-2.41802	NO	NA	INHBA
	A8K2U0	1.40753	2.381	2.94026	0.0068064	0.100159	-2.40462	UP	A2ML1	A2ML1
	Q6YHK3	0.290146	3.81804	2.7524	0.0068682	0.100159	-2.57975	NO	NA	CD109
	Q9NQX3	-0.44822	2.39101	-2.75334	0.00688479	0.100159	-2.57136	NO	NA	GPHN
	O94964	0.499926	4.72553	2.76893	0.0068883	0.100159	-2.4937	NO	NA	SOGA1
	O43399	0.194129	6.29085	2.75066	0.00689406	0.100159	-2.58504	NO	NA	TPD52L2
	P35613	0.259072	5.3925	2.75067	0.00690219	0.100159	-2.584	NO	NA	BSG
	Q9P2K8	0.541754	5.21002	2.75719	0.00690937	0.100159	-2.53463	NO	NA	EIF2AK4
	P82909	-0.300838	3.77806	-2.74709	0.00697328	0.100824	-2.59283	NO	NA	MRPS36
	Q9UGI8	0.305975	5.50936	2.745	0.00700664	0.101002	-2.59899	NO	NA	TES
	Q8IVL6	0.352341	3.82666	2.74498	0.00704197	0.101002	-2.59291	NO	NA	P3H3
	Q15582	0.520144	8.81341	2.7432	0.00704277	0.101002	-2.60342	NO	NA	TGFBI
	P49006	-0.479002	2.76249	-2.74274	0.0070781	0.101002	-2.59942	NO	NA	MARCKSL1
	P01034	-0.37764	5.41359	-2.74053	0.00710519	0.101002	-2.60896	NO	NA	CST3
	Q9BUD6	0.78035	3.00782	2.78252	0.0071102	0.101002	-2.44204	NO	NA	SPON2
	P51648	-0.30044	4.19491	-2.74018	0.00711227	0.101002	-2.60981	NO	NA	ALDH3A2
	Q9H0N5	-0.45217	2.94081	-2.74125	0.00714553	0.101216	-2.59698	NO	NA	PCBD2
	Q13224	-0.69639	3.16404	-2.81547	0.00732393	0.103481	-2.41402	NO	NA	GRIN2B
	P60033	-0.371189	5.21991	-2.72716	0.00738126	0.103769	-2.64175	NO	NA	CD81
	Q8NBF2	-0.256523	3.27335	-2.72673	0.00738151	0.103769	-2.64385	NO	NA	NHLRC2
	P30086	-0.288297	9.09837	-2.7224	0.00747299	0.104791	-2.65444	NO	NA	PEBP1
	O75208	-0.499972	3.31914	-2.72593	0.0075042	0.104965	-2.62382	NO	NA	COQ9
	Q562R1	0.30972	10.1731	2.71875	0.00755966	0.105476	-2.66229	NO	NA	ACTBL2
	P07197	-1.23698	2.20537	-2.9343	0.00768407	0.106945	-2.54921	DOWN	NEFM	NEFM
	Q9H7C9	-0.294471	3.46431	-2.71198	0.00770623	0.106986	-2.67879	NO	NA	AAMDC
	O76054	0.70832	1.80274	2.73106	0.00776481	0.107214	-2.57573	NO	NA	SEC14L2
	P01833	-0.800343	5.47461	-2.71101	0.00776519	0.107214	-2.67033	NO	NA	PIGR
	P53041	-0.283978	3.6271	-2.70698	0.00781617	0.107214	-2.69096	NO	NA	PPP5C
	P13807	0.382235	2.37377	2.70848	0.00782085	0.107214	-2.68275	NO	NA	GYS1
	P13647	0.996038	4.7384	2.70516	0.00787516	0.107214	-2.69313	NO	NA	KRT5
	Q8NBN3	0.453524	1.75674	2.7234	0.00787561	0.107214	-2.59381	NO	NA	TMEM87A
	P49903	-0.19682	3.58739	-2.70504	0.00787788	0.107214	-2.69343	NO	NA	SEPHS1
	P11177	-0.242044	5.79016	-2.70267	0.00790283	0.107214	-2.7025	NO	NA	PDHB
	Q12884	0.423961	4.63563	2.70395	0.00791167	0.107214	-2.69292	NO	NA	FAP
	P30085	-0.311582	7.19312	-2.70214	0.00791474	0.107214	-2.7038	NO	NA	CMPK1
	P28331	-0.259043	5.41341	-2.70033	0.00795532	0.107503	-2.70819	NO	NA	NDUFS1
	Q9NP81	-0.33219	3.45168	-2.69885	0.00799783	0.107607	-2.71069	NO	NA	SARS2
	Q9P016	-0.276504	4.15509	-2.69785	0.00802047	0.107607	-2.71311	NO	NA	THYN1
	O75475	-0.332581	3.81709	-2.69701	0.00803945	0.107607	-2.71294	NO	NA	PSIP1
	P13804	-0.282752	6.39597	-2.69592	0.00805511	0.107607	-2.71889	NO	NA	ETFA
	P05362	0.323883	4.83279	2.69559	0.00806252	0.107607	-2.71968	NO	NA	ICAM1
	Q9NVA4	-0.764298	1.54367	-2.7303	0.00807875	0.107607	-2.55497	NO	NA	TMEM184C
	O75410	-0.350864	2.36297	-2.69413	0.0081338	0.108083	-2.71667	NO	NA	TACC1
	Q9Y3X0	-0.375853	2.9971	-2.69197	0.00817367	0.108355	-2.72073	NO	NA	CCDC9
	Q63ZY3	-0.353524	4.67178	-2.68951	0.00821134	0.108596	-2.7333	NO	NA	KANK2
	P55083	-0.891328	6.28591	-2.68768	0.00828287	0.109278	-2.73223	NO	NA	MFAP4
	Q9BUH6	-0.264161	4.2662	-2.68462	0.00831576	0.109278	-2.74623	NO	NA	PAXX
	P00480	-1.07938	2.82471	-2.74791	0.00832167	0.109278	-2.52476	DOWN	OTC	OTC
	Q96RP9	-0.238655	3.74257	-2.68218	0.0083732	0.109445	-2.75213	NO	NA	GFM1
	P54289	-0.342825	3.50187	-2.68256	0.00837359	0.109445	-2.75008	NO	NA	CACNA2D1
	P34913	-0.586656	2.77996	-2.68388	0.0084816	0.110555	-2.71133	NO	NA	EPHX2
	P05067	0.476329	2.0715	2.68761	0.00849811	0.110555	-2.70353	NO	NA	APP
	Q96GX9	-0.323881	3.29702	-2.675	0.00858277	0.111396	-2.7627	NO	NA	APIP
	P51649	-0.427301	3.09987	-2.67631	0.00865044	0.112014	-2.72672	NO	NA	ALDH5A1
	Q92764	-2.14597	5.06038	-2.94511	0.0086714	0.112026	-2.80914	DOWN	KRT35	KRT35
	Q14978	-0.319739	3.99215	-2.66918	0.00869388	0.112057	-2.78226	NO	NA	NOLC1
	Q96IX5	-0.456427	3.3716	-2.66972	0.008848	0.113539	-2.75665	NO	NA	ATP5MK
	Q8N4A0	-0.632366	1.96115	-2.68643	0.00886663	0.113539	-2.65033	NO	NA	GALNT4
	Q14966	-0.406208	2.24853	-2.6688	0.00888373	0.113539	-2.7499	NO	NA	ZNF638
	O15484	-0.306711	3.80386	-2.66414	0.00889029	0.113539	-2.77742	NO	NA	CAPN5
	O75431	-0.239869	3.32479	-2.65605	0.00901925	0.114923	-2.81373	NO	NA	MTX2
	P09972	0.299324	6.00492	2.65102	0.0091466	0.116281	-2.82573	NO	NA	ALDOC
	A0AV96	-0.472129	2.69043	-2.65283	0.00923373	0.117122	-2.78548	NO	NA	RBM47
	Q9NPH2	-0.279163	4.60288	-2.64428	0.00931989	0.117875	-2.8418	NO	NA	ISYNA1
	Q12849	-0.269315	3.09094	-2.64448	0.00933536	0.117875	-2.83676	NO	NA	GRSF1
	P12074	-0.34739	2.75632	-2.64513	0.00939602	0.11822	-2.82445	NO	NA	COX6A1
	Q16850	-0.663127	2.77444	-2.66665	0.00940503	0.11822	-2.69138	NO	NA	CYP51A1
	O60844	-2.47677	0.35263	-3.08668	0.00945062	0.118526	-3.07547	DOWN	ZG16	ZG16
	P51970	-0.381254	3.69931	-2.63718	0.00949572	0.118824	-2.8599	NO	NA	NDUFA8
	Q9Y2H5	-0.521887	2.73874	-2.65239	0.00951703	0.118825	-2.74793	NO	NA	PLEKHA6
	P09622	-0.240194	6.74247	-2.63508	0.0095514	0.118987	-2.8649	NO	NA	DLD
	Q9Y6C2	-0.420542	8.8658	-2.63252	0.00961947	0.119332	-2.87097	NO	NA	EMILIN1
	P45877	0.339104	4.0036	2.63281	0.00962179	0.119332	-2.86906	NO	NA	PPIC
	P13928	1.05665	3.25424	2.70872	0.00965965	0.119536	-2.63171	UP	ANXA8	ANXA8
	P19404	-0.236366	5.50316	-2.62839	0.0097406	0.120143	-2.87955	NO	NA	NDUFV2
	Q8NE86	-0.366925	4.41793	-2.62836	0.00975176	0.120143	-2.87836	NO	NA	MCU
	O15258	-0.304884	2.9315	-2.63119	0.00978987	0.120258	-2.85276	NO	NA	RER1
	Q8TC12	-0.301831	3.78142	-2.62564	0.00981507	0.120258	-2.88606	NO	NA	RDH11
	Q9BVC6	-0.168705	6.92978	-2.62524	0.00982578	0.120258	-2.88699	NO	NA	TMEM109
	O75083	0.208111	8.42169	2.6235	0.00986315	0.120451	-2.89236	NO	NA	WDR1
	Q9UL18	-0.342722	2.33412	-2.62652	0.00992939	0.120526	-2.86237	NO	NA	AGO1
	Q9P0V9	0.255308	3.91513	2.62145	0.0099399	0.120526	-2.89469	NO	NA	SEPTIN10
	Q9NR09	0.653264	2.18205	2.68194	0.00995059	0.120526	-2.66531	NO	NA	BIRC6
	Q9Y6B6	-0.240218	5.23655	-2.62088	0.00995566	0.120526	-2.89604	NO	NA	SAR1B
	Q9H2W6	-0.323528	2.45782	-2.62379	0.00997889	0.120546	-2.86928	NO	NA	MRPL46
	Q9HBL0	-0.353726	5.82831	-2.61459	0.010109	0.121632	-2.91339	NO	NA	TNS1
	Q86V97	-0.639658	4.42447	-2.62687	0.0101124	0.121632	-2.837	NO	NA	KBTBD6
	P07205	0.344953	4.78542	2.61073	0.0102494	0.123015	-2.91865	NO	NA	PGK2
	Q9UHD8	0.158167	6.28164	2.60225	0.0104592	0.125116	-2.94247	NO	NA	SEPTIN9
	A0MZ66	-0.35103	3.25304	-2.60264	0.0104693	0.125116	-2.93676	NO	NA	SHTN1
	Q15080	0.51832	3.45791	2.60119	0.0105222	0.125479	-2.93891	NO	NA	NCF4
	Q15293	0.208066	5.86088	2.59877	0.0105596	0.125657	-2.95062	NO	NA	RCN1
	P00995	-1.11713	4.18758	-2.60686	0.0106437	0.125853	-2.87659	DOWN	SPINK1	SPINK1
	Q9NTJ5	-0.330926	3.02698	-2.59625	0.0106439	0.125853	-2.95526	NO	NA	SACM1L
	P15056	0.44277	3.17491	2.6125	0.0106474	0.125853	-2.84442	NO	NA	BRAF
	Q9Y5J7	-0.300185	3.81728	-2.59716	0.0106735	0.125853	-2.94437	NO	NA	TIMM9
	Q8TEQ6	0.510344	2.33119	2.62582	0.0107018	0.125853	-2.79625	NO	NA	GEMIN5
	Q08117	-0.466775	1.94235	-2.6089	0.0107114	0.125853	-2.84281	NO	NA	TLE5
	Q96FQ6	0.358434	4.9478	2.58984	0.0108327	0.126632	-2.97025	NO	NA	S100A16
	Q6UWY5	-0.554002	5.04736	-2.58947	0.0108437	0.126632	-2.96881	NO	NA	OLFML1
	P80511	0.888788	4.68595	2.59524	0.0108457	0.126632	-2.9305	NO	NA	S100A12
	Q68CZ2	-0.224523	3.57434	-2.58511	0.0109851	0.127991	-2.97997	NO	NA	TNS3
	Q96T68	0.451059	7.06079	2.58346	0.0110577	0.128569	-2.9767	NO	NA	SETDB2
	Q8N4Q0	-0.464368	2.05698	-2.62177	0.0111123	0.128853	-2.77961	NO	NA	PTGR3
	O60568	0.344873	4.42139	2.57823	0.0111717	0.128853	-2.99866	NO	NA	PLOD3
	O76024	-0.276855	3.37445	-2.58034	0.0111881	0.128853	-2.97775	NO	NA	WFS1
	Q92769	-0.268986	2.54108	-2.58071	0.0111892	0.128853	-2.9798	NO	NA	HDAC2
	A1L0T0	-0.216338	4.18538	-2.57774	0.0111975	0.128853	-2.99848	NO	NA	ILVBL
	P02533	0.806164	3.35797	2.57979	0.0112299	0.12896	-2.97856	NO	NA	KRT14
	P01275	-1.51053	6.59855	-2.5765	0.0113438	0.129816	-2.97793	DOWN	GCG	GCG
	O95671	-0.32153	2.93835	-2.57276	0.011351	0.129816	-3.01007	NO	NA	ASMTL
	Q9NR19	-0.35787	2.56587	-2.58208	0.0114002	0.130097	-2.9347	NO	NA	ACSS2
	O00291	-0.227847	3.4853	-2.57047	0.0114222	0.130097	-3.0154	NO	NA	HIP1
	Q86W92	0.272725	3.26578	2.56945	0.0114654	0.13024	-3.01641	NO	NA	PPFIBP1
	Q9ULA0	-0.163964	4.67064	-2.56856	0.0114817	0.13024	-3.01981	NO	NA	DNPEP
	O75396	-0.196308	6.02992	-2.56783	0.0115048	0.13024	-3.02153	NO	NA	SEC22B
	P11215	0.515342	4.0002	2.5656	0.011575	0.130769	-3.0267	NO	NA	ITGAM
	O60437	0.408824	7.88204	2.56276	0.0116536	0.131329	-3.03462	NO	NA	PPL
	O75439	-0.259894	3.72725	-2.5629	0.0116716	0.131329	-3.03158	NO	NA	PMPCB
	Q9H6Z4	-0.245303	3.08679	-2.56385	0.0117142	0.131543	-3.01874	NO	NA	RANBP3
	P16885	-0.326639	2.50888	-2.56097	0.0118191	0.132455	-3.02386	NO	NA	PLCG2
	Q5JRA6	-0.230212	3.21122	-2.55522	0.0119295	0.133424	-3.04573	NO	NA	MIA3
	P68036	0.203382	5.60633	2.55148	0.0120166	0.134113	-3.06071	NO	NA	UBE2L3
	Q9UNE7	-0.273639	3.18712	-2.55185	0.0120391	0.134113	-3.05569	NO	NA	STUB1
	P16050	2.22375	0.511218	3.13454	0.0120927	0.13444	-3.75479	UP	ALOX15	ALOX15
	Q96S99	0.296033	3.12326	2.55183	0.0121424	0.134725	-3.03334	NO	NA	PLEKHF1
	Q9H3H9	0.576353	5.03362	2.55921	0.0121997	0.135092	-2.98129	NO	NA	TCEAL2
	Q9BRJ2	-0.250641	2.83877	-2.55317	0.0122678	0.135577	-3.00352	NO	NA	MRPL45
	Q96FZ7	-0.322509	2.53156	-2.54684	0.0123067	0.135739	-3.05134	NO	NA	CHMP6
	P00390	-0.263162	5.77093	-2.54039	0.0123832	0.135903	-3.08625	NO	NA	GSR
	Q7Z7K6	-0.490276	2.58514	-2.55652	0.0123942	0.135903	-2.96568	NO	NA	CENPV
	Q8N6M0	0.910548	0.223011	2.60315	0.0123947	0.135903	-2.83724	NO	NA	OTUD6B
	P14406	-0.261659	6.05727	-2.53855	0.0124566	0.136314	-3.08911	NO	NA	COX7A2
	P09525	-0.459822	9.1854	-2.53704	0.0124959	0.136326	-3.09396	NO	NA	ANXA4
	P14550	-0.202994	7.05337	-2.53545	0.01255	0.136326	-3.09762	NO	NA	AKR1A1
	Q05209	0.254178	3.07924	2.53943	0.012555	0.136326	-3.06406	NO	NA	PTPN12
	P27338	-0.413505	5.02662	-2.53394	0.0126129	0.136326	-3.09734	NO	NA	MAOB
	Q92626	0.509128	2.47743	2.53359	0.0126366	0.136326	-3.09908	NO	NA	PXDN
	P22692	0.418412	3.51885	2.54132	0.0126461	0.136326	-3.03897	NO	NA	IGFBP4
	P22695	-0.216215	5.56587	-2.53255	0.0126485	0.136326	-3.10426	NO	NA	UQCRC2
	Q9ULW8	2.56444	1.24627	3.20183	0.0126531	0.136326	-3.44334	UP	PADI3	PADI3
	Q96DV4	-0.495901	2.80724	-2.53572	0.0126809	0.136363	-3.07249	NO	NA	MRPL38
	Q9NVH0	0.59365	0.988646	2.58238	0.012728	0.136606	-2.87102	NO	NA	EXD2
	O75251	-0.29867	4.04812	-2.52818	0.0127986	0.1371	-3.11428	NO	NA	NDUFS7
	Q8N0X4	-0.413338	2.44289	-2.53448	0.0128623	0.137518	-3.04782	NO	NA	CLYBL
	Q96MM6	-0.436213	2.60491	-2.53156	0.0129136	0.137803	-3.06083	NO	NA	HSPA12B
	Q86YV0	-0.669936	2.00733	-2.54716	0.0129681	0.138095	-2.97205	NO	NA	RASAL3
	P67936	0.290216	9.59158	2.52266	0.0129905	0.138095	-3.12691	NO	NA	TPM4
	Q9HDC9	0.279862	6.23153	2.52135	0.0130482	0.138416	-3.1285	NO	NA	APMAP
	Q8TF66	0.782964	2.24186	2.56657	0.0130787	0.138416	-2.91225	NO	NA	LRRC15
	Q14683	-0.14868	5.07246	-2.51968	0.0130951	0.138416	-3.13372	NO	NA	SMC1A
	Q9Y3Y2	-0.332129	2.26632	-2.52018	0.0131391	0.138619	-3.12317	NO	NA	CHTOP
	P21941	0.881402	7.4065	2.52185	0.0133565	0.140646	-3.06638	NO	NA	MATN1
	O00499	-0.25102	3.238	-2.50999	0.0134898	0.141783	-3.1428	NO	NA	BIN1
	Q9H3G5	-0.477435	5.06316	-2.50788	0.0135289	0.141926	-3.15917	NO	NA	CPVL
	P38117	-0.250873	6.46448	-2.50486	0.0136268	0.142503	-3.16747	NO	NA	ETFB
	O94826	-0.205538	5.22285	-2.50463	0.013635	0.142503	-3.16797	NO	NA	TOMM70
	Q03252	-0.152581	6.98435	-2.50348	0.0136771	0.142677	-3.17059	NO	NA	LMNB2
	P22352	-0.541644	6.59184	-2.50208	0.0137409	0.143075	-3.17235	NO	NA	GPX3
	Q9H4A5	-0.391442	2.28308	-2.50436	0.013806	0.143484	-3.13685	NO	NA	GOLPH3L
	P02771	-3.74319	5.19766	-4.20958	0.0138542	0.143718	-4.16195	DOWN	AFP	AFP
	Q9UI09	-0.294884	3.54206	-2.49602	0.0139531	0.144411	-3.18752	NO	NA	NDUFA12
	Q709C8	-0.203056	3.53967	-2.49494	0.0140055	0.144411	-3.1885	NO	NA	VPS13C
	P21399	-0.221064	6.03215	-2.49445	0.0140116	0.144411	-3.19106	NO	NA	ACO1
	P07099	-0.38478	6.39338	-2.49411	0.0140245	0.144411	-3.19184	NO	NA	EPHX1
	P35221	-0.229908	6.18539	-2.49189	0.0141077	0.145	-3.19685	NO	NA	CTNNA1
	P62072	-0.313903	2.68608	-2.49238	0.014153	0.145198	-3.18814	NO	NA	TIMM10
	Q96BJ3	-0.159952	3.48923	-2.48961	0.0142062	0.145225	-3.20054	NO	NA	AIDA
	O00592	0.540394	4.2854	2.48991	0.0142076	0.145225	-3.19839	NO	NA	PODXL
	Q14699	-0.261271	3.7941	-2.48852	0.0142732	0.145456	-3.1953	NO	NA	RFTN1
	Q9Y3F4	0.155338	4.70911	2.48728	0.0142824	0.145456	-3.20726	NO	NA	STRAP
	O95178	-0.29448	3.78372	-2.488	0.014319	0.145564	-3.19592	NO	NA	NDUFB2
	Q16718	-0.275264	4.97856	-2.48557	0.0143476	0.145589	-3.21112	NO	NA	NDUFA5
	O95168	-0.235081	4.66162	-2.4851	0.014378	0.145633	-3.21071	NO	NA	NDUFB4
	Q8NBJ4	-0.383332	4.39448	-2.48244	0.0144928	0.14653	-3.21287	NO	NA	GOLM1
	P42704	-0.227158	5.44993	-2.47456	0.0147743	0.148879	-3.23591	NO	NA	LRPPRC
	O14976	-0.255747	3.06119	-2.47446	0.0147907	0.148879	-3.23465	NO	NA	GAK
	Q13131	-0.195891	3.84141	-2.47409	0.0148052	0.148879	-3.23547	NO	NA	PRKAA1
	Q14134	0.700123	4.16175	2.48625	0.0148675	0.149237	-3.14086	NO	NA	TRIM29
	Q8TDF5	0.574257	2.44941	2.52734	0.0149181	0.14932	-2.98416	NO	NA	NETO1
	Q13753	0.598547	5.16312	2.47194	0.0149294	0.14932	-3.23348	NO	NA	LAMC2
	P50416	-0.314878	3.87496	-2.46895	0.0150086	0.149844	-3.247	NO	NA	CPT1A
	Q6P587	-0.320956	4.54501	-2.46518	0.0151594	0.15108	-3.25545	NO	NA	FAHD1
	P12931	-0.295964	3.69372	-2.46406	0.0152045	0.151259	-3.25796	NO	NA	SRC
	P24593	-0.44946	4.50341	-2.46671	0.0152387	0.151329	-3.23355	NO	NA	IGFBP5
	Q9P2X3	-0.398522	2.0946	-2.46499	0.015308	0.151748	-3.22873	NO	NA	IMPACT
	P15153	0.428928	6.83426	2.45845	0.0154317	0.152703	-3.27049	NO	NA	RAC2
	Q9NYK5	-0.505232	1.85824	-2.48703	0.0154594	0.152706	-3.07884	NO	NA	MRPL39
	Q9H910	0.286865	3.92941	2.45743	0.0154999	0.152754	-3.26489	NO	NA	JPT2
	Q3LXA3	-0.281927	4.04819	-2.45632	0.015519	0.152754	-3.27525	NO	NA	TKFC
	Q9Y6I3	-0.190828	3.81631	-2.45531	0.0155604	0.152892	-3.2775	NO	NA	EPN1
	Q07021	-0.244664	6.00994	-2.45302	0.0156416	0.153215	-3.28411	NO	NA	C1QBP
	Q15042	-0.208033	2.90521	-2.45415	0.0156482	0.153215	-3.27315	NO	NA	RAB3GAP1
	O75339	0.683156	3.33326	2.45194	0.0158428	0.154519	-3.26627	NO	NA	CILP
	O14558	-0.673355	5.92149	-2.44848	0.0158835	0.154519	-3.28066	NO	NA	HSPB6
	Q9NPF4	-0.249969	2.93574	-2.44847	0.0158841	0.154519	-3.28576	NO	NA	OSGEP
	Q16831	0.324887	2.7698	2.46189	0.0158921	0.154519	-3.18851	NO	NA	UPP1
	Q9NQ48	-0.295067	2.66799	-2.44552	0.0159941	0.15524	-3.29385	NO	NA	LZTFL1
	Q8IW45	-0.249001	3.45645	-2.44299	0.0160741	0.155746	-3.3049	NO	NA	NAXD
	P14780	0.69314	3.87041	2.44582	0.0161822	0.156372	-3.26326	NO	NA	MMP9
	Q9BPY8	-0.523537	4.82673	-2.44111	0.0161948	0.156372	-3.29965	NO	NA	HOPX
	P56856	-1.08033	2.84895	-2.49845	0.0162856	0.156977	-3.03373	DOWN	CLDN18	CLDN18
	Q05707	-0.682237	9.14171	-2.43669	0.0163291	0.157125	-3.32039	NO	NA	COL14A1
	P06732	1.59716	3.69921	2.53351	0.016396	0.157497	-3.02544	UP	CKM	CKM
	Q9NR45	-0.270315	6.06883	-2.43378	0.0164546	0.157789	-3.32685	NO	NA	NANS
	Q6UVY6	-0.469429	3.98297	-2.43443	0.0165095	0.158044	-3.30308	NO	NA	MOXD1
	P09417	-0.242916	4.65964	-2.43164	0.0165605	0.158121	-3.33003	NO	NA	QDPR
	Q86WA6	-0.344971	2.5421	-2.43749	0.0165743	0.158121	-3.27079	NO	NA	BPHL
	Q8IVM0	-0.253118	3.20907	-2.42801	0.016775	0.159638	-3.32702	NO	NA	CCDC50
	Q01415	-0.340572	3.17268	-2.42799	0.0167904	0.159638	-3.32024	NO	NA	GALK2
	Q15437	-0.362647	3.84706	-2.42489	0.0168835	0.16025	-3.33942	NO	NA	SEC23B
	Q8NEH6	-0.319527	5.29283	-2.42683	0.0170036	0.160848	-3.29682	NO	NA	MNS1
	Q9Y6F6	-0.359591	2.68906	-2.42417	0.0170042	0.160848	-3.32419	NO	NA	IRAG1
	Q9H6S3	0.335174	4.0241	2.41989	0.0171058	0.161329	-3.34789	NO	NA	EPS8L2
	P17301	0.41398	5.2324	2.42005	0.0171129	0.161329	-3.34848	NO	NA	ITGA2
	Q643R3	-0.449393	1.84448	-2.42196	0.0173557	0.163342	-3.29132	NO	NA	LPCAT4
	Q9Y277	-0.231938	6.20271	-2.41247	0.0173984	0.163469	-3.37382	NO	NA	VDAC3
	P30520	0.230729	4.40029	2.4097	0.0175384	0.164337	-3.37833	NO	NA	ADSS2
	P43490	0.334374	6.58852	2.40916	0.0175497	0.164337	-3.3811	NO	NA	NAMPT
	Q9ULV4	0.264621	6.10794	2.40726	0.0176368	0.16461	-3.38526	NO	NA	CORO1C
	Q96B49	0.257865	3.24793	2.41816	0.0176379	0.16461	-3.29729	NO	NA	TOMM6
	O95169	-0.280084	4.48931	-2.40361	0.0178052	0.165709	-3.39326	NO	NA	NDUFB8
	P35443	-0.521141	3.63085	-2.40808	0.017815	0.165709	-3.34618	NO	NA	THBS4
	Q9UFN0	-0.284848	3.85864	-2.40266	0.0178627	0.165876	-3.39373	NO	NA	NIPSNAP3A
	P35579	0.218915	10.1175	2.40147	0.0179044	0.165981	-3.39793	NO	NA	MYH9
	P22830	-0.208953	3.24065	-2.40207	0.0179334	0.165981	-3.39006	NO	NA	FECH
	Q5VW32	-0.255881	3.71386	-2.39822	0.0180842	0.1671	-3.4018	NO	NA	BROX
	O95104	-0.390185	1.55548	-2.41201	0.0181556	0.167355	-3.2824	NO	NA	SCAF4
	Q14980	-0.186247	5.03138	-2.39524	0.0181965	0.167355	-3.41153	NO	NA	NUMA1
	O95400	-0.238428	2.76896	-2.39662	0.0182186	0.167355	-3.39149	NO	NA	CD2BP2
	Q9Y6M9	-0.242224	3.49996	-2.39474	0.0182483	0.167355	-3.40939	NO	NA	NDUFB9
	P51553	-0.191835	4.33651	-2.39386	0.0182618	0.167355	-3.41454	NO	NA	IDH3G
	P19801	-0.61341	2.28563	-2.40921	0.0183154	0.167571	-3.26744	NO	NA	AOC1
	O14874	-0.352511	2.29236	-2.39397	0.0183916	0.167993	-3.3899	NO	NA	BCKDK
	O14880	-0.491144	4.14991	-2.39689	0.0184316	0.168083	-3.35962	NO	NA	MGST3
	Q01628	0.57191	1.35958	2.39556	0.0185774	0.169093	-3.35069	NO	NA	IFITM3
	O75306	-0.221519	4.62037	-2.38694	0.0186069	0.169093	-3.42802	NO	NA	NDUFS2
	Q9Y2J2	-0.364857	3.28762	-2.38699	0.0186333	0.169093	-3.42225	NO	NA	EPB41L3
	P83110	0.520879	3.51943	2.38983	0.0186931	0.16936	-3.39062	NO	NA	HTRA3
	Q8TED0	0.565119	0.556624	2.40819	0.0187502	0.169603	-3.25939	NO	NA	UTP15
	Q92597	0.359673	5.3074	2.38278	0.018794	0.169641	-3.43866	NO	NA	NDRG1
	P35442	0.800042	7.17023	2.38263	0.0188152	0.169641	-3.43736	NO	NA	THBS2
	Q92765	-0.549311	3.36146	-2.38654	0.0189088	0.17021	-3.37065	NO	NA	FRZB
	O95049	-0.512643	2.11692	-2.3826	0.0192956	0.173261	-3.34298	NO	NA	TJP3
	Q9BXW7	-0.229185	3.77654	-2.37258	0.0193098	0.173261	-3.45913	NO	NA	HDHD5
	Q96A00	-0.454275	2.50191	-2.37411	0.0193413	0.173265	-3.43141	NO	NA	PPP1R14A
	Q8NFU3	-0.335223	5.17314	-2.3707	0.0194333	0.173809	-3.45749	NO	NA	TSTD1
	P47756	0.133019	7.36388	2.3692	0.0194645	0.17381	-3.46807	NO	NA	CAPZB
	P20292	0.421403	5.96966	2.3603	0.0199301	0.177651	-3.48562	NO	NA	ALOX5AP
	Q8N8S7	0.252464	4.51948	2.35975	0.0199583	0.177651	-3.48681	NO	NA	ENAH
	Q96R06	-0.405498	6.21093	-2.36531	0.0200055	0.177757	-3.41972	NO	NA	SPAG5
	P36639	0.652905	1.75647	2.42264	0.0200338	0.177757	-3.18521	NO	NA	NUDT1
	P34096	-0.667658	0.772339	-2.39478	0.0201322	0.178173	-3.24603	NO	NA	RNASE4
	P35270	-0.299405	4.72604	-2.35585	0.0201447	0.178173	-3.49685	NO	NA	SPR
	O75381	0.39053	2.35493	2.36269	0.0202272	0.17862	-3.42319	NO	NA	PEX14
	Q674R7	-0.541735	3.28028	-2.35609	0.0203999	0.179195	-3.46069	NO	NA	ATG9B
	Q6ZVF9	1.26844	3.29422	2.39635	0.0204236	0.179195	-3.24712	UP	GPRIN3	GPRIN3
	Q9UPU7	-0.373978	2.23417	-2.35299	0.0204509	0.179195	-3.47868	NO	NA	TBC1D2B
	O15382	-0.329485	3.50518	-2.34996	0.0204656	0.179195	-3.50782	NO	NA	BCAT2
	O14936	-0.204352	3.85647	-2.34978	0.020475	0.179195	-3.50821	NO	NA	CASK
	P09104	0.281382	5.17542	2.34988	0.020485	0.179195	-3.5063	NO	NA	ENO2
	P11182	-0.262449	4.12732	-2.34859	0.0205227	0.179244	-3.51241	NO	NA	DBT
	Q9H4M9	0.175429	4.68267	2.34659	0.0206431	0.17976	-3.51505	NO	NA	EHD1
	Q9NR99	0.498357	5.44146	2.34611	0.0206681	0.17976	-3.51606	NO	NA	MXRA5
	Q13308	0.343097	4.7429	2.34515	0.0207342	0.17976	-3.51398	NO	NA	PTK7
	Q8IZJ1	3.31136	0.480869	3.72394	0.0207378	0.17976	-4.19336	UP	UNC5B	UNC5B
	Q14749	-0.708125	2.91108	-2.38998	0.0207428	0.17976	-3.25132	NO	NA	GNMT
	Q9Y496	-0.642032	1.5255	-2.37681	0.0207856	0.179773	-3.28205	NO	NA	KIF3A
	P84103	-0.218628	6.8629	-2.34289	0.0208242	0.179773	-3.52462	NO	NA	SRSF3
	P56181	-0.35804	3.42033	-2.35091	0.0208409	0.179773	-3.43412	NO	NA	NDUFV3
	P61764	-0.332651	2.97492	-2.3433	0.0209281	0.180195	-3.50276	NO	NA	STXBP1
	Q9UGM3	-0.985468	4.8204	-2.35012	0.0209544	0.180195	-3.42001	NO	NA	DMBT1
	P09874	-0.255585	5.33708	-2.33808	0.0210818	0.180845	-3.5349	NO	NA	PARP1
	P32320	0.69393	2.93432	2.34604	0.021099	0.180845	-3.4615	NO	NA	CDA
	Q9Y5Z4	-0.219079	5.13282	-2.33751	0.0211272	0.180845	-3.53443	NO	NA	HEBP2
	O95810	-0.407351	3.78197	-2.33828	0.0211641	0.180883	-3.51677	NO	NA	CAVIN2
	Q13488	0.326856	2.99823	2.33666	0.0212039	0.180915	-3.53278	NO	NA	TCIRG1
	P20020	-0.304047	2.55475	-2.33677	0.0212622	0.180915	-3.51832	NO	NA	ATP2B1
	Q8IVH4	-0.366233	1.81636	-2.34294	0.0212651	0.180915	-3.45417	NO	NA	MMAA
	P62826	0.198926	8.47179	2.33362	0.0213229	0.180978	-3.54441	NO	NA	RAN
	Q5JTB6	-0.4935	2.0589	-2.34034	0.0213374	0.180978	-3.44218	NO	NA	PLAC9
	P02747	0.371792	6.67595	2.333	0.021372	0.180997	-3.54406	NO	NA	C1QC
	P12235	-0.338104	4.55264	-2.332	0.0214264	0.181183	-3.54619	NO	NA	SLC25A4
	O95302	0.238264	5.32061	2.33109	0.0214611	0.181202	-3.54981	NO	NA	FKBP9
	Q92791	0.505507	1.16728	2.34474	0.02162	0.182267	-3.41174	NO	NA	P3H4
	Q96HY6	-0.276718	4.3679	-2.32679	0.0216975	0.18246	-3.55896	NO	NA	DDRGK1
	Q96HN2	-0.435517	2.89711	-2.33235	0.0217082	0.18246	-3.48878	NO	NA	AHCYL2
	P30038	-0.381893	3.45395	-2.32512	0.0217897	0.18287	-3.5625	NO	NA	ALDH4A1
	P54687	0.50805	4.08078	2.31846	0.0222236	0.186231	-3.56957	NO	NA	BCAT1
	P61758	0.156434	4.19879	2.31421	0.0224166	0.187548	-3.5839	NO	NA	VBP1
	O14653	-0.236932	2.49034	-2.3152	0.022475	0.187548	-3.56677	NO	NA	GOSR2
	O75935	-0.157427	4.49075	-2.31272	0.0224863	0.187548	-3.58877	NO	NA	DCTN3
	Q8TD06	-0.741343	3.96025	-2.31577	0.0225152	0.187548	-3.53931	NO	NA	AGR3
	P06753	0.168235	8.55706	2.31136	0.0225642	0.187676	-3.59165	NO	NA	TPM3
	P21397	-0.375946	4.94449	-2.31046	0.0226156	0.187823	-3.59355	NO	NA	MAOA
	P54132	0.310482	4.88192	2.31188	0.0227183	0.188182	-3.55857	NO	NA	BLM
	P15104	0.366616	3.87702	2.30949	0.0227502	0.188182	-3.58439	NO	NA	GLUL
	P56537	0.203078	6.05068	2.30821	0.0227598	0.188182	-3.59657	NO	NA	EIF6
	P20160	0.781082	5.78657	2.3092	0.0228358	0.188398	-3.57297	NO	NA	AZU1
	O94874	-0.19522	4.8797	-2.30632	0.0228535	0.188398	-3.60228	NO	NA	UFL1
	P46063	0.211488	4.8869	2.30441	0.022964	0.188846	-3.6063	NO	NA	RECQL
	Q9BX97	-0.343959	3.57779	-2.30602	0.0229842	0.188846	-3.58036	NO	NA	PLVAP
	O00159	-0.221585	6.56163	-2.30363	0.0230094	0.188846	-3.60795	NO	NA	MYO1C
	Q16787	0.556048	4.66362	2.30381	0.0230621	0.189001	-3.59558	NO	NA	LAMA3
	Q8TD30	-1.36774	2.19888	-2.40787	0.0231572	0.189502	-3.35123	DOWN	GPT2	GPT2
	Q96RQ3	-0.396837	3.18109	-2.30198	0.0232198	0.189552	-3.58578	NO	NA	MCCC1
	Q5ZPR3	0.30793	3.97353	2.30178	0.0232313	0.189552	-3.59458	NO	NA	CD276
	O00217	-0.263275	4.07678	-2.29519	0.0235201	0.191121	-3.62395	NO	NA	NDUFS8
	Q99470	0.372434	2.043	2.29772	0.0235234	0.191121	-3.59513	NO	NA	SDF2
	P09917	0.28197	4.09867	2.29499	0.023564	0.191121	-3.61839	NO	NA	ALOX5
	O60936	0.341638	2.38245	2.29555	0.0235806	0.191121	-3.61178	NO	NA	NOL3
	Q2M2I5	-1.79366	3.70066	-2.47299	0.0236166	0.191121	-3.30243	DOWN	KRT24	KRT24
	P25774	-0.395565	5.1405	-2.29334	0.0236458	0.191121	-3.62357	NO	NA	CTSS
	A0AVT1	0.171555	4.55446	2.29252	0.0236633	0.191121	-3.6313	NO	NA	UBA6
	Q4G0N4	-0.287156	2.76924	-2.29233	0.0237059	0.191189	-3.62817	NO	NA	NADK2
	O75015	0.69107	3.71208	2.353	0.0237653	0.191391	-3.31813	NO	NA	FCGR3B
	P06870	-1.55254	3.77588	-2.35952	0.0238476	0.191599	-3.30755	DOWN	KLK1	KLK1
	Q9BXS5	0.182519	3.75296	2.29003	0.0238597	0.191599	-3.63117	NO	NA	AP1M1
	Q9NR46	-0.198221	3.56334	-2.28672	0.0240113	0.192539	-3.64345	NO	NA	SH3GLB2
	P57105	-0.21156	3.65988	-2.2847	0.0241648	0.19333	-3.64412	NO	NA	SYNJ2BP
	Q9UEW8	-0.332258	3.28334	-2.28615	0.0241972	0.19333	-3.61842	NO	NA	STK39
	P04439	0.340489	7.01562	2.28363	0.0242139	0.19333	-3.64815	NO	NA	HLA-A
	P21964	0.205786	5.5236	2.28044	0.0243926	0.194478	-3.65656	NO	NA	COMT
	P02679	0.517376	9.44518	2.27945	0.0244537	0.194688	-3.65864	NO	NA	FGG
	Q96JC1	0.361293	3.61482	2.2779	0.024702	0.195605	-3.63817	NO	NA	VPS39
	P45973	-0.24522	3.60143	-2.27604	0.0247118	0.195605	-3.65793	NO	NA	CBX5
	Q96A33	-0.28119	3.44863	-2.27531	0.0247245	0.195605	-3.66551	NO	NA	CCDC47
	Q9H3Q1	-0.411552	2.48198	-2.28157	0.0247246	0.195605	-3.58559	NO	NA	CDC42EP4
	P05161	0.495814	4.76471	2.27499	0.0247441	0.195605	-3.66616	NO	NA	ISG15
	Q5VT79	0.98929	3.23321	2.31412	0.0248125	0.195868	-3.39797	NO	NA	ANXA8L1
	P19367	0.180681	6.23183	2.27296	0.0248701	0.195872	-3.67038	NO	NA	HK1
	P00739	0.4933	2.67867	2.2772	0.0248832	0.195872	-3.62359	NO	NA	HPR
	Q8N5G0	-0.347634	2.64882	-2.27727	0.0249904	0.196288	-3.59789	NO	NA	SMIM20
	P41218	0.427364	5.785	2.27078	0.0250064	0.196288	-3.67493	NO	NA	MNDA
	Q9H4A4	-0.203496	5.7769	-2.26986	0.025048	0.196338	-3.67861	NO	NA	RNPEP
	Q96H79	0.521666	1.3947	2.28437	0.0252199	0.197408	-3.5109	NO	NA	ZC3HAV1L
	P56279	1.75683	1.35186	2.45346	0.0252608	0.197452	-3.48458	UP	TCL1A	TCL1A
	P07355	0.280378	10.7721	2.26535	0.0253317	0.197729	-3.68796	NO	NA	ANXA2
	P32942	0.481782	2.93003	2.26661	0.0254452	0.198337	-3.65247	NO	NA	ICAM3
	Q8WUP2	-0.210869	5.38146	-2.2615	0.0255926	0.199208	-3.69417	NO	NA	FBLIM1
	Q92692	-0.21282	3.10371	-2.26118	0.0256455	0.199342	-3.69113	NO	NA	NECTIN2
	Q9Y5P6	-0.272062	4.99507	-2.25909	0.0257305	0.199725	-3.70094	NO	NA	GMPPB
	Q8NFH5	-0.211194	2.62553	-2.25813	0.0258414	0.200307	-3.69502	NO	NA	NUP35
	P61158	0.177505	7.18607	2.25644	0.0259009	0.20049	-3.70642	NO	NA	ACTR3
	P54819	-0.238385	6.86051	-2.25348	0.0260921	0.201643	-3.71252	NO	NA	AK2
	P02654	0.42238	5.97879	2.25299	0.0261242	0.201643	-3.71354	NO	NA	APOC1
	P10643	-0.433351	5.14805	-2.25323	0.0261583	0.201643	-3.70513	NO	NA	C7
	P02675	0.506365	10.4147	2.25053	0.0262844	0.202091	-3.71861	NO	NA	FGB
	Q9Y4L1	-0.248899	6.33502	-2.24956	0.0263479	0.202091	-3.72061	NO	NA	HYOU1
	P51888	-0.579398	10.0929	-2.24839	0.0264244	0.202091	-3.72302	NO	NA	PRELP
	P39900	0.656445	3.45825	2.26434	0.0264443	0.202091	-3.56661	NO	NA	MMP12
	Q8WXF1	-0.180685	4.76828	-2.24725	0.0264996	0.202091	-3.72537	NO	NA	PSPC1
	Q9H0A0	0.236822	2.77769	2.24838	0.0265274	0.202091	-3.70704	NO	NA	NAT10
	Q99576	-0.319784	2.69185	-2.25278	0.0265508	0.202091	-3.65636	NO	NA	TSC22D3
	Q8N2F6	-0.23196	3.37676	-2.24737	0.0265587	0.202091	-3.71769	NO	NA	ARMC10
	Q13425	-0.210733	4.32548	-2.24626	0.0265644	0.202091	-3.7274	NO	NA	SNTB2
	P07437	0.28554	9.35244	2.2463	0.0265786	0.202091	-3.72553	NO	NA	TUBB
	P32455	0.292217	4.75444	2.24478	0.026679	0.202579	-3.72866	NO	NA	GBP1
	Q96P44	-0.562748	5.03498	-2.23947	0.0271011	0.205504	-3.72134	NO	NA	COL21A1
	Q6UX06	-0.851536	6.69327	-2.23938	0.0271435	0.205547	-3.721	NO	NA	OLFM4
	O00461	-0.270315	2.83988	-2.238	0.0271819	0.205559	-3.73454	NO	NA	GOLIM4
	Q9HD33	-0.338862	2.39402	-2.24081	0.027229	0.205636	-3.69566	NO	NA	MRPL47
	P51397	-0.456518	3.0496	-2.2339	0.0275317	0.207268	-3.72452	NO	NA	DAP
	P54886	-0.293916	4.78727	-2.23115	0.0275776	0.207268	-3.75842	NO	NA	ALDH18A1
	P13646	1.56715	4.28665	2.27544	0.0275881	0.207268	-3.46833	UP	KRT13	KRT13
	P36957	-0.163058	7.05321	-2.2307	0.0276082	0.207268	-3.75933	NO	NA	DLST
	P15907	-1.51761	0.054795	-2.39638	0.0276555	0.207268	-3.5282	DOWN	ST6GAL1	ST6GAL1
	Q8IV56	-0.578628	2.83562	-2.2403	0.0277449	0.207268	-3.60298	NO	NA	PRR15
	P51690	-1.14472	2.21164	-2.30584	0.0277589	0.207268	-3.40221	DOWN	ARSL	ARSL
	Q7Z406	-0.397555	7.10147	-2.228	0.0277932	0.207268	-3.76486	NO	NA	MYH14
	Q8NB37	-0.258117	3.16	-2.22817	0.0278323	0.207268	-3.75647	NO	NA	GATD1
	P25705	-0.13135	9.49856	-2.22712	0.0278536	0.207268	-3.76666	NO	NA	ATP5F1A
	Q3MHD2	0.291955	2.49994	2.22891	0.0278537	0.207268	-3.74232	NO	NA	LSM12
	Q9Y2T3	-0.433276	3.50908	-2.22652	0.0280558	0.20826	-3.74073	NO	NA	GDA
	O94903	-0.267792	5.04694	-2.22361	0.0280956	0.20826	-3.77381	NO	NA	PLPBP
	Q13423	-0.211782	5.43135	-2.22356	0.0280989	0.20826	-3.77391	NO	NA	NNT
	Q6UXH1	-0.423929	3.57979	-2.22955	0.0282952	0.209437	-3.67502	NO	NA	CRELD2
	P52306	0.178825	3.67874	2.22018	0.0283506	0.209569	-3.77897	NO	NA	RAP1GDS1
	Q99543	-0.304543	3.38691	-2.22065	0.028406	0.209701	-3.76358	NO	NA	DNAJC2
	Q12882	0.211514	3.61623	2.21608	0.0286377	0.211047	-3.7873	NO	NA	DPYD
	Q92945	-0.180456	6.11797	-2.21547	0.028664	0.211047	-3.79038	NO	NA	KHSRP
	Q9Y6Y8	-0.198871	4.16175	-2.21477	0.0287134	0.211068	-3.7918	NO	NA	SEC23IP
	Q9UIJ7	-0.185813	5.97697	-2.21436	0.0287425	0.211068	-3.79264	NO	NA	AK3
	P12724	0.672884	4.91184	2.21587	0.0288387	0.211353	-3.75848	NO	NA	RNASE3
	Q9NXH8	0.487621	2.2519	2.24546	0.0288571	0.211353	-3.5398	NO	NA	TOR4A
	Q9Y653	0.542471	1.06903	2.22358	0.0289632	0.211852	-3.65805	NO	NA	ADGRG1
	P02746	0.403501	5.96447	2.20914	0.02913	0.212794	-3.80138	NO	NA	C1QB
	Q5VYY1	-0.418147	2.86212	-2.21538	0.0291759	0.212798	-3.72268	NO	NA	ANKRD22
	Q8TED1	0.230097	4.00206	2.20855	0.0292069	0.212798	-3.79629	NO	NA	GPX8
	P05107	0.388668	5.27462	2.20709	0.0292769	0.212942	-3.80553	NO	NA	ITGB2
	Q9NZ01	-0.242622	4.33179	-2.20657	0.0293144	0.212942	-3.80659	NO	NA	TECR
	Q38SD2	0.328416	3.50052	2.21141	0.0293571	0.212942	-3.73884	NO	NA	LRRK1
	Q96CX2	-0.288534	6.36546	-2.20543	0.0293793	0.212942	-3.81075	NO	NA	KCTD12
	Q8IYB5	-0.270236	2.94363	-2.20528	0.0294969	0.213518	-3.79711	NO	NA	SMAP1
	Q9Y3A6	0.223813	4.94637	2.20313	0.0295623	0.213583	-3.81091	NO	NA	TMED5
	Q9HD89	0.884702	2.82395	2.22546	0.0295824	0.213583	-3.60802	NO	NA	RETN
	P07476	1.11138	3.75113	2.23812	0.0297941	0.214833	-3.54328	UP	IVL	IVL
	Q13232	-0.228703	3.98087	-2.19898	0.0298643	0.214933	-3.82193	NO	NA	NME3
	P21953	-0.302346	2.88726	-2.20041	0.0298884	0.214933	-3.79801	NO	NA	BCKDHB
	P19021	-0.516373	2.40348	-2.20354	0.0300005	0.214933	-3.74834	NO	NA	PAM
	P50053	-1.3353	1.53668	-2.4155	0.0300057	0.214933	-3.53384	DOWN	KHK	KHK
	P28906	-0.498879	3.99834	-2.20198	0.0300375	0.214933	-3.74333	NO	NA	CD34
	Q96SQ9	-0.551963	3.10388	-2.20196	0.0300391	0.214933	-3.74337	NO	NA	CYP2S1
	Q8WZA9	-0.195661	3.24083	-2.19596	0.0301025	0.215111	-3.82611	NO	NA	IRGQ
	P02794	0.344772	6.48394	2.19487	0.0301658	0.215288	-3.83022	NO	NA	FTH1
	Q7RTS1	-1.29712	2.94804	-2.36231	0.0303772	0.21624	-3.52322	DOWN	BHLHA15	BHLHA15
	P49961	-0.2486	5.06442	-2.19152	0.0304131	0.21624	-3.83695	NO	NA	ENTPD1
	P13224	0.594872	4.21391	2.21382	0.030471	0.21624	-3.61324	NO	NA	GP1BB
	P49406	-0.305368	2.67423	-2.19073	0.0304893	0.21624	-3.83407	NO	NA	MRPL19
	Q9UGM6	-0.41955	2.2935	-2.19503	0.0304991	0.21624	-3.77194	NO	NA	WARS2
	Q13084	0.387437	1.89959	2.199	0.0305316	0.21624	-3.72812	NO	NA	MRPL28
	A6NKG5	3.7006	2.21677	2.70337	0.0306407	0.216737	-4.01703	UP	RTL1	RTL1
	Q14149	0.998119	0.081184	2.27831	0.0308506	0.217714	-3.46616	NO	NA	MORC3
	Q05315	0.643323	4.9421	2.18841	0.0308568	0.217714	-3.81394	NO	NA	CLC
	P05114	-0.383543	3.96542	-2.18445	0.0310521	0.218752	-3.83184	NO	NA	HMGN1
	P00533	0.373166	2.32878	2.18354	0.0310824	0.218752	-3.84273	NO	NA	EGFR
	Q96M96	-0.61753	1.69573	-2.20168	0.0312454	0.219513	-3.62715	NO	NA	FGD4
	Q8TAQ2	-0.204192	3.19526	-2.18012	0.031269	0.219513	-3.85717	NO	NA	SMARCC2
	P63279	0.262667	6.04234	2.17735	0.0314802	0.220647	-3.86537	NO	NA	UBE2I
	Q8NI22	0.265842	3.39134	2.17743	0.0315097	0.220647	-3.86131	NO	NA	MCFD2
	Q16352	1.1404	1.00759	2.28217	0.0316521	0.221366	-3.4858	UP	INA	INA
	Q16891	-0.158775	5.90208	-2.17386	0.0317307	0.221577	-3.87423	NO	NA	IMMT
	P26232	-0.301551	4.26215	-2.1791	0.0317719	0.221577	-3.80341	NO	NA	CTNNA2
	Q9UII2	-0.362771	3.06733	-2.1734	0.0318013	0.221577	-3.86875	NO	NA	ATP5IF1
	Q09328	-0.876315	0.530989	-2.22712	0.0319461	0.222308	-3.52614	NO	NA	MGAT5
	Q9NQW7	-0.185769	5.03092	-2.16985	0.0320407	0.222689	-3.88223	NO	NA	XPNPEP1
	P03952	0.353385	3.47608	2.16931	0.0321733	0.223332	-3.86852	NO	NA	KLKB1
	P07108	-0.256398	7.15895	-2.16551	0.0323791	0.224398	-3.89088	NO	NA	DBI
	P05062	-0.59851	3.60474	-2.1687	0.0324072	0.224398	-3.83451	NO	NA	ALDOB
	P02144	2.05235	0.0377265	2.41631	0.0325917	0.225396	-3.64696	UP	MB	MB
	P01040	0.356664	4.14638	2.16182	0.0327997	0.226554	-3.88396	NO	NA	CSTA
	Q8WXQ8	-2.64649	5.21797	-2.34619	0.0331592	0.228754	-3.63233	DOWN	CPA5	CPA5
	Q8TB96	-0.35923	2.33703	-2.16148	0.0332839	0.22933	-3.81891	NO	NA	ITFG1
	P12814	0.260225	8.60074	2.15344	0.0333371	0.229413	-3.91484	NO	NA	ACTN1
	O76038	-0.674342	4.3437	-2.16095	0.0333857	0.229465	-3.78764	NO	NA	SCGN
	Q92823	-1.06271	1.95072	-2.22438	0.0335482	0.230135	-3.53423	DOWN	NRCAM	NRCAM
	P02763	0.407257	9.08036	2.15082	0.0335657	0.230135	-3.91811	NO	NA	ORM1
	Q8N0W3	-0.46216	1.59803	-2.19643	0.0336386	0.230352	-3.5899	NO	NA	FCSK
	Q8WWA1	1.0884	2.79439	2.32137	0.0338263	0.231302	-3.547	UP	TMEM40	TMEM40
	Q9H479	-0.309063	3.08501	-2.14742	0.0338601	0.231302	-3.92287	NO	NA	FN3K
	Q96GE6	-0.833867	2.64095	-2.20721	0.0339563	0.231675	-3.55154	NO	NA	CALML4
	P31937	-0.215028	4.52804	-2.14446	0.0340653	0.232135	-3.93259	NO	NA	HIBADH
	Q02880	-0.184916	3.40638	-2.14273	0.0342249	0.232938	-3.93407	NO	NA	TOP2B
	A3KMH1	-0.377927	1.79381	-2.15201	0.0343382	0.233425	-3.80546	NO	NA	VWA8
	Q7Z4Q2	-0.340131	1.89108	-2.14557	0.0344845	0.234134	-3.8444	NO	NA	HEATR3
	P05106	0.55063	2.0623	2.15454	0.0345456	0.234264	-3.76877	NO	NA	ITGB3
	P56385	-0.202455	6.25212	-2.13819	0.0345998	0.234346	-3.943	NO	NA	ATP5ME
	O15160	-0.227147	2.94038	-2.13635	0.0348284	0.235512	-3.93612	NO	NA	POLR1C
	Q9BT22	-0.263141	3.34364	-2.13692	0.0349056	0.235512	-3.91499	NO	NA	ALG1
	Q9Y3C4	-0.295764	2.43152	-2.13516	0.034988	0.235512	-3.92978	NO	NA	TPRKB
	Q8TE67	-0.489729	2.82676	-2.13939	0.0349956	0.235512	-3.84677	NO	NA	EPS8L3
	P10153	0.627062	5.4073	2.13364	0.0350749	0.235512	-3.93685	NO	NA	RNASE2
	P50135	-0.201595	4.90989	-2.13198	0.0351183	0.235512	-3.95519	NO	NA	HNMT
	Q13636	0.19157	3.81301	2.13173	0.0351582	0.235512	-3.95371	NO	NA	RAB31
	P48539	1.63265	3.24231	2.20608	0.0351874	0.235512	-3.56527	UP	PCP4	PCP4
	Q6YP21	-0.268599	3.09382	-2.13013	0.0352928	0.235512	-3.95684	NO	NA	KYAT3
	Q96A65	-0.163072	3.88949	-2.12938	0.0353193	0.235512	-3.96223	NO	NA	EXOC4
	Q9NXE4	0.380405	1.32444	2.15931	0.0353746	0.235512	-3.68435	NO	NA	SMPD4
	Q9NXG2	-0.186462	4.04034	-2.1287	0.0353948	0.235512	-3.95893	NO	NA	THUMPD1
	Q9GZU5	-0.337702	3.77252	-2.12874	0.0354881	0.235512	-3.94894	NO	NA	NYX
	P34949	-0.199586	3.24268	-2.12691	0.0355468	0.235512	-3.96513	NO	NA	MPI
	Q8N684	-0.182163	3.39411	-2.12687	0.0355876	0.235512	-3.95867	NO	NA	CPSF7
	P46013	-0.451614	1.73887	-2.15261	0.0355984	0.235512	-3.72381	NO	NA	MKI67
	O75147	0.590992	1.74177	2.14816	0.0356185	0.235512	-3.72233	NO	NA	OBSL1
	Q14789	-0.196847	3.09283	-2.12584	0.0356377	0.235512	-3.96453	NO	NA	GOLGB1
	Q9NQT8	-0.22657	3.8399	-2.12549	0.0356673	0.235512	-3.9679	NO	NA	KIF13B
	Q13561	-0.141107	5.98322	-2.12525	0.0356698	0.235512	-3.97032	NO	NA	DCTN2
	Q9NPH0	0.504835	1.7228	2.14063	0.0356925	0.235512	-3.78371	NO	NA	ACP6
	P20933	-0.360917	3.68421	-2.12511	0.0357003	0.235512	-3.96596	NO	NA	AGA
	P41223	-0.208402	2.97141	-2.12464	0.0357778	0.235745	-3.96025	NO	NA	BUD31
	O60669	-0.822427	1.63985	-2.1945	0.0358273	0.235793	-3.58498	NO	NA	SLC16A7
	P53367	-0.201578	4.96993	-2.12037	0.0361058	0.237106	-3.9779	NO	NA	ARFIP1
	Q53GG5	0.421226	5.72551	2.12009	0.0361119	0.237106	-3.9804	NO	NA	PDLIM3
	A2RRP1	-0.420428	1.55958	-2.13001	0.0362069	0.237451	-3.8379	NO	NA	NBAS
	Q12797	0.202397	5.86972	2.11765	0.0363227	0.237931	-3.98517	NO	NA	ASPH
	Q9NRW7	-0.154314	2.78406	-2.11699	0.036417	0.23823	-3.97989	NO	NA	VPS45
	P51857	-0.664545	4.74361	-2.12712	0.0364538	0.23823	-3.83444	NO	NA	AKR1D1
	P37059	-0.512057	2.87086	-2.11908	0.0367207	0.23961	-3.89518	NO	NA	HSD17B2
	Q8TDW0	0.470304	5.36392	2.11784	0.0367734	0.23961	-3.92234	NO	NA	LRRC8C
	Q9UMY4	-0.121417	5.36705	-2.11227	0.0368094	0.23961	-3.99369	NO	NA	SNX12
	Q04837	-0.215799	6.6001	-2.11174	0.0368367	0.23961	-3.99666	NO	NA	SSBP1
	Q15024	-0.444117	1.36963	-2.13568	0.0369415	0.240012	-3.74419	NO	NA	EXOSC7
	Q96T23	0.38054	2.69256	2.13447	0.0370452	0.240196	-3.74141	NO	NA	RSF1
	Q8N4V1	-0.289852	2.09434	-2.11847	0.0370559	0.240196	-3.87152	NO	NA	MMGT1
	Q99459	-0.182805	4.56548	-2.10849	0.0371229	0.240244	-4.00299	NO	NA	CDC5L
	O14949	-0.258085	4.83043	-2.10869	0.0371615	0.240244	-3.99658	NO	NA	UQCRQ
	Q13641	0.342554	2.04451	2.11101	0.0371924	0.240244	-3.96101	NO	NA	TPBG
	Q9H1K1	-0.278583	2.51549	-2.11159	0.0373471	0.240965	-3.92936	NO	NA	ISCU
	P50281	0.240994	4.25159	2.10541	0.0374719	0.24149	-3.9984	NO	NA	MMP14
	P52758	-0.396397	2.90679	-2.10304	0.0376437	0.242317	-4.00958	NO	NA	RIDA
	P17948	0.595132	5.55511	2.10235	0.0378481	0.243081	-3.98876	NO	NA	FLT1
	B3KNS4	0.609588	0.783885	2.1488	0.0379226	0.243081	-3.67113	NO	NA	ERVK3-1
	Q9UBN7	-0.297114	2.29223	-2.10137	0.0379353	0.243081	-3.99315	NO	NA	HDAC6
	P08559	-0.186216	5.54528	-2.09935	0.0379366	0.243081	-4.02071	NO	NA	PDHA1
	O14879	0.357007	3.39141	2.09858	0.0381228	0.243995	-4.00487	NO	NA	IFIT3
	Q06265	0.427477	1.18045	2.10234	0.0382561	0.244568	-3.93994	NO	NA	EXOSC9
	P01011	0.39112	8.18779	2.09401	0.0384186	0.245325	-4.03102	NO	NA	SERPINA3
	Q9H5V8	0.627453	1.82014	2.10435	0.0384887	0.245492	-3.89364	NO	NA	CDCP1
	Q0VAF6	-1.53595	5.46757	-2.12576	0.0385916	0.245867	-3.73664	DOWN	SYCN	SYCN
	P08631	0.266419	2.51218	2.09514	0.0387921	0.2461	-3.96288	NO	NA	HCK
	Q9Y3T9	-0.468615	1.22318	-2.10161	0.0388173	0.2461	-3.89344	NO	NA	NOC2L
	P11234	0.192741	4.77878	2.0895	0.0388497	0.2461	-4.03774	NO	NA	RALB
	P50151	0.267436	3.62503	2.09068	0.0388615	0.2461	-4.02043	NO	NA	GNG10
	Q9NSD9	-0.177199	5.41272	-2.08895	0.038881	0.2461	-4.04078	NO	NA	FARSB
	P30048	-0.210111	8.21717	-2.08803	0.0389652	0.2461	-4.04254	NO	NA	PRDX3
	P10606	-0.229944	7.91077	-2.08787	0.0389799	0.2461	-4.04285	NO	NA	COX5B
	O60749	-0.138879	5.25584	-2.08786	0.0389809	0.2461	-4.04287	NO	NA	SNX2
	P17213	0.671549	4.05067	2.09258	0.0390255	0.246103	-3.97288	NO	NA	BPI
	Q99959	-0.319726	3.49066	-2.08591	0.0392387	0.247168	-4.03323	NO	NA	PKP2
	P10645	-0.738698	4.2403	-2.08817	0.0393499	0.247337	-3.9712	NO	NA	CHGA
	O43236	-0.370886	2.48478	-2.09713	0.0393541	0.247337	-3.86434	NO	NA	SEPTIN4
	P31040	-0.153585	6.10809	-2.08282	0.0394469	0.247389	-4.05256	NO	NA	SDHA
	P55268	-0.455404	5.26297	-2.08162	0.0395586	0.247389	-4.05486	NO	NA	LAMB2
	Q9Y673	-0.297672	3.88192	-2.08155	0.0395838	0.247389	-4.053	NO	NA	ALG5
	P18859	-0.209882	6.3118	-2.08113	0.0396044	0.247389	-4.05581	NO	NA	ATP5PF
	P16144	0.343644	4.658	2.08117	0.0396199	0.247389	-4.05374	NO	NA	ITGB4
	P09327	-0.501159	4.40287	-2.08284	0.0396283	0.247389	-4.01686	NO	NA	VIL1
	Q10713	-0.158196	3.37852	-2.08076	0.0396775	0.247419	-4.0525	NO	NA	PMPCA
	P00738	0.499395	9.57119	2.07686	0.0400043	0.249178	-4.06399	NO	NA	HP
	Q13322	-0.739716	2.42465	-2.18193	0.0400984	0.249337	-3.63917	NO	NA	GRB10
	O75116	-0.129571	3.35147	-2.07563	0.0401394	0.249337	-4.06436	NO	NA	ROCK2
	O60716	-0.246473	5.35566	-2.07517	0.0401637	0.249337	-4.06723	NO	NA	CTNND1
	P55809	-0.278384	4.12162	-2.07381	0.0402921	0.249585	-4.06983	NO	NA	OXCT1
	Q06587	-0.510053	1.54238	-2.09399	0.0402932	0.249585	-3.83297	NO	NA	RING1
	Q14498	-0.165696	4.96118	-2.07266	0.0404196	0.25009	-4.07002	NO	NA	RBM39
	Q8IYS1	-0.431158	2.22824	-2.07961	0.0405403	0.25054	-3.95404	NO	NA	PM20D2
	Q13439	0.26251	4.624	2.07153	0.0406073	0.25054	-4.06135	NO	NA	GOLGA4
	O15400	-0.13819	5.48813	-2.07013	0.0406602	0.25054	-4.07485	NO	NA	STX7
	O43819	-0.470267	3.64849	-2.07129	0.0406718	0.25054	-4.04926	NO	NA	SCO2
	P37802	0.243047	9.71258	2.06862	0.0407853	0.250962	-4.07973	NO	NA	TAGLN2
	Q7Z5L9	-0.403724	1.84189	-2.07508	0.0408351	0.250992	-3.9708	NO	NA	IRF2BP2
	P41222	-0.470973	3.84336	-2.06693	0.0412991	0.253449	-4.03563	NO	NA	PTGDS
	O95571	-0.311618	6.07954	-2.0632	0.0413256	0.253449	-4.08805	NO	NA	ETHE1
	A6NDU8	-0.313553	1.55511	-2.0645	0.0415858	0.254764	-4.03763	NO	NA	RIMOC1
	Q9UPT8	-0.290543	1.93519	-2.05834	0.0418376	0.255976	-4.09056	NO	NA	ZC3H4
	P51665	0.120704	4.60807	2.05755	0.0418753	0.255976	-4.0988	NO	NA	PSMD7
	P05997	0.244839	4.84213	2.05533	0.0420935	0.257026	-4.10302	NO	NA	COL5A2
	Q00587	-0.236434	3.37997	-2.05547	0.0421391	0.257026	-4.09393	NO	NA	CDC42EP1
	O00115	-0.203034	4.70273	-2.05392	0.0422915	0.257378	-4.09686	NO	NA	DNASE2
	Q9ULC5	-0.279433	3.92471	-2.05337	0.0423054	0.257378	-4.10465	NO	NA	ACSL5
	P17096	0.417074	5.49066	2.05266	0.0423565	0.257378	-4.10808	NO	NA	HMGA1
	Q9Y2H6	-0.282221	2.75951	-2.05311	0.0423919	0.257378	-4.09627	NO	NA	FNDC3A
	Q5R3I4	-0.325653	3.08372	-2.05161	0.04244	0.257378	-4.11207	NO	NA	TTC38
	Q14011	-0.216617	5.46735	-2.0514	0.0424805	0.257378	-4.11045	NO	NA	CIRBP
	Q9HA65	-0.274905	2.25603	-2.05204	0.0425197	0.257378	-4.09614	NO	NA	TBC1D17
	Q10471	0.239156	3.68963	2.04998	0.0426415	0.257835	-4.10841	NO	NA	GALNT2
	Q96L92	-0.174543	3.69921	-2.04776	0.0428423	0.258769	-4.11733	NO	NA	SNX27
	O43715	-0.826933	0.994674	-2.11754	0.0429209	0.258775	-3.6975	NO	NA	TRIAP1
	O95373	0.130619	4.22168	2.04702	0.0429359	0.258775	-4.11666	NO	NA	IPO7
	O60664	0.167897	5.94482	2.04575	0.0430234	0.258791	-4.12315	NO	NA	PLIN3
	P49419	-0.185124	5.67513	-2.04551	0.0430474	0.258791	-4.12361	NO	NA	ALDH7A1
	Q8N1S5	-0.287165	2.83377	-2.049	0.043109	0.258791	-4.05921	NO	NA	SLC39A11
	Q03405	0.471367	2.05473	2.05479	0.0431241	0.258791	-3.99258	NO	NA	PLAUR
	Q9Y2T2	-0.202086	3.16372	-2.04348	0.0432705	0.259131	-4.1254	NO	NA	AP3M1
	P14868	0.15747	6.05647	2.04326	0.0432736	0.259131	-4.12786	NO	NA	DARS1
	P37840	0.492684	2.61293	2.04512	0.0433446	0.259278	-4.08227	NO	NA	SNCA
	Q9BRR8	-2.22184	0.0990428	-2.55496	0.0434331	0.259529	-4.1225	DOWN	GPATCH1	GPATCH1
	Q14315	0.450193	6.43479	2.03961	0.043662	0.260231	-4.13271	NO	NA	FLNC
	P26885	-0.216489	6.95505	-2.03837	0.0437679	0.260231	-4.13707	NO	NA	FKBP2
	P15088	-0.623496	5.46733	-2.0391	0.0437736	0.260231	-4.12202	NO	NA	CPA3
	Q92900	-0.120585	4.23324	-2.03746	0.0438603	0.260231	-4.13878	NO	NA	UPF1
	P17152	-0.205502	3.04806	-2.03785	0.0439011	0.260231	-4.12437	NO	NA	TMEM11
	P06748	0.214921	9.0742	2.03684	0.0439237	0.260231	-4.13995	NO	NA	NPM1
	Q9Y2B0	-0.202819	5.23639	-2.03656	0.043972	0.260231	-4.13845	NO	NA	CNPY2
	O96000	-0.183249	4.35006	-2.03653	0.0439746	0.260231	-4.13849	NO	NA	NDUFB10
	P02745	0.33067	4.46996	2.03652	0.0439954	0.260231	-4.13643	NO	NA	C1QA
	O43837	-0.175292	3.80355	-2.03612	0.0440169	0.260231	-4.13927	NO	NA	IDH3B
	Q00537	-0.644762	4.35657	-2.07371	0.0441349	0.260653	-3.80611	NO	NA	CDK17
	O00194	-0.409574	3.49034	-2.03465	0.0442276	0.260873	-4.13563	NO	NA	RAB27B
	P42773	-0.443491	2.73346	-2.05552	0.0442657	0.260873	-3.88259	NO	NA	CDKN2C
	P09001	-0.4769	0.339576	-2.0506	0.0444738	0.261361	-3.8978	NO	NA	MRPL3
	P10176	-0.466855	2.71798	-2.04633	0.0444834	0.261361	-3.92962	NO	NA	COX8A
	Q5T440	-0.268263	2.78345	-2.03317	0.044489	0.261361	-4.11387	NO	NA	IBA57
	Q9NPA0	-0.222615	3.03708	-2.03103	0.044621	0.261861	-4.13777	NO	NA	EMC7
	P31948	0.141262	7.01299	2.02844	0.0447867	0.262346	-4.15572	NO	NA	STIP1
	P50750	-0.352609	2.12626	-2.03542	0.0448185	0.262346	-4.04678	NO	NA	CDK9
	Q08623	-0.241184	2.71771	-2.0295	0.0448447	0.262346	-4.13151	NO	NA	PUDP
	E9PRG8	-0.310644	2.66253	-2.02732	0.0450704	0.263231	-4.1329	NO	NA	C11orf98
	P02788	0.729945	6.86346	2.02571	0.0450902	0.263231	-4.15879	NO	NA	LTF
	Q9UN37	-0.139397	4.25251	-2.023	0.0453732	0.264606	-4.16385	NO	NA	VPS4A
	Q9H2U2	-0.204428	6.08245	-2.02189	0.04547	0.264894	-4.16798	NO	NA	PPA2
	Q96JB5	-0.209115	4.385	-2.02113	0.04555	0.265083	-4.1694	NO	NA	CDK5RAP3
	Q8TCT9	0.258066	4.64635	2.02075	0.0456099	0.265155	-4.16806	NO	NA	HM13
	P08582	0.664699	2.37685	2.03676	0.0458839	0.26647	-3.9563	NO	NA	MELTF
	Q53FT3	0.345366	2.74426	2.02297	0.046045	0.267128	-4.08253	NO	NA	HIKESHI
	O95361	0.508345	1.93946	2.03228	0.0462181	0.267767	-3.96965	NO	NA	TRIM16
	Q15436	0.160216	5.20117	2.01469	0.0462512	0.267767	-4.17935	NO	NA	SEC23A
	P78417	0.213965	7.58543	2.01365	0.0463417	0.268013	-4.18334	NO	NA	GSTO1
	Q12841	0.255014	3.16392	2.0136	0.0464079	0.268119	-4.17712	NO	NA	FSTL1
	P61081	0.122395	5.02421	2.01226	0.0464898	0.268314	-4.18592	NO	NA	UBE2M
	P09758	0.368991	4.24659	2.01215	0.0466052	0.268702	-4.17024	NO	NA	TACSTD2
	O43324	-0.210879	3.5433	-2.00982	0.0467519	0.26907	-4.19046	NO	NA	EEF1E1
	Q9H832	0.170727	3.18561	2.00988	0.0467655	0.26907	-4.18829	NO	NA	UBE2Z
	Q14165	-0.22345	5.24212	-2.00767	0.0469828	0.270042	-4.19444	NO	NA	MLEC
	Q7L5N7	0.253718	4.21385	2.00459	0.047357	0.271879	-4.19598	NO	NA	LPCAT2
	Q9HD20	-0.230406	3.37521	-2.00383	0.0473997	0.271879	-4.20158	NO	NA	ATP13A1
	P02655	0.44611	5.28126	2.00054	0.0477782	0.273408	-4.20559	NO	NA	APOC2
	P28289	-0.497672	2.08687	-2.00435	0.0478213	0.273408	-4.1088	NO	NA	TMOD1
	Q00796	-0.266561	5.5763	-1.99973	0.0478468	0.273408	-4.20916	NO	NA	SORD
	Q9NQC3	0.173916	8.48517	1.99959	0.0478623	0.273408	-4.20942	NO	NA	RTN4
	Q01780	-0.242884	4.5475	-2.00047	0.0479138	0.273422	-4.19001	NO	NA	EXOSC10
	Q5T013	-0.313168	3.03081	-2.00118	0.0480303	0.273673	-4.14248	NO	NA	HYI
	Q15904	0.247686	2.9727	1.99938	0.0480559	0.273673	-4.18728	NO	NA	ATP6AP1
	O60218	-0.692193	4.7231	-2.00108	0.0481223	0.273772	-4.13279	NO	NA	AKR1B10
	P02792	0.439435	7.26137	1.99665	0.0482054	0.273966	-4.21277	NO	NA	FTL
	Q4G0F5	-0.191065	3.60747	-1.99405	0.0485347	0.27549	-4.21066	NO	NA	VPS26B
	P23528	0.196768	9.82073	1.99297	0.0485927	0.27549	-4.22164	NO	NA	CFL1
	Q12768	0.167788	2.72463	1.99308	0.0486216	0.27549	-4.21724	NO	NA	WASHC5
	Q07065	0.195136	7.07968	1.99184	0.0487188	0.275518	-4.22373	NO	NA	CKAP4
	P02741	0.789926	2.77901	2.07649	0.0487421	0.275518	-3.7722	NO	NA	CRP
	Q99798	-0.19351	6.69674	-1.99114	0.0487962	0.275518	-4.22501	NO	NA	ACO2
	P20783	-0.319755	4.02147	-1.99488	0.0488626	0.275518	-4.1512	NO	NA	NTF3
	Q07157	-0.182055	4.22257	-1.99045	0.0488734	0.275518	-4.22628	NO	NA	TJP1
	Q9BQE4	-0.317426	2.12007	-1.992	0.0489441	0.275638	-4.18871	NO	NA	SELENOS
	P43243	-0.149503	5.48372	-1.9891	0.0490243	0.275811	-4.22877	NO	NA	MATR3
	Q8NFV4	-0.268967	4.22623	-1.98623	0.0493871	0.276969	-4.22982	NO	NA	ABHD11
	P57735	-0.329596	4.02698	-1.98692	0.0494646	0.276969	-4.19917	NO	NA	RAB25
	Q9H3M0	-0.198798	4.00276	-1.98546	0.0494944	0.276969	-4.22642	NO	NA	KCNF1
	Q15050	-0.243375	3.34381	-1.98595	0.0495044	0.276969	-4.21634	NO	NA	RRS1
	P61006	-0.300397	4.66833	-1.98434	0.0495802	0.276969	-4.23544	NO	NA	RAB8A
	Q96S97	0.328219	3.95813	1.98444	0.0495891	0.276969	-4.23311	NO	NA	MYADM
	P60660	0.277779	10.0025	1.98425	0.0495901	0.276969	-4.2356	NO	NA	MYL6
	O60476	-0.363219	1.20486	-1.99938	0.049627	0.276969	-4.02308	NO	NA	MAN1A2
	O75616	-0.931735	1.14552	-2.08041	0.0499425	0.27845	-3.78898	NO	NA	ERAL1
	Q86XH1	0.671439	3.30835	1.98366	0.0501516	0.278816	-4.16599	NO	NA	IQCA1
	Q8IV36	-0.394683	2.95574	-1.98439	0.0501607	0.278816	-4.12715	NO	NA	HID1
	Q9BW92	-0.236828	3.73791	-1.97935	0.0502093	0.278816	-4.23547	NO	NA	TARS2
	Q8WUD4	-0.797166	0.203412	-2.02368	0.0502778	0.278816	-3.85469	NO	NA	CCDC12
	Q16775	-0.187176	4.65482	-1.97801	0.0502787	0.278816	-4.24912	NO	NA	HAGH
	Q92905	-0.145307	3.49209	-1.97742	0.0503663	0.278816	-4.2481	NO	NA	COPS5
	Q96C90	0.22985	2.84837	1.97835	0.0503676	0.278816	-4.23023	NO	NA	PPP1R14B
	P78344	0.109702	4.44363	1.97706	0.0504077	0.278816	-4.24876	NO	NA	EIF4G2
	Q9BQ48	-0.607077	1.55099	-2.02551	0.0507307	0.280325	-3.8495	NO	NA	MRPL34
	P21730	0.289751	2.80013	1.98043	0.0509292	0.281143	-4.13782	NO	NA	C5AR1
	Q9Y657	-0.319948	1.2218	-1.97782	0.0510438	0.28132	-4.14994	NO	NA	SPIN1
	P36551	0.24944	3.45418	1.97169	0.0510684	0.28132	-4.2516	NO	NA	CPOX
	Q9HA77	-0.324864	2.43135	-1.97151	0.0511548	0.28132	-4.2366	NO	NA	CARS2
	P98179	-0.241317	4.63671	-1.97051	0.0511628	0.28132	-4.26072	NO	NA	RBM3
	Q32P44	-0.246458	3.4348	-1.96998	0.0512452	0.281405	-4.25681	NO	NA	EML3
	Q6IQ49	-0.599359	1.79032	-2.01102	0.0512791	0.281405	-3.88784	NO	NA	SDE2
	Q9NZM1	0.206732	6.29514	1.9686	0.0513648	0.281598	-4.26631	NO	NA	MYOF
	O15067	-0.18762	3.3615	-1.96404	0.0519183	0.284265	-4.2725	NO	NA	PFAS
	Q9NYL2	-0.629829	1.95247	-1.99652	0.0519535	0.284265	-3.94433	NO	NA	MAP3K20
	Q9NXV6	-0.336574	2.26294	-1.96545	0.052004	0.284265	-4.23174	NO	NA	CDKN2AIP
	Q01650	0.522217	2.45887	1.97978	0.0521741	0.284916	-4.04876	NO	NA	SLC7A5
	P14091	-0.635808	6.30991	-1.96147	0.0524236	0.285481	-4.23209	NO	NA	CTSE
	Q8IWA5	-0.268137	3.35754	-1.96112	0.0524403	0.285481	-4.24916	NO	NA	SLC44A2
	P00918	-0.414119	7.77151	-1.95917	0.0524719	0.285481	-4.28344	NO	NA	CA2
	P43897	-0.237988	3.02878	-1.95927	0.0525021	0.285481	-4.279	NO	NA	TSFM
	Q9BSJ8	-0.131158	5.21935	-1.95865	0.0525541	0.285481	-4.28227	NO	NA	ESYT1
	Q8WUK0	-0.314681	1.48777	-1.96426	0.0526217	0.285481	-4.18552	NO	NA	PTPMT1
	P22059	-0.166493	4.31765	-1.95724	0.0527019	0.285481	-4.28695	NO	NA	OSBP
	P08238	0.145519	8.23489	1.957	0.05273	0.285481	-4.28738	NO	NA	HSP90AB1
	Q8IX12	-0.17087	4.55365	-1.95711	0.052738	0.285481	-4.28507	NO	NA	CCAR1
	Q12931	-0.21731	5.86048	-1.95613	0.0528333	0.285695	-4.28895	NO	NA	TRAP1
	P00325	-0.675183	6.28691	-1.95609	0.0528799	0.285695	-4.27902	NO	NA	ADH1B
	Q9UM47	2.30954	0.763922	2.26924	0.0530988	0.2866	-3.98906	NO	NA	NOTCH3
	P39060	-0.276479	6.64378	-1.95285	0.0532464	0.287119	-4.29277	NO	NA	COL18A1
	Q9NZJ7	-0.238709	3.23233	-1.95207	0.0534267	0.287214	-4.28276	NO	NA	MTCH1
	Q9BYX4	-1.16605	0.580087	-2.09651	0.0534477	0.287214	-3.84215	NO	NA	IFIH1
	O00629	0.153279	3.64965	1.9512	0.0534658	0.287214	-4.29085	NO	NA	KPNA4
	P05023	-0.209182	6.82053	-1.95046	0.0535137	0.287214	-4.29922	NO	NA	ATP1A1
	P33908	-0.287756	2.7139	-1.95128	0.0535213	0.287214	-4.28417	NO	NA	MAN1A1
	Q9NVZ3	0.161407	3.78202	1.94968	0.0536708	0.287606	-4.29147	NO	NA	NECAP2
	P32004	0.581935	1.66127	1.96846	0.053722	0.287606	-4.04669	NO	NA	L1CAM
	Q6YHU6	-1.39809	4.47606	-2.0332	0.0537489	0.287606	-3.83464	NO	NA	THADA
	Q9P032	-0.272574	1.87036	-1.94971	0.0538037	0.287623	-4.2726	NO	NA	NDUFAF4
	Q5TAX3	-0.263778	6.01777	-1.94651	0.0541447	0.288756	-4.28278	NO	NA	TUT4
	P25098	0.30277	2.64838	1.9467	0.0541935	0.288756	-4.27823	NO	NA	GRK2
	P05230	0.771855	0.358719	1.99642	0.0542022	0.288756	-3.89627	NO	NA	FGF1
	P16233	-0.819517	7.06666	-1.94549	0.0542226	0.288756	-4.2946	NO	NA	PNLIP
	Q9NWV8	-0.195603	3.09642	-1.94353	0.0543756	0.289295	-4.3096	NO	NA	BABAM1
	P00747	0.381309	6.08358	1.94273	0.0544729	0.289536	-4.31103	NO	NA	PLG
	Q96SM3	0.304072	3.05674	1.94393	0.0546072	0.289974	-4.27561	NO	NA	CPXM1
	P63218	0.23337	4.48141	1.94047	0.0547925	0.29045	-4.31068	NO	NA	GNG5
	Q969S3	-0.324278	2.5696	-1.94497	0.0548009	0.29045	-4.2247	NO	NA	ZNF622
	P28676	0.409809	5.3162	1.93825	0.0550231	0.291351	-4.31907	NO	NA	GCA
	Q8TBA6	-0.211938	2.70958	-1.93612	0.0554194	0.292782	-4.30675	NO	NA	GOLGA5
	O00559	0.317132	2.1899	1.94104	0.0554549	0.292782	-4.20465	NO	NA	EBAG9
	Q15424	-0.179054	3.44219	-1.93562	0.0554814	0.292782	-4.30226	NO	NA	SAFB
	Q14761	0.650163	1.93528	1.97874	0.0555424	0.292782	-3.92271	NO	NA	PTPRCAP
	Q9Y315	-0.179122	3.07274	-1.93395	0.0555557	0.292782	-4.32678	NO	NA	DERA
	O60704	-0.567587	3.00473	-1.94416	0.0556282	0.292888	-4.16226	NO	NA	TPST2
	Q9HBB8	0.696002	3.92763	1.95036	0.0558123	0.293434	-4.08951	NO	NA	CDHR5
	P63165	0.209625	4.64591	1.93149	0.0558631	0.293434	-4.3312	NO	NA	SUMO1
	Q9NWB6	-0.203871	4.0207	-1.93292	0.0558896	0.293434	-4.30283	NO	NA	ARGLU1
	Q9Y375	-0.632499	0.611404	-1.98972	0.0564818	0.296264	-3.88277	NO	NA	NDUFAF1
	P56182	0.30918	2.8075	1.9293	0.0565871	0.296538	-4.27671	NO	NA	RRP1
	O60216	-0.14918	3.48435	-1.92315	0.0569135	0.297731	-4.34609	NO	NA	RAD21
	P00736	0.243361	5.02424	1.92325	0.0569216	0.297731	-4.34371	NO	NA	C1R
	Q99439	0.255926	7.79171	1.91997	0.0572976	0.299417	-4.35391	NO	NA	CNN2
	O76071	0.278177	2.92001	1.91917	0.0574859	0.30012	-4.34101	NO	NA	CIAO1
	P48147	-0.156074	4.75054	-1.91703	0.0576739	0.300493	-4.35913	NO	NA	PREP
	Q8NHP1	-0.585892	2.52687	-1.96464	0.0576794	0.300493	-3.91356	NO	NA	AKR7L
	Q6IAN0	-0.264455	2.08563	-1.91754	0.0577635	0.300493	-4.32783	NO	NA	DHRS7B
	Q5JRX3	-0.204574	3.81353	-1.91581	0.0578519	0.300493	-4.35915	NO	NA	PITRM1
	P01602	0.41412	6.27819	1.91554	0.0578862	0.300493	-4.35962	NO	NA	IGKV1-5
	Q9Y4P3	-0.245521	4.12142	-1.91541	0.0579032	0.300493	-4.35701	NO	NA	TBL2
	P17174	-0.192063	5.11191	-1.915	0.0579342	0.300493	-4.36273	NO	NA	GOT1
	O15427	0.5252	1.55678	1.92877	0.058	0.300555	-4.15504	NO	NA	SLC16A3
	Q8TDN6	0.327879	1.96303	1.91866	0.0580629	0.300602	-4.28648	NO	NA	BRIX1
	Q9H299	0.241811	7.98061	1.91212	0.0583276	0.301478	-4.36568	NO	NA	SH3BGRL3
	P62877	0.182618	4.78699	1.91403	0.0583401	0.301478	-4.32629	NO	NA	RBX1
	Q9H583	-0.25615	2.06832	-1.91301	0.0585799	0.302208	-4.32213	NO	NA	HEATR1
	O95573	0.176571	3.64052	1.9101	0.0585897	0.302208	-4.36926	NO	NA	ACSL3
	O76003	0.166595	5.18561	1.90829	0.0588043	0.302656	-4.37462	NO	NA	GLRX3
	Q9NRG1	-0.249579	3.6119	-1.90895	0.0588288	0.302656	-4.35968	NO	NA	PRTFDC1
	P23588	-0.186537	5.81481	-1.90784	0.0588634	0.302656	-4.37542	NO	NA	EIF4B
	O75380	-0.219874	4.22441	-1.90749	0.0589097	0.302656	-4.37605	NO	NA	NDUFS6
	P11226	-0.376992	3.15189	-1.91285	0.0589478	0.302656	-4.27875	NO	NA	MBL2
	P22528	1.37248	2.8596	1.95323	0.0590715	0.302973	-3.9663	NO	NA	SPRR1B
	P01714	-0.400392	2.89617	-1.91154	0.059118	0.302973	-4.26879	NO	NA	IGLV3-19
	Q52LJ0	-0.165113	4.22364	-1.90431	0.0593269	0.303765	-4.38168	NO	NA	FAM98B
	P49863	0.529359	2.75415	1.91075	0.0597614	0.305505	-4.20853	NO	NA	GZMK
	Q9HC84	0.557393	4.15654	1.90185	0.0598321	0.305505	-4.36258	NO	NA	MUC5B
	Q53HV7	-0.474644	-0.110601	-1.91431	0.0598543	0.305505	-4.13655	NO	NA	SMUG1
	Q9Y4K0	1.0047	2.40593	2.03571	0.0598857	0.305505	-3.8873	NO	NA	LOXL2
	Q9BQB6	-0.298027	2.51827	-1.90562	0.0600038	0.305827	-4.27165	NO	NA	VKORC1
	Q13011	-0.209503	6.89487	-1.89837	0.0601112	0.306096	-4.39214	NO	NA	ECH1
	Q8IZ02	-0.351792	3.05016	-1.8999	0.0604488	0.307534	-4.31409	NO	NA	LRRC34
	P06744	0.187429	8.24964	1.89478	0.0605908	0.307976	-4.39847	NO	NA	GPI
	Q99417	-0.205513	4.09456	-1.89283	0.0609393	0.309465	-4.39289	NO	NA	MYCBP
	Q8WVM8	-0.163395	4.37445	-1.891	0.0610983	0.309991	-4.4051	NO	NA	SCFD1
	O43318	-0.435703	0.0776885	-1.90515	0.0612577	0.310136	-4.17085	NO	NA	MAP3K7
	Q8TC44	0.286018	2.52126	1.89151	0.0612873	0.310136	-4.37545	NO	NA	POC1B
	Q96KC8	-0.282833	2.71244	-1.89129	0.0613422	0.310136	-4.36313	NO	NA	DNAJC1
	Q9UHR5	0.258759	1.8683	1.89049	0.0613493	0.310136	-4.37969	NO	NA	SAP30BP
	O95466	0.215778	3.84167	1.88755	0.0616083	0.311013	-4.40398	NO	NA	FMNL1
	Q14116	0.277343	4.44614	1.88731	0.0616632	0.311013	-4.4049	NO	NA	IL18
	Q9Y6C9	-0.194065	4.10848	-1.88663	0.06169	0.311013	-4.41277	NO	NA	MTCH2
	Q8TBX8	-0.218642	3.44148	-1.88621	0.0618579	0.311578	-4.3996	NO	NA	PIP4K2C
	Q9H8W4	0.239879	2.98005	1.88673	0.0620698	0.311785	-4.35856	NO	NA	PLEKHF2
	Q16656	-0.22092	2.58474	-1.88822	0.0621151	0.311785	-4.32356	NO	NA	NRF1
	Q9NTZ6	-0.144388	3.48097	-1.88365	0.0621174	0.311785	-4.4158	NO	NA	RBM12
	P80303	-0.303529	5.09576	-1.88305	0.0621773	0.311785	-4.41902	NO	NA	NUCB2
	Q16740	-0.255075	3.27453	-1.88341	0.0622159	0.311785	-4.40936	NO	NA	CLPP
	P51398	-0.345134	1.94824	-1.88838	0.0622342	0.311785	-4.31295	NO	NA	DAP3
	P61769	0.232389	5.4691	1.88106	0.062472	0.312659	-4.42032	NO	NA	B2M
	P04350	-0.36895	3.20028	-1.89237	0.0625206	0.312659	-4.21494	NO	NA	TUBB4A
	Q9C0D6	-0.499582	1.89187	-1.90133	0.0628104	0.313808	-4.13108	NO	NA	FHDC1
	P16989	0.218471	4.25137	1.87854	0.0628628	0.313808	-4.4175	NO	NA	YBX3
	Q8IYU8	-0.277939	2.3714	-1.88679	0.0629598	0.313832	-4.26265	NO	NA	MICU2
	Q9BQL6	0.319349	2.6372	1.87951	0.0630022	0.313832	-4.37577	NO	NA	FERMT1
	P81133	-0.522334	3.14921	-1.89187	0.0630363	0.313832	-4.20609	NO	NA	SIM1
	P05154	-0.399871	2.57643	-1.87739	0.0633507	0.315116	-4.36797	NO	NA	SERPINA5
	Q92619	0.287864	2.91978	1.87565	0.063536	0.315756	-4.37903	NO	NA	ARHGAP45
	O15145	0.140177	7.74188	1.87266	0.0636121	0.315853	-4.43714	NO	NA	ARPC3
	Q10588	-0.276613	5.40542	-1.87238	0.0636725	0.315872	-4.43543	NO	NA	BST1
	P17342	-0.560755	2.43732	-1.88179	0.0637992	0.31616	-4.2393	NO	NA	NPR3
	Q6P597	3.15978	-1.33845	2.11336	0.0638438	0.31616	-4.04096	NO	NA	KLC3
	P40939	-0.127975	7.28555	-1.87008	0.0639725	0.316517	-4.44162	NO	NA	HADHA
	Q9UD71	-0.430485	2.58033	-1.88167	0.0642281	0.3175	-4.13879	NO	NA	PPP1R1B
	Q08209	0.12958	5.12989	1.86653	0.064493	0.318527	-4.44559	NO	NA	PPP3CA
	Q96EE4	-0.491377	1.13937	-1.88898	0.0645907	0.318718	-4.12367	NO	NA	CCDC126
	Q9BZL1	-0.176512	4.58164	-1.86545	0.064646	0.318718	-4.44746	NO	NA	UBL5
	P36952	0.564095	5.29955	1.86364	0.0649241	0.319666	-4.44556	NO	NA	SERPINB5
	Q9Y4F4	-1.58434	4.05019	-1.90358	0.0649919	0.319666	-4.04117	NO	NA	TOGARAM1
	P09471	-0.378729	3.27788	-1.86447	0.0650494	0.319666	-4.39433	NO	NA	GNAO1
	Q9H6D8	0.395877	3.37491	1.87988	0.0650673	0.319666	-4.19321	NO	NA	FNDC4
	P61956	-0.248046	2.24222	-1.8629	0.0652454	0.320259	-4.42033	NO	NA	SUMO2
	Q9NW82	0.594347	1.87063	1.91497	0.0654187	0.320827	-3.98485	NO	NA	WDR70
	Q7L0Y3	-0.243071	2.90327	-1.85922	0.0656448	0.321538	-4.44132	NO	NA	TRMT10C
	Q9Y285	-0.169738	4.34215	-1.85803	0.0657009	0.321538	-4.46029	NO	NA	FARSA
	O14980	0.119325	4.31872	1.85778	0.0657364	0.321538	-4.46071	NO	NA	XPO1
	P07948	-0.229681	3.24966	-1.85649	0.0659658	0.322099	-4.45838	NO	NA	LYN
	Q14974	0.101537	6.59302	1.85603	0.0659665	0.322099	-4.46595	NO	NA	KPNB1
	P50213	-0.162851	5.36924	-1.85535	0.0660636	0.322291	-4.46711	NO	NA	IDH3A
	P51157	0.287543	8.08861	1.86177	0.0662192	0.322768	-4.33931	NO	NA	RAB28
	P05120	0.512337	2.2253	1.8626	0.0663352	0.323051	-4.31416	NO	NA	SERPINB2
	P43155	-0.306387	4.48477	-1.85214	0.0665276	0.323643	-4.47265	NO	NA	CRAT
	O00712	-0.361208	2.49819	-1.86026	0.0665727	0.323643	-4.29166	NO	NA	NFIB
	Q99766	-0.325996	2.01226	-1.8517	0.0670202	0.325398	-4.41892	NO	NA	DMAC2L
	P09467	-0.352097	6.11326	-1.84854	0.0670503	0.325398	-4.47884	NO	NA	FBP1
	Q9P2E5	-0.48233	4.5963	-1.8512	0.0671841	0.325764	-4.40641	NO	NA	CHPF2
	P00326	-0.497939	4.4569	-1.85502	0.0673732	0.326398	-4.29179	NO	NA	ADH1C
	Q14671	-0.445792	1.51412	-1.8624	0.0674484	0.326424	-4.232	NO	NA	PUM1
	P00966	-0.312923	5.74859	-1.84579	0.0674956	0.326424	-4.47627	NO	NA	ASS1
	O75608	0.176502	5.71774	1.84491	0.0676026	0.326505	-4.48285	NO	NA	LYPLA1
	Q92925	-0.500906	0.903804	-1.88101	0.0676564	0.326505	-4.08961	NO	NA	SMARCD2
	Q9Y5Y7	0.594422	1.87941	1.8752	0.0677346	0.326505	-4.09554	NO	NA	LYVE1
	Q9NX14	-0.191352	5.64528	-1.84378	0.0677465	0.326505	-4.487	NO	NA	NDUFB11
	O14828	-0.212724	3.4944	-1.84356	0.067846	0.326703	-4.48059	NO	NA	SCAMP3
	Q9BSE5	-0.705322	2.07366	-1.86564	0.0679682	0.327009	-4.11033	NO	NA	AGMAT
	P05164	0.683937	6.57147	1.84157	0.068116	0.327438	-4.4863	NO	NA	MPO
	Q9H008	-0.157643	4.27906	-1.83978	0.068358	0.328251	-4.49163	NO	NA	LHPP
	P56524	0.329435	3.98387	1.8466	0.0685514	0.328251	-4.31422	NO	NA	HDAC4
	O95876	-0.204417	9.31337	-1.84307	0.0685748	0.328251	-4.40313	NO	NA	WDPCP
	P09601	0.250468	2.73747	1.83867	0.0685912	0.328251	-4.48395	NO	NA	HMOX1
	Q3ZCQ8	-0.186413	3.08063	-1.83793	0.0686767	0.328251	-4.49019	NO	NA	TIMM50
	P40763	-0.1125	4.06344	-1.83741	0.068687	0.328251	-4.49789	NO	NA	STAT3
	O60762	-0.223781	2.88978	-1.83739	0.0687354	0.328251	-4.49345	NO	NA	DPM1
	P51114	0.160139	4.15176	1.83695	0.0687556	0.328251	-4.49868	NO	NA	FXR1
	Q92839	0.237993	5.85625	1.83649	0.0688464	0.328355	-4.49725	NO	NA	HAS1
	P32926	1.11505	2.31675	1.87686	0.0689026	0.328355	-4.06519	NO	NA	DSG3
	Q14677	-0.197357	4.4367	-1.83577	0.068954	0.328355	-4.49848	NO	NA	CLINT1
	O96019	0.136313	3.97614	1.835	0.0690916	0.328586	-4.49753	NO	NA	ACTL6A
	O75947	-0.152351	6.7161	-1.83451	0.0691203	0.328586	-4.50286	NO	NA	ATP5PD
	P21281	0.136606	5.51869	1.83254	0.069437	0.329779	-4.50399	NO	NA	ATP6V1B2
	P98170	-0.396537	1.43377	-1.83902	0.0694894	0.329779	-4.34715	NO	NA	XIAP
	Q01196	0.402697	1.38486	1.84953	0.069572	0.329891	-4.22639	NO	NA	RUNX1
	Q9NSE4	-0.152225	4.99783	-1.82945	0.0698791	0.331066	-4.51147	NO	NA	IARS2
	Q9HCU5	-0.181983	3.92774	-1.82693	0.0702827	0.332695	-4.51353	NO	NA	PREB
	Q92876	0.808558	2.20303	1.84687	0.0704635	0.332975	-4.21435	NO	NA	KLK6
	Q9UIQ6	0.164425	2.93981	1.82549	0.0704998	0.332975	-4.51596	NO	NA	LNPEP
	Q9NPQ8	0.130102	3.47762	1.82536	0.0705425	0.332975	-4.51391	NO	NA	RIC8A
	P19652	0.314278	7.72938	1.82496	0.0705804	0.332975	-4.51686	NO	NA	ORM2
	Q9ULD2	-0.576575	1.65435	-1.84274	0.070762	0.33355	-4.24129	NO	NA	MTUS1
	Q8TB45	-0.335229	2.07049	-1.82588	0.0708839	0.333842	-4.44307	NO	NA	DEPTOR
	Q9H3R2	-0.425961	3.89092	-1.8249	0.0710335	0.334176	-4.44472	NO	NA	MUC13
	Q9P2X0	-0.248691	3.55005	-1.82187	0.0710746	0.334176	-4.51982	NO	NA	DPM3
	Q7Z4V5	-0.159171	3.40497	-1.82079	0.0712165	0.334562	-4.52393	NO	NA	HDGFL2
	P63096	-0.240441	3.0812	-1.81595	0.0719622	0.337528	-4.53212	NO	NA	GNAI1
	Q9BYZ8	-1.03262	2.79787	-1.84173	0.0719722	0.337528	-4.17048	NO	NA	REG4
	P61601	-0.300942	1.91287	-1.82424	0.0720483	0.337528	-4.34999	NO	NA	NCALD
	Q96P67	-0.421115	4.65936	-1.82981	0.0720899	0.337528	-4.28271	NO	NA	GPR82
	P22676	0.440654	3.39478	1.81735	0.0721598	0.337572	-4.47406	NO	NA	CALB2
	Q92541	-0.219785	2.42664	-1.81556	0.0722652	0.337783	-4.50321	NO	NA	RTF1
	Q14258	-0.13842	5.14559	-1.81309	0.0723826	0.338048	-4.53919	NO	NA	TRIM25
	Q9Y235	-0.656661	3.43882	-1.84954	0.0726118	0.338835	-4.1138	NO	NA	APOBEC2
	Q16595	-0.252333	2.10709	-1.81486	0.0727353	0.339128	-4.45918	NO	NA	FXN
	P14174	0.42281	10.3768	1.80463	0.0737061	0.343123	-4.55343	NO	NA	MIF
	Q15599	-0.156761	3.10127	-1.80465	0.0737471	0.343123	-4.54601	NO	NA	NHERF2
	P02647	0.334692	10.8257	1.80418	0.0737766	0.343123	-4.55418	NO	NA	APOA1
	A0A0B4J1V6	0.589247	1.50487	1.82089	0.0739718	0.343177	-4.27693	NO	NA	IGHV3-73
	P61586	0.152332	6.58775	1.8025	0.0740414	0.343177	-4.55699	NO	NA	RHOA
	P31153	-0.160214	4.47776	-1.80248	0.0740452	0.343177	-4.55703	NO	NA	MAT2A
	P61077	0.152228	5.75058	1.8025	0.0740644	0.343177	-4.55475	NO	NA	UBE2D3
	Q96E52	-0.5884	1.03396	-1.83288	0.0740958	0.343177	-4.1706	NO	NA	OMA1
	O43181	-0.210614	4.37316	-1.80073	0.074344	0.343575	-4.55771	NO	NA	NDUFS4
	Q9Y399	0.546254	2.59374	1.83494	0.0743591	0.343575	-4.1299	NO	NA	MRPS2
	Q5SSJ5	-0.13117	6.89101	-1.80014	0.0744154	0.343575	-4.56095	NO	NA	HP1BP3
	Q16647	-0.299876	4.99483	-1.79987	0.0744589	0.343575	-4.56141	NO	NA	PTGIS
	P23458	-0.246191	2.19113	-1.80608	0.0744894	0.343575	-4.41425	NO	NA	JAK1
	Q8NCL4	-0.716261	0.143706	-1.83441	0.0746524	0.34397	-4.13766	NO	NA	GALNT6
	P0DP75	0.220684	4.28261	1.80053	0.0747049	0.34397	-4.51263	NO	NA	MED14OS
	Q969G3	-0.162961	2.73191	-1.79855	0.07476	0.34397	-4.55165	NO	NA	SMARCE1
	Q9P035	-0.225266	4.27116	-1.79632	0.0750468	0.344882	-4.56509	NO	NA	HACD3
	O43704	-0.587933	2.81061	-1.8018	0.0750818	0.344882	-4.43085	NO	NA	SULT1B1
	Q9H4B7	0.223014	8.90979	1.79506	0.0753188	0.345686	-4.55748	NO	NA	TUBB1
	Q15075	-0.123994	4.7554	-1.79395	0.075405	0.345797	-4.57131	NO	NA	EEA1
	Q13884	-0.32055	2.93282	-1.79384	0.0754906	0.345905	-4.5588	NO	NA	SNTB1
	P56556	-0.153329	4.40375	-1.79274	0.0755987	0.346117	-4.57333	NO	NA	NDUFA6
	P62937	0.19981	10.5698	1.79133	0.075826	0.346873	-4.57568	NO	NA	PPIA
	P28161	-0.257814	3.72821	-1.79009	0.0761179	0.347867	-4.56281	NO	NA	GSTM2
	Q5T0N5	-0.469837	1.08724	-1.80455	0.0761679	0.347867	-4.30556	NO	NA	FNBP1L
	O95163	-0.408264	1.54554	-1.79663	0.0764225	0.348744	-4.40833	NO	NA	ELP1
	P42126	-0.217038	5.0951	-1.78509	0.0768618	0.350462	-4.58382	NO	NA	ECI1
	Q2NKJ3	0.31359	5.30663	1.78599	0.0771028	0.350873	-4.52171	NO	NA	CTC1
	Q9BZL4	-0.342525	2.05199	-1.78586	0.0771236	0.350873	-4.52553	NO	NA	PPP1R12C
	Q96TA1	0.167743	5.86237	1.78324	0.0771406	0.350873	-4.58914	NO	NA	NIBAN2
	P54868	-0.665131	4.23045	-1.79388	0.0772803	0.350923	-4.33247	NO	NA	HMGCS2
	Q9BSD7	-0.193456	3.31519	-1.7826	0.0772914	0.350923	-4.58563	NO	NA	NTPCR
	P54922	0.300741	1.75461	1.78674	0.0775051	0.350923	-4.44466	NO	NA	ADPRH
	P23946	-0.623231	4.49939	-1.78214	0.0775378	0.350923	-4.56128	NO	NA	CMA1
	P51580	-0.194248	3.58414	-1.78112	0.0775561	0.350923	-4.57992	NO	NA	TPMT
	P49748	-0.160526	6.36397	-1.77998	0.0776759	0.350923	-4.59456	NO	NA	ACADVL
	Q93096	-0.264065	2.4527	-1.78177	0.0777066	0.350923	-4.55165	NO	NA	PTP4A1
	Q9ULR5	-1.44195	2.42637	-1.91538	0.0777654	0.350923	-4.10558	NO	NA	PAIP2B
	Q8TE68	0.339522	3.52588	1.781	0.0777779	0.350923	-4.56069	NO	NA	EPS8L1
	Q96C36	-0.287521	2.76552	-1.78107	0.0777934	0.350923	-4.54969	NO	NA	PYCR2
	P36776	-0.169859	4.4877	-1.77896	0.0778432	0.350923	-4.59624	NO	NA	LONP1
	P12821	0.370044	2.52929	1.78696	0.0779864	0.351285	-4.40751	NO	NA	ACE
	Q16270	-0.282952	5.69425	-1.77745	0.0781163	0.351434	-4.59649	NO	NA	IGFBP7
	Q13087	-0.822689	4.63404	-1.78186	0.0781455	0.351434	-4.4901	NO	NA	PDIA2
	Q9BRP4	-0.375191	1.6877	-1.79279	0.0783159	0.351917	-4.32023	NO	NA	PAAF1
	Q6GMV3	-0.180328	4.10362	-1.77325	0.0788129	0.353502	-4.60343	NO	NA	PTRHD1
	P59998	0.138588	8.14558	1.77319	0.0788227	0.353502	-4.60352	NO	NA	ARPC4
	O14745	-0.242151	5.2803	-1.77284	0.0788585	0.353502	-4.60637	NO	NA	NHERF1
	Q01518	0.15521	8.5938	1.77161	0.0790635	0.353873	-4.6084	NO	NA	CAP1
	P50897	-0.193066	5.10535	-1.77172	0.0790682	0.353873	-4.60595	NO	NA	PPT1
	Q14839	-0.180478	2.96913	-1.77038	0.0793375	0.354794	-4.60345	NO	NA	CHD4
	Q92598	0.177113	4.61427	1.76902	0.079519	0.355206	-4.61039	NO	NA	HSPH1
	Q8IYB8	-0.574111	0.867172	-1.78229	0.0796005	0.355206	-4.32999	NO	NA	SUPV3L1
	Q7Z392	0.849184	0.285116	1.79871	0.0796206	0.355206	-4.18461	NO	NA	TRAPPC11
	Q96AB3	-0.192964	3.89613	-1.76701	0.0799033	0.356183	-4.609	NO	NA	ISOC2
	Q9H9J2	-0.230885	1.94973	-1.76748	0.0801101	0.356819	-4.56385	NO	NA	MRPL44
	P22090	-0.273863	5.24697	-1.78982	0.0807004	0.358899	-4.25306	NO	NA	RPS4Y1
	P61160	0.132736	7.88007	1.76179	0.0807173	0.358899	-4.62457	NO	NA	ACTR2
	Q8WVT3	-0.444261	1.54104	-1.77727	0.08077	0.358899	-4.34749	NO	NA	TRAPPC12
	Q86YB7	-0.653994	1.12522	-1.77746	0.0810252	0.35917	-4.26084	NO	NA	ECHDC2
	Q7Z2Z1	-0.305989	3.55865	-1.76799	0.081026	0.35917	-4.41518	NO	NA	TICRR
	Q9BRG1	-0.125799	4.27911	-1.75994	0.0810779	0.35917	-4.62299	NO	NA	VPS25
	Q53H12	-0.145435	3.5028	-1.75974	0.0810884	0.35917	-4.62564	NO	NA	AGK
	P02671	0.396639	9.69558	1.75891	0.0812087	0.359418	-4.6293	NO	NA	FGA
	Q8IVF7	-0.264947	1.4292	-1.76268	0.0813124	0.359592	-4.51537	NO	NA	FMNL3
	Q8IYI6	-0.245491	1.25033	-1.76296	0.0817767	0.361359	-4.47826	NO	NA	EXOC8
[truncated: 4,336 more rows]

## Sheet: Tumour_vs_normal_50%_adjust
Protein	logFC	AveExpr	t	P.Value	adj.P.Val	B	Dysregulation	Gene
[truncated: 5,533 more rows]

[truncated: 23 more sheets: Tumor_specific_exclude_desmopl , Overall_survival, Recurrence, Cluster1_vs_all, Cluster2_vs_all, Cluster3_vs_all, Cluster4_vs_all, Cluster_1and3_vs_2and4, HRD, KRAS_mut_vs_WT, KRASG12Ala, KRASG12Arg, KRASG12Asp, KRASG12Cys, KRASG12Leu, KRASG12Val, COSMIC_sig2, COSMIC_sig3, COSMIC_sig5, COSMIC_sig8 …]
