# Supplementary material for: Mapping the Proteomic Landscape of Pancreatic Cancer: Prognostic Insights and Subtype Stratification
Source: Cancer Res Commun. 2025 Oct 23;5(10):1879–93. doi: 10.1158/2767-9764.CRC-25-0229 (PMC12548992; doi:10.1158/2767-9764.CRC-25-0229)
Supplement: Supplementary Data 2 — List of the enriched pathways among the different groups of interest [file crc-25-0229_supplementary_data_2_suppsd2.xlsx]

## Sheet: Tumour_vs_Normal_up
Column1	Unnamed: 0	ID	Description	GeneRatio	BgRatio	pvalue	p.adjust	qvalue	geneID	Count
0	hsa04512	hsa04512	ECM-receptor interaction	9/90	89/8621	3.14909e-07	4.66066e-05	3.84521e-05	THBS2/FN1/THBS1/COMP/TNC/ITGA2/LAMC2/LAMB3/SDC1	9
1	hsa04510	hsa04510	Focal adhesion	12/90	203/8621	1.14821e-06	8.49674e-05	7.01011e-05	THBS2/FN1/THBS1/FLNA/COMP/TNC/ITGA2/LAMC2/LAMB3/ACTN1/ZYX/FLNB	12
2	hsa00010	hsa00010	Glycolysis / Gluconeogenesis	7/90	67/8621	5.584e-06	0.000275478	0.000227279	LDHA/PKM/GAPDH/LDHAL6B/PFKP/ALDOA/ENO3	7
3	hsa05132	hsa05132	Salmonella infection	11/90	249/8621	5.18079e-05	0.00191689	0.00158151	TUBB/ANXA2/FLNA/TUBB4B/VPS11/GAPDH/PFN1/ARPC4/FLNB/S100A10/ACTR3	11
4	hsa04350	hsa04350	TGF-beta signaling pathway	7/90	108/8621	0.000126678	0.00331114	0.00273181	THBS1/LTBP1/TGFB2/FMOD/IGSF1/NEO1/FBN1	7
5	hsa04066	hsa04066	HIF-1 signaling pathway	7/90	109/8621	0.000134235	0.00331114	0.00273181	LDHA/TIMP1/GAPDH/LDHAL6B/PFKP/ALDOA/ENO3	7
6	hsa05144	hsa05144	Malaria	5/90	50/8621	0.000162224	0.00342987	0.00282977	THBS2/THBS1/COMP/TGFB2/SDC1	5
7	hsa04810	hsa04810	Regulation of actin cytoskeleton	9/90	229/8621	0.000612636	0.010257	0.00846237	FN1/ITGA2/PFN1/ARPC4/GSN/ACTN1/MYH14/CFL1/ACTR3	9
8	hsa05165	hsa05165	Human papillomavirus infection	11/90	331/8621	0.000623735	0.010257	0.00846237	THBS2/FN1/THBS1/ISG15/COMP/TNC/ITGA2/LAMC2/LAMB3/PKM/MX1	11
9	hsa05230	hsa05230	Central carbon metabolism in cancer	5/90	70/8621	0.000786714	0.0116434	0.0096062	SLC16A3/LDHA/PKM/LDHAL6B/PFKP	5
10	hsa04814	hsa04814	Motor proteins	8/90	193/8621	0.000881178	0.0118558	0.00978149	TUBB/MYL6/TUBB4B/ACTA1/CENPE/MYH14/TPM1/TPM4	8
11	hsa01230	hsa01230	Biosynthesis of amino acids	5/90	75/8621	0.00107698	0.0132828	0.0109588	PKM/GAPDH/PFKP/ALDOA/ENO3	5
12	hsa05205	hsa05205	Proteoglycans in cancer	8/90	205/8621	0.00130112	0.0148127	0.012221	FN1/THBS1/FLNA/ITGA2/LUM/TGFB2/SDC1/FLNB	8
13	hsa05146	hsa05146	Amoebiasis	5/90	102/8621	0.00417129	0.0440965	0.0363812	FN1/LAMC2/LAMB3/TGFB2/ACTN1	5
14	hsa04145	hsa04145	Phagosome	6/90	152/8621	0.00502024	0.049533	0.0408665	THBS2/TUBB/THBS1/COMP/ITGA2/TUBB4B	6
15	R-HSA-1474244	R-HSA-1474244	Extracellular matrix organization	36/130	300/10955	1.13171e-26	5.42089e-24	4.66979e-24	CEACAM6/COL12A1/VCAN/MATN1/FN1/BGN/THBS1/CTSB/COMP/TNC/LTBP1/PLEC/ITGA2/SERPINH1/EMILIN1/P4HA1/LAMC2/LAMB3/TIMP1/ADAM9/CEACAM1/COL11A1/LUM/HTRA1/TGFB2/SDC1/PLOD2/P4HA2/ACTN1/FMOD/PLOD1/FBN1/ASPN/FBLN1/CTSD/CAPNS1	36
16	R-HSA-114608	R-HSA-114608	Platelet degranulation	15/130	129/10955	2.74e-11	6.56231e-09	5.65306e-09	FN1/THBS1/FLNA/TAGLN2/LGALS3BP/TIMP1/TGFB2/PFN1/ORM1/ACTN1/ISLR/ALDOA/WDR1/CAP1/CFL1	15
17	R-HSA-76005	R-HSA-76005	Response to elevated platelet cytosolic Ca2+	15/130	134/10955	4.7655e-11	7.60892e-09	6.55466e-09	FN1/THBS1/FLNA/TAGLN2/LGALS3BP/TIMP1/TGFB2/PFN1/ORM1/ACTN1/ISLR/ALDOA/WDR1/CAP1/CFL1	15
18	R-HSA-3000178	R-HSA-3000178	ECM proteoglycans	11/130	76/10955	1.27637e-09	1.52846e-07	1.31668e-07	VCAN/MATN1/FN1/BGN/COMP/TNC/ITGA2/LUM/TGFB2/FMOD/ASPN	11
19	R-HSA-1474290	R-HSA-1474290	Collagen formation	11/130	90/10955	8.05806e-09	7.29734e-07	6.28625e-07	COL12A1/CTSB/PLEC/SERPINH1/P4HA1/LAMC2/LAMB3/COL11A1/PLOD2/P4HA2/PLOD1	11
20	R-HSA-6798695	R-HSA-6798695	Neutrophil degranulation	23/130	481/10955	9.14072e-09	7.29734e-07	6.28625e-07	CEACAM6/S100P/TUBB/ANXA2/S100A11/CTSB/TUBB4B/PKM/CEACAM1/LGALS3/CSTB/GSN/ORM1/CNN2/PIGR/OLFM4/ALDOA/CAP1/GOLGA7/MVP/TMEM63A/CTSD/RNASET2	23
21	R-HSA-3000171	R-HSA-3000171	Non-integrin membrane-ECM interactions	9/130	59/10955	2.68914e-08	1.84014e-06	1.58518e-06	FN1/THBS1/TNC/ITGA2/LAMC2/LAMB3/COL11A1/SDC1/ACTN1	9
22	R-HSA-76002	R-HSA-76002	Platelet activation, signaling and aggregation	16/130	263/10955	8.11002e-08	4.85587e-06	4.18306e-06	FN1/THBS1/FLNA/TAGLN2/LGALS3BP/TIMP1/TGFB2/PFN1/ORM1/ACTN1/ISLR/YWHAZ/ALDOA/WDR1/CAP1/CFL1	16
23	R-HSA-1474228	R-HSA-1474228	Degradation of the extracellular matrix	12/130	140/10955	9.39874e-08	5.00222e-06	4.30913e-06	COL12A1/FN1/CTSB/LAMC2/LAMB3/TIMP1/ADAM9/COL11A1/HTRA1/FBN1/CTSD/CAPNS1	12
24	R-HSA-3000170	R-HSA-3000170	Syndecan interactions	6/130	27/10955	6.00071e-07	2.87434e-05	2.47608e-05	FN1/THBS1/TNC/ITGA2/SDC1/ACTN1	6
25	R-HSA-2129379	R-HSA-2129379	Molecules associated with elastic fibres	6/130	37/10955	4.27618e-06	0.000186208	0.000160408	FN1/LTBP1/EMILIN1/TGFB2/FBN1/FBLN1	6
26	R-HSA-3560782	R-HSA-3560782	Diseases associated with glycosaminoglycan metabolism	6/130	41/10955	7.95543e-06	0.000317554	0.000273555	VCAN/BGN/PRELP/LUM/SDC1/FMOD	6
27	R-HSA-1566948	R-HSA-1566948	Elastic fibre formation	6/130	44/10955	1.2131e-05	0.000442665	0.000381331	FN1/LTBP1/EMILIN1/TGFB2/FBN1/FBLN1	6
28	R-HSA-1650814	R-HSA-1650814	Collagen biosynthesis and modifying enzymes	7/130	67/10955	1.35626e-05	0.000442665	0.000381331	COL12A1/SERPINH1/P4HA1/COL11A1/PLOD2/P4HA2/PLOD1	7
29	R-HSA-445355	R-HSA-445355	Smooth Muscle Contraction	6/130	45/10955	1.38622e-05	0.000442665	0.000381331	ANXA2/MYL6/CALD1/ANXA1/TPM1/TPM4	6
30	R-HSA-8874081	R-HSA-8874081	MET activates PTK2 signaling	5/130	30/10955	2.44657e-05	0.000732441	0.000630956	FN1/ITGA2/LAMC2/LAMB3/COL11A1	5
31	R-HSA-216083	R-HSA-216083	Integrin cell surface interactions	7/130	85/10955	6.45061e-05	0.00181755	0.00156572	FN1/THBS1/COMP/TNC/ITGA2/LUM/FBN1	7
32	R-HSA-2022090	R-HSA-2022090	Assembly of collagen fibrils and other multimeric structures	6/130	61/10955	8.09231e-05	0.00215345	0.00185508	COL12A1/CTSB/PLEC/LAMC2/LAMB3/COL11A1	6
33	R-HSA-8875878	R-HSA-8875878	MET promotes cell motility	5/130	41/10955	0.000115893	0.00292172	0.00251689	FN1/ITGA2/LAMC2/LAMB3/COL11A1	5
34	R-HSA-446107	R-HSA-446107	Type I hemidesmosome assembly	3/130	11/10955	0.000251313	0.00601895	0.00518498	PLEC/LAMC2/LAMB3	3
35	R-HSA-8957275	R-HSA-8957275	Post-translational protein phosphorylation	7/130	108/10955	0.000290878	0.00641687	0.00552777	VCAN/FN1/LGALS1/TNC/LTBP1/TIMP1/FBN1	7
36	R-HSA-3781865	R-HSA-3781865	Diseases of glycosylation	8/130	143/10955	0.000294721	0.00641687	0.00552777	THBS2/VCAN/BGN/THBS1/PRELP/LUM/SDC1/FMOD	8
37	R-HSA-2022857	R-HSA-2022857	Keratan sulfate degradation	3/130	13/10955	0.000428098	0.00891561	0.0076803	PRELP/LUM/FMOD	3
38	R-HSA-195258	R-HSA-195258	RHO GTPase Effectors	12/130	326/10955	0.000489105	0.00976171	0.00840917	SFN/FLNA/MYL6/TUBB4B/PFN1/CENPE/ARPC4/H4C1/MYH14/YWHAZ/CFL1/ACTR3	12
39	R-HSA-381426	R-HSA-381426	Regulation of Insulin-like Growth Factor (IGF) transport and uptake by Insulin-like Growth Factor Binding Proteins (IGFBPs)	7/130	125/10955	0.000704486	0.013498	0.0116277	VCAN/FN1/LGALS1/TNC/LTBP1/TIMP1/FBN1	7
40	R-HSA-71387	R-HSA-71387	Metabolism of carbohydrates	11/130	297/10955	0.000802009	0.0147755	0.0127282	VCAN/BGN/PRELP/PKM/GAPDH/LUM/PFKP/SDC1/FMOD/ALDOA/ENO3	11
41	R-HSA-6809371	R-HSA-6809371	Formation of the cornified envelope	7/130	130/10955	0.000888814	0.0157682	0.0135834	KRT19/KRT85/KRT7/KRT17/KRT6A/KRT72/CAPNS1	7
42	R-HSA-1442490	R-HSA-1442490	Collagen degradation	5/130	64/10955	0.000948488	0.0162259	0.0139777	COL12A1/CTSB/ADAM9/COL11A1/CTSD	5
43	R-HSA-3560783	R-HSA-3560783	Defective B4GALT7 causes EDS, progeroid type	3/130	20/10955	0.00160586	0.0240377	0.0207071	VCAN/BGN/SDC1	3
44	R-HSA-3560801	R-HSA-3560801	Defective B3GAT3 causes JDSSDHD	3/130	20/10955	0.00160586	0.0240377	0.0207071	VCAN/BGN/SDC1	3
45	R-HSA-4420332	R-HSA-4420332	Defective B3GALT6 causes EDSP2 and SEMDJL1	3/130	20/10955	0.00160586	0.0240377	0.0207071	VCAN/BGN/SDC1	3
46	R-HSA-5627117	R-HSA-5627117	RHO GTPases Activate ROCKs	3/130	20/10955	0.00160586	0.0240377	0.0207071	MYL6/MYH14/CFL1	3
47	R-HSA-70171	R-HSA-70171	Glycolysis	5/130	73/10955	0.00171653	0.0249156	0.0214634	PKM/GAPDH/PFKP/ALDOA/ENO3	5
48	R-HSA-6806834	R-HSA-6806834	Signaling by MET	5/130	79/10955	0.0024342	0.0342936	0.029542	FN1/ITGA2/LAMC2/LAMB3/COL11A1	5
49	R-HSA-5627123	R-HSA-5627123	RHO GTPases activate PAKs	3/130	24/10955	0.00275414	0.0376924	0.0324699	FLNA/MYL6/MYH14	3
50	R-HSA-2132295	R-HSA-2132295	MHC class II antigen presentation	6/130	123/10955	0.00340824	0.0447158	0.0385202	CTSE/CTSB/TUBB4B/CENPE/IFI30/CTSD	6
51	R-HSA-1971475	R-HSA-1971475	A tetrasaccharide linker sequence is required for GAG synthesis	3/130	26/10955	0.00347735	0.0447158	0.0385202	VCAN/BGN/SDC1	3
52	R-HSA-1630316	R-HSA-1630316	Glycosaminoglycan metabolism	6/130	124/10955	0.00354739	0.0447158	0.0385202	VCAN/BGN/PRELP/LUM/SDC1/FMOD	6
53	WP5390	WP5390	Pancreatic cancer subtypes	10/126	48/8360	1.70098e-09	3.62308e-07	3.13338e-07	CEACAM6/CTSE/ANXA10/AGR2/KRT7/KRT17/AGR3/LGALS4/KRT6A/TSPAN8	10
54	WP5055	WP5055	Burn wound healing	11/126	75/8360	1.27135e-08	1.35398e-06	1.17098e-06	S100A6/LGALS1/S100A11/TAGLN/TNC/SERPINH1/ACTA1/TIMP1/TGFB2/KRT6A/FBN1	11
55	WP4786	WP4786	Type I collagen synthesis in the context of osteogenesis imperfecta	7/126	33/8360	4.61053e-07	3.27348e-05	2.83103e-05	SERPINH1/P4HA1/SERPINF1/PLOD2/P4HA2/FKBP10/PLOD1	7
56	WP534	WP534	Glycolysis and gluconeogenesis	7/126	45/8360	4.21517e-06	0.000224458	0.00019412	LDHA/PKM/GAPDH/LDHAL6B/PFKP/ALDOA/ENO3	7
57	WP4629	WP4629	Aerobic glycolysis	4/126	12/8360	2.21787e-05	0.000944812	0.00081711	LDHA/PKM/GAPDH/ALDOA	4
58	WP4018	WP4018	Clear cell renal cell carcinoma pathways	8/126	85/8360	3.88172e-05	0.00130701	0.00113035	LDHA/PKM/GAPDH/PFKP/TGFB2/PLOD2/ALDOA/ENO3	8
59	WP306	WP306	Focal adhesion	12/126	199/8360	4.29533e-05	0.00130701	0.00113035	THBS2/FN1/THBS1/FLNA/COMP/TNC/ITGA2/LAMC2/LAMB3/ACTN1/ZYX/FLNB	12
60	WP98	WP98	Prostaglandin synthesis and regulation	6/126	45/8360	5.23617e-05	0.00139413	0.0012057	S100A6/ANXA2/PTGES/ANXA1/S100A10/ANXA3	6
61	WP5355	WP5355	Metabolic Epileptic Disorders	8/126	92/8360	6.87556e-05	0.00162722	0.00140728	LDHA/PKM/GAPDH/LDHAL6B/PFKP/ETHE1/ALDOA/ENO3	8
62	WP1946	WP1946	Cori cycle	4/126	17/8360	0.000100577	0.00202092	0.00174777	LDHA/GAPDH/PFKP/ALDOA	4
63	WP5312	WP5312	Metabolic pathways of fibroblasts	5/126	32/8360	0.000104367	0.00202092	0.00174777	LDHA/SERPINH1/P4HA1/P4HA2/PLOD1	5
64	WP3668	WP3668	Hypothesized pathways in pathogenesis of cardiovascular disease	4/126	25/8360	0.000486929	0.00827337	0.00715513	POSTN/FLNA/LTBP1/FBN1	4
65	WP5049	WP5049	Glycolysis in senescence	3/126	11/8360	0.000504948	0.00827337	0.00715513	LDHA/PKM/GAPDH	3
66	WP3888	WP3888	VEGFA VEGFR2 signaling	16/126	433/8360	0.000754485	0.011479	0.00992744	FN1/LDHA/GAPDH/ADAM9/HTRA1/PFN1/P4HA2/FLNB/FHL2/SH3BGRL3/KATNAL2/FSCN1/ANXA1/ALDOA/CLIC1/CFL1	16
67	WP4217	WP4217	Ebola virus infection in host	7/126	129/8360	0.00326941	0.0464257	0.0401507	FLNA/CTSB/ITGA2/VPS11/GSN/ACTN1/FLNB	7
68	WP4290	WP4290	Metabolic reprogramming in colon cancer	4/126	42/8360	0.00353694	0.0470855	0.0407214	SLC16A3/LDHA/PKM/GAPDH	4
69	GO:0062023	GO:0062023	collagen-containing extracellular matrix	45/176	415/19518	8.12437e-36	2.32357e-33	1.63343e-33	THBS2/POSTN/COL12A1/VCAN/MATN1/S100A6/FN1/BGN/LGALS1/AEBP1/CTHRC1/THBS1/ANXA2/PRELP/CTSB/TGFBI/COMP/TNC/TGM2/LTBP1/MXRA5/LGALS3BP/SERPINH1/EMILIN1/LAMC2/LAMB3/TIMP1/PKM/COL11A1/LGALS3/LUM/LGALS4/HTRA1/SERPINF1/TGFB2/CSTB/ORM1/FMOD/ANXA1/S100A4/S100A10/FBN1/ASPN/FBLN1/CTSD	45
70	GO:0032432	GO:0032432	actin filament bundle	15/176	78/19518	3.08721e-16	4.41472e-14	3.10346e-14	FLNA/PALLD/PDLIM7/ACTA1/PDLIM3/ACTN1/CNN2/ZYX/FLNB/PDLIM4/FHL3/MYH14/FSCN1/TPM1/TPM4	15
71	GO:0015629	GO:0015629	actin cytoskeleton	29/176	489/19518	7.00311e-16	6.6763e-14	4.69331e-14	KRT19/FLNA/PALLD/MYL6/DPYSL3/CROCC/CAPG/PDLIM7/ACTA1/PDLIM3/CALD1/ARPC4/GSN/ACTN1/CNN2/ZYX/FLNB/PDLIM4/FHL3/MYH14/FSCN1/ANXA1/ALDOA/WDR1/CAP1/TPM1/TPM4/CFL1/ACTR3	29
72	GO:0001725	GO:0001725	stress fiber	14/176	69/19518	1.3991e-15	8.00283e-14	5.62584e-14	PALLD/PDLIM7/ACTA1/PDLIM3/ACTN1/CNN2/ZYX/FLNB/PDLIM4/FHL3/MYH14/FSCN1/TPM1/TPM4	14
73	GO:0097517	GO:0097517	contractile actin filament bundle	14/176	69/19518	1.3991e-15	8.00283e-14	5.62584e-14	PALLD/PDLIM7/ACTA1/PDLIM3/ACTN1/CNN2/ZYX/FLNB/PDLIM4/FHL3/MYH14/FSCN1/TPM1/TPM4	14
74	GO:0042641	GO:0042641	actomyosin	14/176	76/19518	5.88945e-15	2.8073e-13	1.97348e-13	PALLD/PDLIM7/ACTA1/PDLIM3/ACTN1/CNN2/ZYX/FLNB/PDLIM4/FHL3/MYH14/FSCN1/TPM1/TPM4	14
75	GO:0034774	GO:0034774	secretory granule lumen	23/176	322/19518	1.79003e-14	7.31355e-13	5.14129e-13	S100P/FN1/TUBB/THBS1/ANXA2/S100A11/TUBB4B/LGALS3BP/TIMP1/PKM/TGFB2/CSTB/GSN/ORM1/ACTN1/CNN2/ISLR/OLFM4/ALDOA/CAP1/MVP/CTSD/RNASET2	23
76	GO:0060205	GO:0060205	cytoplasmic vesicle lumen	23/176	325/19518	2.18201e-14	7.80069e-13	5.48374e-13	S100P/FN1/TUBB/THBS1/ANXA2/S100A11/TUBB4B/LGALS3BP/TIMP1/PKM/TGFB2/CSTB/GSN/ORM1/ACTN1/CNN2/ISLR/OLFM4/ALDOA/CAP1/MVP/CTSD/RNASET2	23
77	GO:0031983	GO:0031983	vesicle lumen	23/176	327/19518	2.48702e-14	7.90319e-13	5.55579e-13	S100P/FN1/TUBB/THBS1/ANXA2/S100A11/TUBB4B/LGALS3BP/TIMP1/PKM/TGFB2/CSTB/GSN/ORM1/ACTN1/CNN2/ISLR/OLFM4/ALDOA/CAP1/MVP/CTSD/RNASET2	23
78	GO:0005925	GO:0005925	focal adhesion	25/176	422/19518	8.60953e-14	2.46232e-12	1.73097e-12	FLNA/PALLD/TNC/TGM2/PLEC/ITGA2/PDLIM7/HMGA1/ADAM9/PFN1/GSN/ACTN1/CNN2/ZYX/FLNB/FHL2/FHL3/YWHAZ/ANXA1/CNN1/CAP1/TPM4/CFL1/LMO7/ACTR3	25
79	GO:0030055	GO:0030055	cell-substrate junction	25/176	432/19518	1.45793e-13	3.79063e-12	2.66474e-12	FLNA/PALLD/TNC/TGM2/PLEC/ITGA2/PDLIM7/HMGA1/ADAM9/PFN1/GSN/ACTN1/CNN2/ZYX/FLNB/FHL2/FHL3/YWHAZ/ANXA1/CNN1/CAP1/TPM4/CFL1/LMO7/ACTR3	25
80	GO:0005604	GO:0005604	basement membrane	11/176	84/19518	2.45918e-10	5.86104e-09	4.1202e-09	THBS2/FN1/ANXA2/TGFBI/TNC/LAMC2/LAMB3/TIMP1/SERPINF1/FBN1/FBLN1	11
81	GO:0030016	GO:0030016	myofibril	16/176	233/19518	3.75747e-10	8.26643e-09	5.81114e-09	KRT19/FLNA/PALLD/PLEC/PDLIM7/ACTA1/PDLIM3/CALD1/ACTN1/FLNB/FHL2/PDLIM4/FHL3/ALDOA/TPM1/TPM4	16
82	GO:0043292	GO:0043292	contractile fiber	16/176	243/19518	6.96181e-10	1.3838e-08	9.72782e-09	KRT19/FLNA/PALLD/PLEC/PDLIM7/ACTA1/PDLIM3/CALD1/ACTN1/FLNB/FHL2/PDLIM4/FHL3/ALDOA/TPM1/TPM4	16
83	GO:0005775	GO:0005775	vacuolar lumen	14/176	176/19518	7.25767e-10	1.3838e-08	9.72782e-09	VCAN/BGN/TUBB/ANXA2/PRELP/CTSB/TUBB4B/LUM/SDC1/IFI30/FMOD/CAP1/CTSD/RNASET2	14
84	GO:0030017	GO:0030017	sarcomere	15/176	213/19518	9.61468e-10	1.71862e-08	1.20816e-08	KRT19/FLNA/PALLD/PLEC/PDLIM7/ACTA1/PDLIM3/ACTN1/FLNB/FHL2/PDLIM4/FHL3/ALDOA/TPM1/TPM4	15
85	GO:0031674	GO:0031674	I band	12/176	141/19518	5.76307e-09	9.69552e-08	6.81577e-08	KRT19/FLNA/PALLD/PLEC/PDLIM7/PDLIM3/ACTN1/FLNB/FHL2/PDLIM4/FHL3/ALDOA	12
86	GO:0043202	GO:0043202	lysosomal lumen	10/176	98/19518	1.94292e-08	3.08708e-07	2.17016e-07	VCAN/BGN/PRELP/CTSB/LUM/SDC1/IFI30/FMOD/CTSD/RNASET2	10
87	GO:0030018	GO:0030018	Z disc	11/176	129/19518	2.48223e-08	3.55433e-07	2.49863e-07	KRT19/FLNA/PALLD/PLEC/PDLIM7/PDLIM3/ACTN1/FLNB/FHL2/PDLIM4/FHL3	11
88	GO:0005788	GO:0005788	endoplasmic reticulum lumen	16/176	312/19518	2.48555e-08	3.55433e-07	2.49863e-07	COL12A1/VCAN/FN1/LGALS1/THBS1/TNC/LTBP1/ERO1A/SERPINH1/P4HA1/TIMP1/COL11A1/P4HA2/FKBP10/FBN1/RNASET2	16
89	GO:0005884	GO:0005884	actin filament	10/176	105/19518	3.79064e-08	5.1625e-07	3.62914e-07	PALLD/DPYSL3/PDLIM7/ACTA1/PDLIM3/ACTN1/PDLIM4/ANXA1/TPM1/TPM4	10
90	GO:0031091	GO:0031091	platelet alpha granule	9/176	91/19518	1.3346e-07	1.73499e-06	1.21966e-06	THBS2/FN1/THBS1/TIMP1/TGFB2/ORM1/ACTN1/ISLR/ALDOA	9
91	GO:0031093	GO:0031093	platelet alpha granule lumen	8/176	67/19518	1.54516e-07	1.92138e-06	1.35069e-06	FN1/THBS1/TIMP1/TGFB2/ORM1/ACTN1/ISLR/ALDOA	8
92	GO:1904724	GO:1904724	tertiary granule lumen	7/176	55/19518	6.06149e-07	7.22327e-06	5.07783e-06	CSTB/ORM1/CNN2/OLFM4/ALDOA/GOLGA7/CTSD	7
93	GO:0070820	GO:0070820	tertiary granule	10/176	164/19518	2.43964e-06	2.79095e-05	1.96199e-05	CEACAM1/LGALS3/CSTB/ORM1/CNN2/OLFM4/ALDOA/GOLGA7/TMEM63A/CTSD	10
94	GO:0005938	GO:0005938	cell cortex	13/176	302/19518	3.75318e-06	4.1285e-05	2.90226e-05	KRT19/FLNA/LAMC2/CALD1/PFN1/GSN/ACTN1/FLNB/FSCN1/WDPCP/WDR1/CAP1/TPM4	13
95	GO:0005903	GO:0005903	brush border	8/176	105/19518	4.93901e-06	5.23169e-05	3.67778e-05	FLNA/MYL6/PLEC/ACTN1/FLNB/MYH14/CLIC1/ACTR3	8
96	GO:0001726	GO:0001726	ruffle	10/176	181/19518	5.89109e-06	6.01733e-05	4.23007e-05	S100A6/PALLD/S100A11/CAPG/PDLIM7/ACTN1/SH3BGRL3/FSCN1/TPM1/CFL1	10
97	GO:0072562	GO:0072562	blood microparticle	9/176	144/19518	6.43584e-06	6.34707e-05	4.46187e-05	FN1/IGHG1/LGALS3BP/ACTA1/PFN1/GSN/ORM1/YWHAZ/CLIC1	9
98	GO:0002102	GO:0002102	podosome	5/176	30/19518	6.68552e-06	6.36615e-05	4.47529e-05	PALLD/GSN/FSCN1/WDR1/TPM4	5
99	GO:0031252	GO:0031252	cell leading edge	15/176	422/19518	6.90038e-06	6.36615e-05	4.47529e-05	S100A6/PALLD/S100A11/DPYSL3/CAPG/PDLIM7/ACTA1/GSN/ACTN1/SH3BGRL3/PDLIM4/FSCN1/TPM1/CFL1/ACTR3	15
100	GO:0030863	GO:0030863	cortical cytoskeleton	7/176	104/19518	4.38056e-05	0.000391512	0.000275226	KRT19/CALD1/GSN/ACTN1/WDR1/CAP1/TPM4	7
101	GO:0005796	GO:0005796	Golgi lumen	7/176	106/19518	4.95006e-05	0.000428599	0.000301297	VCAN/BGN/PRELP/ERO1A/LUM/SDC1/FMOD	7
102	GO:0030864	GO:0030864	cortical actin cytoskeleton	6/176	73/19518	5.09523e-05	0.000428599	0.000301297	KRT19/CALD1/GSN/ACTN1/WDR1/CAP1	6
103	GO:0042470	GO:0042470	melanosome	7/176	112/19518	7.03307e-05	0.000558738	0.000392782	ANXA2/CTSB/CAPG/SERPINF1/ABCB6/YWHAZ/CTSD	7
104	GO:0048770	GO:0048770	pigment granule	7/176	112/19518	7.03307e-05	0.000558738	0.000392782	ANXA2/CTSB/CAPG/SERPINF1/ABCB6/YWHAZ/CTSD	7
105	GO:0030027	GO:0030027	lamellipodium	9/176	202/19518	9.33864e-05	0.000717653	0.000504497	PALLD/DPYSL3/CAPG/ACTA1/GSN/PDLIM4/FSCN1/CFL1/ACTR3	9
106	GO:0031941	GO:0031941	filamentous actin	4/176	27/19518	9.53525e-05	0.000717653	0.000504497	DPYSL3/PDLIM7/PDLIM3/PDLIM4	4
107	GO:0098862	GO:0098862	cluster of actin-based cell projections	8/176	162/19518	0.00011321	0.000830208	0.00058362	FLNA/MYL6/PLEC/ACTN1/FLNB/MYH14/CLIC1/ACTR3	8
108	GO:1904813	GO:1904813	ficolin-1-rich granule lumen	7/176	124/19518	0.000133501	0.000954532	0.000671018	CTSB/PKM/CSTB/GSN/ALDOA/MVP/CTSD	7
109	GO:0005912	GO:0005912	adherens junction	8/176	185/19518	0.000281059	0.00191388	0.00134542	ANXA2/S100A11/PDLIM7/CEACAM1/PDLIM3/ZYX/PDLIM4/ANXA1	8
110	GO:0101002	GO:0101002	ficolin-1-rich granule	8/176	185/19518	0.000281059	0.00191388	0.00134542	CTSB/PKM/LGALS3/CSTB/GSN/ALDOA/MVP/CTSD	8
111	GO:0005766	GO:0005766	primary lysosome	7/176	155/19518	0.000522182	0.00339418	0.00238605	CEACAM6/TUBB/ANXA2/TUBB4B/PIGR/CAP1/RNASET2	7
112	GO:0042582	GO:0042582	azurophil granule	7/176	155/19518	0.000522182	0.00339418	0.00238605	CEACAM6/TUBB/ANXA2/TUBB4B/PIGR/CAP1/RNASET2	7
113	GO:0042581	GO:0042581	specific granule	7/176	160/19518	0.000630864	0.00400949	0.0028186	CEACAM1/ORM1/CNN2/OLFM4/ANXA3/TMEM63A/CTSD	7
114	GO:0030426	GO:0030426	growth cone	7/176	167/19518	0.000812395	0.00504971	0.00354985	FLNA/PALLD/DPYSL3/MYH14/FSCN1/NEO1/CFL1	7
115	GO:0000792	GO:0000792	heterochromatin	5/176	81/19518	0.000829848	0.00504971	0.00354985	ANAPC7/BAZ1A/H1-5/HMGA1/HSF1	5
116	GO:0030427	GO:0030427	site of polarized growth	7/176	172/19518	0.000965622	0.00571096	0.0040147	FLNA/PALLD/DPYSL3/MYH14/FSCN1/NEO1/CFL1	7
117	GO:0005865	GO:0005865	striated muscle thin filament	3/176	22/19518	0.000978451	0.00571096	0.0040147	ACTA1/TPM1/TPM4	3
118	GO:0005581	GO:0005581	collagen trimer	5/176	85/19518	0.00103212	0.00590375	0.00415022	COL12A1/CTHRC1/EMILIN1/COL11A1/LUM	5
119	GO:0016528	GO:0016528	sarcoplasm	5/176	90/19518	0.00133386	0.00748009	0.00525836	CTHRC1/THBS1/SERPINB5/PLEC/GSN	5
120	GO:0035578	GO:0035578	azurophil granule lumen	5/176	91/19518	0.00140126	0.00770695	0.00541784	TUBB/ANXA2/TUBB4B/CAP1/RNASET2	5
121	GO:0036379	GO:0036379	myofilament	3/176	26/19518	0.0016088	0.00857237	0.00602622	ACTA1/TPM1/TPM4	3
122	GO:0031970	GO:0031970	organelle envelope lumen	5/176	94/19518	0.00161856	0.00857237	0.00602622	TUBB/TIMM23/PTGES/FKBP10/RNASET2	5
123	GO:0005635	GO:0005635	nuclear envelope	12/176	490/19518	0.00167886	0.00873008	0.00613708	S100A6/OSBPL3/TUBB/SLC16A3/GAPDH/PTGES/MYOF/CLIC1/ARL6IP6/MX1/MVP/LMO7	12
124	GO:0098636	GO:0098636	protein complex involved in cell adhesion	4/176	57/19518	0.00173932	0.00888297	0.00624456	LGALS1/TNC/ITGA2/EMILIN1	4
125	GO:0045095	GO:0045095	keratin filament	5/176	97/19518	0.00185965	0.00933088	0.00655944	KRT85/KRT7/KRT17/KRT6A/KRT72	5
126	GO:0001533	GO:0001533	cornified envelope	4/176	59/19518	0.00197627	0.00974503	0.00685058	KRT17/ANXA2/SERPINB5/ANXA1	4
127	GO:0035580	GO:0035580	specific granule lumen	4/176	62/19518	0.00237217	0.011499	0.00808358	ORM1/CNN2/OLFM4/CTSD	4
128	GO:0016324	GO:0016324	apical plasma membrane	10/176	381/19518	0.00246666	0.0117577	0.00826547	CEACAM6/ANO1/FN1/SLC16A3/CTSB/CEACAM1/MAL2/WDPCP/ANXA1/LMO7	10
129	GO:0005882	GO:0005882	intermediate filament	7/176	214/19518	0.00333677	0.0156445	0.0109978	KRT19/KRT85/KRT7/KRT17/PLEC/KRT6A/KRT72	7
130	GO:0005641	GO:0005641	nuclear envelope lumen	2/176	10/19518	0.0034694	0.016004	0.0112505	TUBB/PTGES	2
131	GO:0150034	GO:0150034	distal axon	8/176	277/19518	0.00372609	0.0169153	0.0118911	FLNA/PALLD/DPYSL3/ITGA2/MYH14/FSCN1/NEO1/CFL1	8
132	GO:0005583	GO:0005583	fibrillar collagen trimer	2/176	12/19518	0.0050285	0.0221254	0.0155537	COL11A1/LUM	2
133	GO:0098643	GO:0098643	banded collagen fibril	2/176	12/19518	0.0050285	0.0221254	0.0155537	COL11A1/LUM	2
134	GO:0031904	GO:0031904	endosome lumen	3/176	39/19518	0.00519063	0.0224927	0.015812	CTSB/PDLIM4/CTSD	3
135	GO:0001527	GO:0001527	microfibril	2/176	13/19518	0.0059077	0.025218	0.0177278	LTBP1/FBN1	2
136	GO:0045177	GO:0045177	apical part of cell	10/176	446/19518	0.00737921	0.0310361	0.0218178	CEACAM6/ANO1/FN1/SLC16A3/CTSB/CEACAM1/MAL2/WDPCP/ANXA1/LMO7	10
137	GO:0042383	GO:0042383	sarcolemma	5/176	136/19518	0.00785052	0.0325398	0.0228749	KRT19/BGN/ANXA2/PLEC/ANXA1	5
138	GO:0045111	GO:0045111	intermediate filament cytoskeleton	7/176	253/19518	0.00818478	0.0334407	0.0235082	KRT19/KRT85/KRT7/KRT17/PLEC/KRT6A/KRT72	7
139	GO:0045171	GO:0045171	intercellular bridge	4/176	89/19518	0.00860879	0.0346777	0.0243777	TUBB/TUBB4B/CENPE/OLFM4	4
140	GO:0045121	GO:0045121	membrane raft	8/176	323/19518	0.00914561	0.0363284	0.0255382	ANO1/TUBB/ANXA2/SERPINH1/MAL2/MYOF/S100A10/CTSD	8
141	GO:0098857	GO:0098857	membrane microdomain	8/176	324/19518	0.00930709	0.0364634	0.0256331	ANO1/TUBB/ANXA2/SERPINH1/MAL2/MYOF/S100A10/CTSD	8
142	GO:0098637	GO:0098637	protein complex involved in cell-matrix adhesion	2/176	17/19518	0.01006	0.0388807	0.0273324	TNC/EMILIN1	2
143	GO:0005902	GO:0005902	microvillus	4/176	94/19518	0.0103871	0.0396096	0.0278448	S100P/CEACAM1/TBC1D10A/FSCN1	4
144	GO:0043034	GO:0043034	costamere	2/176	18/19518	0.011251	0.0423393	0.0297637	KRT19/PLEC	2
145	GO:0005765	GO:0005765	lysosomal membrane	9/176	415/19518	0.0132053	0.0481675	0.0338608	CEACAM6/SPPL2A/ANXA2/VPS11/TMEM165/ABCB6/PIGR/TMEM63A/CTSD	9
146	GO:0098852	GO:0098852	lytic vacuole membrane	9/176	415/19518	0.0132053	0.0481675	0.0338608	CEACAM6/SPPL2A/ANXA2/VPS11/TMEM165/ABCB6/PIGR/TMEM63A/CTSD	9
147	GO:0031902	GO:0031902	late endosome membrane	5/176	155/19518	0.013305	0.0481675	0.0338608	SPPL2A/ANXA2/VPS11/TMEM165/ABCB6	5
148	GO:0030199	GO:0030199	collagen fibril organization	12/174	64/18614	6.54214e-13	1.69049e-09	1.47095e-09	COL12A1/AEBP1/ANXA2/COMP/SERPINH1/EMILIN1/P4HA1/COL11A1/LUM/TGFB2/FKBP10/FMOD	12
149	GO:0030198	GO:0030198	extracellular matrix organization	19/174	314/18614	1.25006e-10	9.49528e-08	8.26214e-08	POSTN/COL12A1/MATN1/AEBP1/ANXA2/SERPINB5/TGFBI/COMP/ERO1A/SERPINH1/EMILIN1/P4HA1/COL11A1/LUM/TGFB2/FKBP10/FSCN1/FMOD/FBLN1	19
150	GO:0043062	GO:0043062	extracellular structure organization	19/174	315/18614	1.31967e-10	9.49528e-08	8.26214e-08	POSTN/COL12A1/MATN1/AEBP1/ANXA2/SERPINB5/TGFBI/COMP/ERO1A/SERPINH1/EMILIN1/P4HA1/COL11A1/LUM/TGFB2/FKBP10/FSCN1/FMOD/FBLN1	19
151	GO:0045229	GO:0045229	external encapsulating structure organization	19/174	317/18614	1.46986e-10	9.49528e-08	8.26214e-08	POSTN/COL12A1/MATN1/AEBP1/ANXA2/SERPINB5/TGFBI/COMP/ERO1A/SERPINH1/EMILIN1/P4HA1/COL11A1/LUM/TGFB2/FKBP10/FSCN1/FMOD/FBLN1	19
152	GO:0042060	GO:0042060	wound healing	21/174	439/18614	9.43053e-10	4.8737e-07	4.24076e-07	THBS1/ANXA2/FLNA/COMP/PLEC/ITGA2/EMILIN1/TIMP1/CEACAM1/TGFB2/SDC1/KRT6A/CNN2/FKBP10/MYOF/ANXA1/TPM1/CLIC1/S100A10/TSPAN8/FBLN1	21
153	GO:0007015	GO:0007015	actin filament organization	19/174	442/18614	3.48943e-08	1.50278e-05	1.30762e-05	FLNA/DPYSL3/PLEC/CAPG/ACTA1/CALD1/PFN1/ARPC4/GSN/ACTN1/ZYX/FSCN1/ALDOA/WDR1/TPM1/S100A10/TPM4/CFL1/ACTR3	19
154	GO:0018126	GO:0018126	protein hydroxylation	6/174	27/18614	1.53924e-07	5.68198e-05	4.94407e-05	ERO1A/P4HA1/PLOD2/P4HA2/FKBP10/PLOD1	6
155	GO:0043588	GO:0043588	skin development	15/174	308/18614	2.1304e-07	6.8812e-05	5.98756e-05	KRT85/KRT7/SFN/KRT17/PALLD/COMP/PLEC/ITGA2/ADAM9/ABCB6/TGFB2/KRT6A/FLNB/KRT72/ANXA1	15
156	GO:0008544	GO:0008544	epidermis development	16/174	375/18614	4.92357e-07	0.000141361	0.000123003	KRT85/KRT7/SFN/KRT17/PALLD/PLEC/LAMC2/LAMB3/ADAM9/TGFB2/KRT6A/FLNB/KRT72/WDPCP/ANXA1/PLOD1	16
157	GO:0030216	GO:0030216	keratinocyte differentiation	11/174	174/18614	7.47081e-07	0.000193046	0.000167975	KRT85/KRT7/SFN/KRT17/PALLD/PLEC/ADAM9/KRT6A/FLNB/KRT72/ANXA1	11
158	GO:0009913	GO:0009913	epidermal cell differentiation	12/174	240/18614	2.77612e-06	0.000652135	0.000567443	KRT85/KRT7/SFN/KRT17/PALLD/PLEC/ADAM9/KRT6A/FLNB/KRT72/WDPCP/ANXA1	12
159	GO:0031032	GO:0031032	actomyosin structure organization	11/174	202/18614	3.22211e-06	0.000693827	0.000603721	KRT19/PLEC/ACTA1/PFN1/CNN2/ZYX/MYH14/WDR1/CNN1/TPM1/S100A10	11
160	GO:0003334	GO:0003334	keratinocyte development	4/174	13/18614	4.9382e-06	0.000923017	0.000803147	SFN/PALLD/PLEC/FLNB	4
161	GO:0006936	GO:0006936	muscle contraction	14/174	349/18614	5.35253e-06	0.000923017	0.000803147	FLNA/MYL6/COMP/ITGA2/ACTA1/CALD1/GSN/TRPM4/MYH14/MYOF/ALDOA/CNN1/TPM1/TPM4	14
162	GO:0045109	GO:0045109	intermediate filament organization	7/174	73/18614	5.35807e-06	0.000923017	0.000803147	KRT19/KRT85/KRT7/KRT17/PLEC/KRT6A/KRT72	7
163	GO:0007179	GO:0007179	transforming growth factor beta receptor signaling pathway	11/174	218/18614	6.68967e-06	0.00108038	0.000940075	THBS1/LTBP1/EMILIN1/ADAM9/HTRA1/TGFB2/HTRA3/ZYX/FMOD/FBN1/ASPN	11
164	GO:0031589	GO:0031589	cell-substrate adhesion	14/174	359/18614	7.38708e-06	0.00112284	0.000977016	CEACAM6/AGR2/FN1/THBS1/FLNA/ITGA2/EMILIN1/ADAM9/ACTN1/ZYX/WDPCP/OLFM4/S100A10/FBLN1	14
165	GO:0006090	GO:0006090	pyruvate metabolic process	8/174	112/18614	1.03275e-05	0.00140453	0.00122213	SLC16A3/LDHA/PKM/GAPDH/LDHAL6B/PFKP/ALDOA/ENO3	8
166	GO:0007229	GO:0007229	integrin-mediated signaling pathway	8/174	112/18614	1.03275e-05	0.00140453	0.00122213	FN1/FLNA/ISG15/ITGA2/TIMP1/ADAM9/CEACAM1/ZYX	8
167	GO:0071559	GO:0071559	response to transforming growth factor beta	12/174	280/18614	1.33165e-05	0.00164497	0.00143134	THBS1/LTBP1/MXRA5/EMILIN1/ADAM9/HTRA1/TGFB2/HTRA3/ZYX/FMOD/FBN1/ASPN	12
168	GO:0009185	GO:0009185	ribonucleoside diphosphate metabolic process	8/174	116/18614	1.33686e-05	0.00164497	0.00143134	LDHA/RRM1/PKM/GAPDH/ENTPD5/PFKP/ALDOA/ENO3	8
169	GO:0018149	GO:0018149	peptide cross-linking	5/174	35/18614	1.74289e-05	0.0020471	0.00178125	FN1/BGN/THBS1/TGM2/ANXA1	5
170	GO:0051017	GO:0051017	actin filament bundle assembly	9/174	161/18614	2.09513e-05	0.00235384	0.00204815	FLNA/DPYSL3/CALD1/PFN1/ACTN1/ZYX/FSCN1/TPM1/S100A10	9
171	GO:0045104	GO:0045104	intermediate filament cytoskeleton organization	7/174	92/18614	2.48249e-05	0.00263084	0.00228918	KRT19/KRT85/KRT7/KRT17/PLEC/KRT6A/KRT72	7
172	GO:0061572	GO:0061572	actin filament bundle organization	9/174	165/18614	2.54532e-05	0.00263084	0.00228918	FLNA/DPYSL3/CALD1/PFN1/ACTN1/ZYX/FSCN1/TPM1/S100A10	9
173	GO:0045103	GO:0045103	intermediate filament-based process	7/174	93/18614	2.66363e-05	0.00264724	0.00230345	KRT19/KRT85/KRT7/KRT17/PLEC/KRT6A/KRT72	7
174	GO:0007044	GO:0007044	cell-substrate junction assembly	7/174	96/18614	3.27348e-05	0.00313284	0.00272599	FN1/THBS1/PLEC/ITGA2/ACTN1/WDPCP/S100A10	7
175	GO:0071634	GO:0071634	regulation of transforming growth factor beta production	5/174	40/18614	3.40179e-05	0.00313937	0.00273167	FN1/THBS1/LTBP1/LUM/TGFB2	5
176	GO:0050878	GO:0050878	regulation of body fluid levels	13/174	361/18614	3.62866e-05	0.00323326	0.00281336	AGR2/NPR3/ANO1/THBS1/ANXA2/FLNA/COMP/ITGA2/EMILIN1/CEACAM1/CLIC1/TSPAN8/FBLN1	13
177	GO:0009132	GO:0009132	nucleoside diphosphate metabolic process	8/174	134/18614	3.80307e-05	0.00327572	0.0028503	LDHA/RRM1/PKM/GAPDH/ENTPD5/PFKP/ALDOA/ENO3	8
178	GO:0010810	GO:0010810	regulation of cell-substrate adhesion	10/174	222/18614	4.66994e-05	0.00370206	0.00322128	CEACAM6/AGR2/FN1/THBS1/FLNA/EMILIN1/WDPCP/OLFM4/S100A10/FBLN1	10
179	GO:0052547	GO:0052547	regulation of peptidase activity	14/174	425/18614	4.79226e-05	0.00370206	0.00322128	SFN/THBS1/SERPINB5/CTSB/SERPINH1/TIMP1/GAPDH/SERPINF1/CSTB/AIM2/GSN/HSF1/TBC1D10A/CTSD	14
180	GO:0071604	GO:0071604	transforming growth factor beta production	5/174	43/18614	4.86506e-05	0.00370206	0.00322128	FN1/THBS1/LTBP1/LUM/TGFB2	5
181	GO:0007596	GO:0007596	blood coagulation	10/174	224/18614	5.03645e-05	0.00370206	0.00322128	THBS1/ANXA2/FLNA/COMP/ITGA2/EMILIN1/CEACAM1/CLIC1/TSPAN8/FBLN1	10
182	GO:0150115	GO:0150115	cell-substrate junction organization	7/174	103/18614	5.15169e-05	0.00370206	0.00322128	FN1/THBS1/PLEC/ITGA2/ACTN1/WDPCP/S100A10	7
183	GO:0055002	GO:0055002	striated muscle cell development	6/174	71/18614	5.30053e-05	0.00370206	0.00322128	KRT19/PLEC/ACTA1/SDC1/WDR1/TPM1	6
184	GO:0001503	GO:0001503	ossification	14/174	429/18614	5.30093e-05	0.00370206	0.00322128	VCAN/MATN1/CTHRC1/ISG15/COMP/TNC/PDLIM7/COL11A1/CLEC11A/TRPM4/FHL2/CLIC1/TPM4/ASPN	14
185	GO:0071560	GO:0071560	cellular response to transforming growth factor beta stimulus	11/174	274/18614	5.56327e-05	0.00378303	0.00329173	THBS1/LTBP1/EMILIN1/ADAM9/HTRA1/TGFB2/HTRA3/ZYX/FMOD/FBN1/ASPN	11
186	GO:1900046	GO:1900046	regulation of hemostasis	6/174	72/18614	5.73801e-05	0.0038018	0.00330806	THBS1/ANXA2/COMP/EMILIN1/CEACAM1/TSPAN8	6
187	GO:0050817	GO:0050817	coagulation	10/174	229/18614	6.06172e-05	0.00391587	0.00340733	THBS1/ANXA2/FLNA/COMP/ITGA2/EMILIN1/CEACAM1/CLIC1/TSPAN8/FBLN1	10
188	GO:0007599	GO:0007599	hemostasis	10/174	230/18614	6.28679e-05	0.00396221	0.00344765	THBS1/ANXA2/FLNA/COMP/ITGA2/EMILIN1/CEACAM1/CLIC1/TSPAN8/FBLN1	10
189	GO:0001667	GO:0001667	ameboidal-type cell migration	15/174	496/18614	6.76204e-05	0.00416027	0.00361998	S100P/FN1/THBS1/PLEC/ITGA2/TIMP1/ADAM9/CEACAM1/SERPINF1/TGFB2/PFN1/WDPCP/ANXA1/CAP1/ANXA3	15
190	GO:0051604	GO:0051604	protein maturation	12/174	332/18614	7.02674e-05	0.00422258	0.0036742	CTSE/AEBP1/THBS1/ANXA2/FLNA/COMP/ERO1A/SERPINH1/GSN/TBC1D10A/S100A10/FBLN1	12
191	GO:0018208	GO:0018208	peptidyl-proline modification	5/174	47/18614	7.52225e-05	0.00441761	0.00384391	NTMT1/ERO1A/P4HA1/P4HA2/FKBP10	5
192	GO:0052548	GO:0052548	regulation of endopeptidase activity	12/174	336/18614	7.87481e-05	0.00452189	0.00393464	SFN/THBS1/SERPINB5/SERPINH1/TIMP1/GAPDH/SERPINF1/AIM2/GSN/HSF1/TBC1D10A/CTSD	12
193	GO:0055001	GO:0055001	muscle cell development	9/174	192/18614	8.2905e-05	0.0046571	0.00405229	KRT19/COMP/PLEC/ACTA1/SDC1/ACTN1/FHL2/WDR1/TPM1	9
194	GO:0007160	GO:0007160	cell-matrix adhesion	10/174	239/18614	8.65319e-05	0.00475741	0.00413958	CEACAM6/FN1/THBS1/ITGA2/EMILIN1/ADAM9/ACTN1/ZYX/WDPCP/S100A10	10
195	GO:0018401	GO:0018401	peptidyl-proline hydroxylation to 4-hydroxy-L-proline	3/174	10/18614	9.18038e-05	0.00487641	0.00424312	ERO1A/P4HA1/P4HA2	3
196	GO:0003012	GO:0003012	muscle system process	14/174	452/18614	9.24706e-05	0.00487641	0.00424312	FLNA/MYL6/COMP/ITGA2/ACTA1/CALD1/GSN/TRPM4/MYH14/MYOF/ALDOA/CNN1/TPM1/TPM4	14
197	GO:0007178	GO:0007178	transmembrane receptor protein serine/threonine kinase signaling pathway	13/174	398/18614	9.77132e-05	0.00504982	0.00439401	THBS1/COMP/LTBP1/EMILIN1/ADAM9/HTRA1/TGFB2/HTRA3/ZYX/FMOD/IGSF1/FBN1/ASPN	13
198	GO:0051346	GO:0051346	negative regulation of hydrolase activity	12/174	345/18614	0.000101117	0.00512325	0.00445791	SFN/THBS1/SERPINB5/CTSB/SERPINH1/TIMP1/GAPDH/LGALS3/SERPINF1/TGFB2/CSTB/ANXA1	12
199	GO:1900047	GO:1900047	negative regulation of hemostasis	5/174	51/18614	0.000111774	0.00555431	0.00483298	THBS1/ANXA2/COMP/CEACAM1/TSPAN8	5
200	GO:0031424	GO:0031424	keratinization	6/174	83/18614	0.000127364	0.00620959	0.00540317	KRT85/KRT7/SFN/KRT17/KRT6A/KRT72	6
201	GO:0006096	GO:0006096	glycolytic process	6/174	85/18614	0.000145325	0.00695409	0.00605098	LDHA/PKM/GAPDH/PFKP/ALDOA/ENO3	6
202	GO:0006757	GO:0006757	ATP generation from ADP	6/174	86/18614	0.000155028	0.00728349	0.0063376	LDHA/PKM/GAPDH/PFKP/ALDOA/ENO3	6
203	GO:0010811	GO:0010811	positive regulation of cell-substrate adhesion	7/174	125/18614	0.000174605	0.00805675	0.00701044	CEACAM6/AGR2/FN1/FLNA/EMILIN1/OLFM4/S100A10	7
204	GO:0045785	GO:0045785	positive regulation of cell adhesion	14/174	482/18614	0.000180749	0.00819395	0.00712982	CEACAM6/AGR2/FN1/LGALS1/FLNA/TGM2/ITGA2/EMILIN1/ADAM9/TGFB2/OLFM4/ANXA1/TPM1/S100A10	14
205	GO:0090130	GO:0090130	tissue migration	12/174	379/18614	0.000241839	0.0106966	0.00930746	S100P/THBS1/ITGA2/ACTA1/ADAM9/CEACAM1/SERPINF1/TGFB2/PFN1/WDPCP/ANXA1/ANXA3	12
206	GO:0002063	GO:0002063	chondrocyte development	4/174	33/18614	0.000244234	0.0106966	0.00930746	MATN1/COMP/SERPINH1/COL11A1	4
207	GO:0046031	GO:0046031	ADP metabolic process	6/174	94/18614	0.000252467	0.0108729	0.00946089	LDHA/PKM/GAPDH/PFKP/ALDOA/ENO3	6
208	GO:0008360	GO:0008360	regulation of cell shape	7/174	138/18614	0.000320582	0.0135801	0.0118164	FN1/MYH14/WDPCP/ANXA1/ALDOA/WDR1/TPM1	7
209	GO:0019511	GO:0019511	peptidyl-proline hydroxylation	3/174	15/18614	0.000336304	0.0137938	0.0120024	ERO1A/P4HA1/P4HA2	3
210	GO:1901142	GO:1901142	insulin metabolic process	3/174	15/18614	0.000336304	0.0137938	0.0120024	ERO1A/CEACAM1/CTSD	3
211	GO:0030512	GO:0030512	negative regulation of transforming growth factor beta receptor signaling pathway	6/174	100/18614	0.000352982	0.0142517	0.0124008	LTBP1/EMILIN1/HTRA1/HTRA3/FBN1/ASPN	6
212	GO:0002504	GO:0002504	antigen processing and presentation of peptide or polysaccharide antigen via MHC class II	4/174	37/18614	0.00038289	0.0149608	0.0130179	CTSE/THBS1/IFI30/CTSD	4
213	GO:0010466	GO:0010466	negative regulation of peptidase activity	9/174	236/18614	0.000388127	0.0149608	0.0130179	SFN/THBS1/SERPINB5/CTSB/SERPINH1/TIMP1/GAPDH/SERPINF1/CSTB	9
214	GO:0006165	GO:0006165	nucleoside diphosphate phosphorylation	6/174	102/18614	0.000392658	0.0149608	0.0130179	LDHA/PKM/GAPDH/PFKP/ALDOA/ENO3	6
215	GO:0006735	GO:0006735	NADH regeneration	3/174	16/18614	0.000411075	0.0149608	0.0130179	PKM/PFKP/ENO3	3
216	GO:0051014	GO:0051014	actin filament severing	3/174	16/18614	0.000411075	0.0149608	0.0130179	CAPG/GSN/CFL1	3
217	GO:0061621	GO:0061621	canonical glycolysis	3/174	16/18614	0.000411075	0.0149608	0.0130179	PKM/PFKP/ENO3	3
218	GO:0061718	GO:0061718	glucose catabolic process to pyruvate	3/174	16/18614	0.000411075	0.0149608	0.0130179	PKM/PFKP/ENO3	3
219	GO:0046939	GO:0046939	nucleotide phosphorylation	6/174	104/18614	0.000435736	0.0156381	0.0136072	LDHA/PKM/GAPDH/PFKP/ALDOA/ENO3	6
220	GO:0007517	GO:0007517	muscle organ development	11/174	351/18614	0.000478565	0.016538	0.0143903	MYL6/TAGLN/H1-5/PLEC/ACTA1/COL11A1/TGFB2/FLNB/FHL3/MYH14/TPM1	11
221	GO:0009135	GO:0009135	purine nucleoside diphosphate metabolic process	6/174	106/18614	0.000482417	0.016538	0.0143903	LDHA/PKM/GAPDH/PFKP/ALDOA/ENO3	6
222	GO:0009179	GO:0009179	purine ribonucleoside diphosphate metabolic process	6/174	106/18614	0.000482417	0.016538	0.0143903	LDHA/PKM/GAPDH/PFKP/ALDOA/ENO3	6
223	GO:0017015	GO:0017015	regulation of transforming growth factor beta receptor signaling pathway	7/174	148/18614	0.000489116	0.016538	0.0143903	THBS1/LTBP1/EMILIN1/HTRA1/HTRA3/FBN1/ASPN	7
224	GO:0030193	GO:0030193	regulation of blood coagulation	5/174	70/18614	0.000499213	0.016538	0.0143903	THBS1/ANXA2/EMILIN1/CEACAM1/TSPAN8	5
225	GO:0030239	GO:0030239	myofibril assembly	5/174	70/18614	0.000499213	0.016538	0.0143903	KRT19/PLEC/ACTA1/WDR1/TPM1	5
226	GO:1903844	GO:1903844	regulation of cellular response to transforming growth factor beta stimulus	7/174	151/18614	0.000551498	0.0180389	0.0156962	THBS1/LTBP1/EMILIN1/HTRA1/HTRA3/FBN1/ASPN	7
227	GO:0016485	GO:0016485	protein processing	9/174	250/18614	0.000588632	0.0183936	0.0160048	CTSE/AEBP1/THBS1/ANXA2/COMP/ERO1A/GSN/TBC1D10A/S100A10	9
228	GO:0010755	GO:0010755	regulation of plasminogen activation	3/174	18/18614	0.000590816	0.0183936	0.0160048	THBS1/ANXA2/S100A10	3
229	GO:0061620	GO:0061620	glycolytic process through glucose-6-phosphate	3/174	18/18614	0.000590816	0.0183936	0.0160048	PKM/PFKP/ENO3	3
230	GO:1903729	GO:1903729	regulation of plasma membrane organization	3/174	18/18614	0.000590816	0.0183936	0.0160048	ANXA2/GSN/S100A10	3
231	GO:0070527	GO:0070527	platelet aggregation	5/174	73/18614	0.000605753	0.0186341	0.0162141	FLNA/COMP/EMILIN1/CEACAM1/CLIC1	5
232	GO:0050818	GO:0050818	regulation of coagulation	5/174	75/18614	0.000685689	0.0208449	0.0181378	THBS1/ANXA2/EMILIN1/CEACAM1/TSPAN8	5
233	GO:0061615	GO:0061615	glycolytic process through fructose-6-phosphate	3/174	19/18614	0.00069679	0.0209361	0.0182172	PKM/PFKP/ENO3	3
234	GO:0045214	GO:0045214	sarcomere organization	4/174	44/18614	0.000747993	0.0222163	0.0193311	KRT19/PLEC/WDR1/TPM1	4
235	GO:0010631	GO:0010631	epithelial cell migration	11/174	371/18614	0.000756674	0.0222187	0.0193332	S100P/THBS1/ITGA2/ADAM9/CEACAM1/SERPINF1/TGFB2/PFN1/WDPCP/ANXA1/ANXA3	11
236	GO:0010951	GO:0010951	negative regulation of endopeptidase activity	7/174	160/18614	0.000777415	0.0225712	0.01964	SFN/THBS1/SERPINB5/SERPINH1/TIMP1/GAPDH/SERPINF1	7
237	GO:0090132	GO:0090132	epithelium migration	11/174	374/18614	0.000808143	0.0232027	0.0201894	S100P/THBS1/ITGA2/ADAM9/CEACAM1/SERPINF1/TGFB2/PFN1/WDPCP/ANXA1/ANXA3	11
238	GO:1902074	GO:1902074	response to salt	11/174	383/18614	0.000980302	0.0278363	0.0242212	THBS1/TGM2/PLEC/ITGA2/ACTA1/ADAM9/S100A16/SDC1/TRPM4/HSF1/ASPN	11
239	GO:0030850	GO:0030850	prostate gland development	4/174	48/18614	0.00104149	0.0289378	0.0251797	SERPINB5/TNC/SERPINF1/ANXA1	4
240	GO:0035987	GO:0035987	endodermal cell differentiation	4/174	48/18614	0.00104149	0.0289378	0.0251797	COL12A1/FN1/LAMB3/COL11A1	4
241	GO:0090101	GO:0090101	negative regulation of transmembrane receptor protein serine/threonine kinase signaling pathway	7/174	169/18614	0.00107098	0.0294406	0.0256172	LTBP1/EMILIN1/HTRA1/HTRA3/IGSF1/FBN1/ASPN	7
242	GO:1903034	GO:1903034	regulation of response to wounding	7/174	170/18614	0.00110834	0.0301468	0.0262317	THBS1/ANXA2/FLNA/EMILIN1/CEACAM1/ANXA1/TSPAN8	7
243	GO:0030195	GO:0030195	negative regulation of blood coagulation	4/174	50/18614	0.00121495	0.0327025	0.0284555	THBS1/ANXA2/CEACAM1/TSPAN8	4
244	GO:0048041	GO:0048041	focal adhesion assembly	5/174	86/18614	0.00127417	0.0339428	0.0295347	THBS1/ITGA2/ACTN1/WDPCP/S100A10	5
245	GO:0033627	GO:0033627	cell adhesion mediated by integrin	5/174	87/18614	0.00134179	0.0353536	0.0307623	ITGA2/EMILIN1/ADAM9/TGFB2/FBN1	5
246	GO:0010634	GO:0010634	positive regulation of epithelial cell migration	7/174	176/18614	0.00135449	0.0353536	0.0307623	THBS1/ITGA2/ADAM9/TGFB2/PFN1/ANXA1/ANXA3	7
247	GO:0030048	GO:0030048	actin filament-based movement	6/174	131/18614	0.00145956	0.0377152	0.0328172	FLNA/MYL6/GSN/TRPM4/MYH14/TPM1	6
248	GO:0006007	GO:0006007	glucose catabolic process	3/174	25/18614	0.00158719	0.0402089	0.034987	PKM/PFKP/ENO3	3
249	GO:0031579	GO:0031579	membrane raft organization	3/174	25/18614	0.00158719	0.0402089	0.034987	ANXA2/GSN/S100A10	3
250	GO:0050819	GO:0050819	negative regulation of coagulation	4/174	54/18614	0.00162077	0.040661	0.0353804	THBS1/ANXA2/CEACAM1/TSPAN8	4
251	GO:0060348	GO:0060348	bone development	8/174	235/18614	0.00168606	0.0418922	0.0364517	MATN1/BGN/ANXA2/FLNA/COMP/TGM2/SERPINH1/FBN1	8
252	GO:0006929	GO:0006929	substrate-dependent cell migration	3/174	26/18614	0.00178197	0.0430338	0.0374451	FN1/ITGA2/ANKS1A	3
253	GO:0010954	GO:0010954	positive regulation of protein processing	3/174	26/18614	0.00178197	0.0430338	0.0374451	ANXA2/GSN/S100A10	3
254	GO:0031639	GO:0031639	plasminogen activation	3/174	26/18614	0.00178197	0.0430338	0.0374451	THBS1/ANXA2/S100A10	3
255	GO:0061041	GO:0061041	regulation of wound healing	6/174	137/18614	0.00183342	0.0438662	0.0381694	THBS1/ANXA2/EMILIN1/CEACAM1/ANXA1/TSPAN8	6
256	GO:0010632	GO:0010632	regulation of epithelial cell migration	9/174	295/18614	0.00187055	0.0443441	0.0385852	THBS1/ITGA2/ADAM9/CEACAM1/SERPINF1/TGFB2/PFN1/ANXA1/ANXA3	9
257	GO:0001706	GO:0001706	endoderm formation	4/174	57/18614	0.00198097	0.0465347	0.0404914	COL12A1/FN1/LAMB3/COL11A1	4
258	GO:0030042	GO:0030042	actin filament depolymerization	4/174	58/18614	0.00211238	0.0491748	0.0427886	CAPG/GSN/WDR1/CFL1	4
259	GO:0090092	GO:0090092	regulation of transmembrane receptor protein serine/threonine kinase signaling pathway	9/174	301/18614	0.00214377	0.0493356	0.0429285	THBS1/LTBP1/EMILIN1/HTRA1/TGFB2/HTRA3/IGSF1/FBN1/ASPN	9
260	GO:0034109	GO:0034109	homotypic cell-cell adhesion	5/174	97/18614	0.00217178	0.0493356	0.0429285	FLNA/COMP/EMILIN1/CEACAM1/CLIC1	5
261	GO:0022604	GO:0022604	regulation of cell morphogenesis	8/174	245/18614	0.0021868	0.0493356	0.0429285	FN1/MYH14/WDPCP/ANXA1/ALDOA/WDR1/TPM1/CFL1	8
262	GO:0006986	GO:0006986	response to unfolded protein	6/174	142/18614	0.00219696	0.0493356	0.0429285	AGR2/THBS1/COMP/ERO1A/SERPINH1/HSF1	6
263	GO:1903319	GO:1903319	positive regulation of protein maturation	3/174	28/18614	0.00221475	0.0493356	0.0429285	ANXA2/GSN/S100A10	3
264	GO:0005201	GO:0005201	extracellular matrix structural constituent	25/173	167/18369	4.35415e-23	1.6328e-20	1.41624e-20	THBS2/POSTN/COL12A1/VCAN/MATN1/FN1/BGN/AEBP1/CTHRC1/THBS1/PRELP/TGFBI/COMP/TNC/LTBP1/MXRA5/EMILIN1/LAMC2/LAMB3/COL11A1/LUM/FMOD/FBN1/ASPN/FBLN1	25
265	GO:0003779	GO:0003779	actin binding	29/173	434/18369	8.8572e-17	1.66073e-14	1.44046e-14	FLNA/PALLD/TAGLN/PLEC/CROCC/CAPG/PDLIM7/CEACAM1/PDLIM3/CALD1/PFN1/ARPC4/GSN/ACTN1/CNN2/FLNB/PDLIM4/FHL3/MYH14/FSCN1/ALDOA/S100A4/WDR1/CNN1/CAP1/TPM1/TPM4/CFL1/ACTR3	29
266	GO:0045296	GO:0045296	cadherin binding	22/173	333/18369	7.73725e-13	9.67157e-11	8.38881e-11	S100P/SFN/ANXA2/FLNA/S100A11/TAGLN2/LDHA/PLEC/CAPG/PKM/PFKP/CALD1/PFN1/CNN2/FLNB/TBC1D10A/FSCN1/OLFM4/YWHAZ/ANXA1/ALDOA/CLIC1	22
267	GO:0005518	GO:0005518	collagen binding	10/173	66/18369	5.66018e-10	4.37589e-08	3.79551e-08	FN1/AEBP1/THBS1/CTSB/TGFBI/COMP/ITGA2/SERPINH1/ADAM9/LUM	10
268	GO:0005200	GO:0005200	structural constituent of cytoskeleton	12/173	111/18369	5.83453e-10	4.37589e-08	3.79551e-08	KRT19/TUBB/ACTBL2/PLEC/CROCC/TUBB4B/ACTA1/TUBA4B/ARPC4/KRT6A/TPM1/ACTR3	12
269	GO:0051015	GO:0051015	actin filament binding	14/173	202/18369	7.47769e-09	4.67355e-07	4.05369e-07	FLNA/PLEC/CAPG/ARPC4/GSN/ACTN1/FLNB/MYH14/FSCN1/WDR1/TPM1/TPM4/CFL1/ACTR3	14
270	GO:0005178	GO:0005178	integrin binding	12/173	151/18369	2.00204e-08	1.07252e-06	9.30272e-07	FN1/THBS1/TGFBI/ISG15/COMP/ITGA2/EMILIN1/ADAM9/ACTN1/TSPAN8/FBN1/FBLN1	12
271	GO:0030021	GO:0030021	extracellular matrix structural constituent conferring compression resistance	6/173	22/18369	4.21251e-08	1.83147e-06	1.58856e-06	VCAN/BGN/PRELP/LUM/FMOD/ASPN	6
272	GO:0050840	GO:0050840	extracellular matrix binding	8/173	55/18369	4.39553e-08	1.83147e-06	1.58856e-06	BGN/LGALS1/THBS1/TGFBI/ITGA2/ADAM9/COL11A1/LGALS3	8
273	GO:0043394	GO:0043394	proteoglycan binding	6/173	36/18369	9.85861e-07	3.69698e-05	3.20664e-05	FN1/THBS1/CTSB/COMP/TNC/ITGA2	6
274	GO:0005539	GO:0005539	glycosaminoglycan binding	12/173	232/18369	2.10395e-06	7.17257e-05	6.22126e-05	THBS2/POSTN/VCAN/FN1/BGN/THBS1/PRELP/COMP/DPYSL3/LAMC2/COL11A1/FBN1	12
275	GO:0043236	GO:0043236	laminin binding	5/173	28/18369	5.76615e-06	0.000180192	0.000156293	LGALS1/THBS1/ITGA2/ADAM9/LGALS3	5
276	GO:0051371	GO:0051371	muscle alpha-actinin binding	4/173	15/18369	9.56533e-06	0.000275923	0.000239327	PALLD/PDLIM7/PDLIM3/PDLIM4	4
277	GO:0048306	GO:0048306	calcium-dependent protein binding	6/173	62/18369	2.54134e-05	0.000635336	0.00055107	S100P/S100A6/ANXA2/S100A11/ANXA1/ANXA3	6
278	GO:0098631	GO:0098631	cell adhesion mediator activity	6/173	62/18369	2.54134e-05	0.000635336	0.00055107	ANXA2/PALLD/S100A11/ITGA2/EMILIN1/ANXA1	6
279	GO:0008201	GO:0008201	heparin binding	9/173	168/18369	3.10668e-05	0.000721862	0.00062612	THBS2/POSTN/FN1/THBS1/PRELP/COMP/LAMC2/COL11A1/FBN1	9
280	GO:0031418	GO:0031418	L-ascorbic acid binding	4/173	20/18369	3.27244e-05	0.000721862	0.00062612	P4HA1/PLOD2/P4HA2/PLOD1	4
281	GO:0008307	GO:0008307	structural constituent of muscle	5/173	42/18369	4.48639e-05	0.000934665	0.000810699	KRT19/MYL6/PLEC/TPM1/TPM4	5
282	GO:1901681	GO:1901681	sulfur compound binding	11/173	269/18369	5.03031e-05	0.000992825	0.000861145	THBS2/POSTN/FN1/THBS1/PRELP/COMP/DPYSL3/ITGA2/LAMC2/COL11A1/FBN1	11
283	GO:0030246	GO:0030246	carbohydrate binding	11/173	273/18369	5.74645e-05	0.00107746	0.000934554	VCAN/LGALS1/P4HA1/LGALS3/CLEC11A/LGALS4/PFKP/PLOD2/P4HA2/ALDOA/PLOD1	11
284	GO:0048029	GO:0048029	monosaccharide binding	6/173	75/18369	7.52491e-05	0.00134373	0.00116551	P4HA1/PFKP/PLOD2/P4HA2/ALDOA/PLOD1	6
285	GO:0002162	GO:0002162	dystroglycan binding	3/173	11/18369	0.000128145	0.00212602	0.00184405	AGR2/PLEC/AGR3	3
286	GO:0051393	GO:0051393	alpha-actinin binding	4/173	28/18369	0.000130396	0.00212602	0.00184405	PALLD/PDLIM7/PDLIM3/PDLIM4	4
287	GO:0004859	GO:0004859	phospholipase inhibitor activity	3/173	12/18369	0.000169678	0.00265122	0.00229958	ANXA2/ANXA1/ANXA3	3
288	GO:0044548	GO:0044548	S100 protein binding	3/173	14/18369	0.000276871	0.00415306	0.00360224	S100A6/ANXA2/S100A11	3
289	GO:0061134	GO:0061134	peptidase regulator activity	9/173	230/18369	0.000339166	0.0047379	0.00410951	FN1/ANXA2/SERPINB5/SERPINH1/TIMP1/GAPDH/SERPINF1/CSTB/FBLN1	9
290	GO:0030280	GO:0030280	structural constituent of skin epidermis	4/173	36/18369	0.000353763	0.0047379	0.00410951	KRT85/KRT7/KRT6A/KRT72	4
291	GO:0042805	GO:0042805	actinin binding	4/173	36/18369	0.000353763	0.0047379	0.00410951	PALLD/PDLIM7/PDLIM3/PDLIM4	4
292	GO:0055102	GO:0055102	lipase inhibitor activity	3/173	16/18369	0.00042009	0.0054322	0.00471172	ANXA2/ANXA1/ANXA3	3
293	GO:0098641	GO:0098641	cadherin binding involved in cell-cell adhesion	3/173	18/18369	0.000603711	0.00754639	0.0065455	ANXA2/S100A11/ANXA1	3
294	GO:0004866	GO:0004866	endopeptidase inhibitor activity	7/173	173/18369	0.00127953	0.0154782	0.0134253	ANXA2/SERPINB5/SERPINH1/TIMP1/GAPDH/SERPINF1/CSTB	7
295	GO:0098632	GO:0098632	cell-cell adhesion mediator activity	4/173	51/18369	0.00134496	0.0157612	0.0136708	ANXA2/PALLD/S100A11/ANXA1	4
296	GO:0005227	GO:0005227	calcium activated cation channel activity	3/173	24/18369	0.00143659	0.0159535	0.0138376	ANO1/TRPM4/TMEM63A	3
297	GO:0005544	GO:0005544	calcium-dependent phospholipid binding	4/173	52/18369	0.00144645	0.0159535	0.0138376	ANXA10/ANXA2/ANXA1/ANXA3	4
298	GO:0030414	GO:0030414	peptidase inhibitor activity	7/173	180/18369	0.00160691	0.0172169	0.0149334	ANXA2/SERPINB5/SERPINH1/TIMP1/GAPDH/SERPINF1/CSTB	7
299	GO:0051213	GO:0051213	dioxygenase activity	5/173	91/18369	0.00169288	0.0176342	0.0152953	P4HA1/PLOD2/P4HA2/ETHE1/PLOD1	5
300	GO:0004190	GO:0004190	aspartic-type endopeptidase activity	3/173	26/18369	0.00182013	0.0184472	0.0160006	CTSE/SPPL2A/CTSD	3
301	GO:0061135	GO:0061135	endopeptidase regulator activity	7/173	187/18369	0.00199614	0.0195536	0.0169601	ANXA2/SERPINB5/SERPINH1/TIMP1/GAPDH/SERPINF1/CSTB	7
302	GO:0070001	GO:0070001	aspartic-type peptidase activity	3/173	27/18369	0.00203357	0.0195536	0.0169601	CTSE/SPPL2A/CTSD	3
303	GO:0016706	GO:0016706	2-oxoglutarate-dependent dioxygenase activity	4/173	58/18369	0.00216988	0.0200073	0.0173537	P4HA1/PLOD2/P4HA2/PLOD1	4
304	GO:0004857	GO:0004857	enzyme inhibitor activity	10/173	359/18369	0.00218746	0.0200073	0.0173537	ANXA2/SERPINB5/SERPINH1/TIMP1/GAPDH/LGALS3/SERPINF1/CSTB/ANXA1/ANXA3	10
305	GO:0005516	GO:0005516	calmodulin binding	7/173	200/18369	0.00290898	0.0259731	0.0225282	AEBP1/CEACAM1/CALD1/CNN2/TRPM4/MYH14/CNN1	7
306	GO:0030023	GO:0030023	extracellular matrix constituent conferring elasticity	2/173	10/18369	0.00377628	0.0321842	0.0279156	EMILIN1/FBN1	2
307	GO:0034987	GO:0034987	immunoglobulin receptor binding	2/173	10/18369	0.00377628	0.0321842	0.0279156	FLNA/IGHG1	2
308	GO:0097718	GO:0097718	disordered domain specific binding	3/173	36/18369	0.00466588	0.0388824	0.0337253	FN1/RRM1/GAPDH	3
309	GO:0031543	GO:0031543	peptidyl-proline dioxygenase activity	2/173	12/18369	0.00547044	0.0436471	0.0378581	P4HA1/P4HA2	2
310	GO:0097493	GO:0097493	structural molecule activity conferring elasticity	2/173	12/18369	0.00547044	0.0436471	0.0378581	EMILIN1/FBN1	2

## Sheet: Tumour_vs_Normal_down
Column1	Unnamed: 0	ID	Description	GeneRatio	BgRatio	pvalue	p.adjust	qvalue	geneID	Count
0	hsa04972	hsa04972	Pancreatic secretion	19/125	102/8621	2.11038e-16	4.17856e-14	3.88755e-14	CPA2/CELA3B/CFTR/SLC4A4/CTRL/PNLIPRP1/CELA2B/AMY2B/PRSS3/CELA3A/CELA2A/CPB1/PNLIP/PNLIPRP2/CEL/CPA1/AMY2A/PRSS1/PRSS2	19
1	hsa00260	hsa00260	Glycine, serine and threonine metabolism	10/125	40/8621	1.67647e-10	1.6597e-08	1.54411e-08	BPGM/GAMT/AMT/SARDH/GNMT/PHGDH/CTH/GCAT/PSAT1/GATM	10
2	hsa04974	hsa04974	Protein digestion and absorption	12/125	103/8621	2.54033e-08	1.67662e-06	1.55985e-06	CPA2/COL6A6/CELA3B/CTRL/CELA2B/PRSS3/CELA3A/CELA2A/CPB1/CPA1/PRSS1/PRSS2	12
3	hsa00280	hsa00280	Valine, leucine and isoleucine degradation	8/125	48/8621	3.62133e-07	1.79256e-05	1.66772e-05	ACADSB/MCEE/AOX1/ALDH6A1/BCAT2/ACAT1/MCCC1/ABAT	8
4	hsa04975	hsa04975	Fat digestion and absorption	7/125	43/8621	2.37809e-06	9.41724e-05	8.76139e-05	ACAT1/CD36/PNLIPRP1/CLPS/PNLIP/PNLIPRP2/CEL	7
5	hsa00270	hsa00270	Cysteine and methionine metabolism	6/125	52/8621	9.71919e-05	0.00320733	0.00298396	MAT1A/BCAT2/GNMT/PHGDH/CTH/PSAT1	6
6	hsa01230	hsa01230	Biosynthesis of amino acids	6/125	75/8621	0.000732879	0.02073	0.0192863	MAT1A/BCAT2/PHGDH/ASNS/CTH/PSAT1	6
7	hsa00630	hsa00630	Glyoxylate and dicarboxylate metabolism	4/125	30/8621	0.000862098	0.0213369	0.0198509	MCEE/HOGA1/ACAT1/AMT	4
8	hsa01200	hsa01200	Carbon metabolism	7/125	115/8621	0.00136636	0.0300598	0.0279664	MCEE/ALDH6A1/ACAT1/AMT/PHGDH/RGN/PSAT1	7
9	GO:0005833	GO:0005833	hemoglobin complex	5/210	12/19518	1.02405e-07	3.16432e-05	2.96436e-05	HBE1/HBD/HBG2/AHSP/HBG1	5
10	GO:0031838	GO:0031838	haptoglobin-hemoglobin complex	4/210	11/19518	4.05086e-06	0.000625857	0.000586308	HBE1/HBD/HBG2/HBG1	4
11	GO:0005759	GO:0005759	mitochondrial matrix	17/210	484/19518	2.04864e-05	0.0021101	0.00197676	MRPS11/ACADSB/MCEE/HOGA1/ALDH6A1/BCAT2/MTHFS/PPIF/ACAT1/NUDT9/AMT/SARDH/ACADL/ALDH1L2/MCCC1/MRM3/ABAT	17
12	GO:0016324	GO:0016324	apical plasma membrane	13/210	381/19518	0.000259933	0.0200798	0.0188109	IGFBP2/AQP1/ITGB3/SLC43A1/SORBS2/CFTR/CDHR5/NOD1/CD36/SLC39A14/DSG1/CTSK/GP2	13
13	GO:0045177	GO:0045177	apical part of cell	14/210	446/19518	0.000353622	0.0218538	0.0204728	MYO5B/IGFBP2/AQP1/ITGB3/SLC43A1/SORBS2/CFTR/CDHR5/NOD1/CD36/SLC39A14/DSG1/CTSK/GP2	14
14	GO:0031092	GO:0031092	platelet alpha granule membrane	3/210	17/19518	0.000746953	0.0384681	0.0360372	ITGB3/CD36/SNCA	3
15	GO:0030863	GO:0030863	cortical cytoskeleton	6/210	104/19518	0.000913294	0.0403154	0.0377678	DMTN/EPB41/EPB42/SPTA1/SPTB/SLC4A1	6
16	R-HSA-8935690	R-HSA-8935690	Digestion	6/145	22/10955	3.03736e-07	0.000166751	0.000165296	PNLIPRP1/CLPS/AMY2B/PNLIP/PNLIPRP2/AMY2A	6
17	R-HSA-8963743	R-HSA-8963743	Digestion and absorption	6/145	27/10955	1.14103e-06	0.000258838	0.00025658	PNLIPRP1/CLPS/AMY2B/PNLIP/PNLIPRP2/AMY2A	6
18	R-HSA-196854	R-HSA-196854	Metabolism of vitamins and cofactors	13/145	191/10955	1.41442e-06	0.000258838	0.00025658	APOC2/AOX1/GPHN/COQ9/APOM/MTHFS/CYB5A/ALDH1L2/MCCC1/CLPS/PRSS3/PNLIP/PRSS1	13
19	R-HSA-71291	R-HSA-71291	Metabolism of amino acids and derivatives	18/145	376/10955	2.24699e-06	0.0003084	0.000305709	ACADSB/RPS27L/HOGA1/MAT1A/ALDH6A1/BCAT2/ACAT1/GAMT/AMT/SARDH/GNMT/MCCC1/PHGDH/ASNS/CTH/GCAT/PSAT1/GATM	18
20	R-HSA-70895	R-HSA-70895	Branched-chain amino acid catabolism	5/145	21/10955	6.50355e-06	0.00071409	0.00070786	ACADSB/ALDH6A1/BCAT2/ACAT1/MCCC1	5
21	R-HSA-196849	R-HSA-196849	Metabolism of water-soluble vitamins and cofactors	8/145	124/10955	0.000234584	0.0214644	0.0212772	AOX1/GPHN/MTHFS/CYB5A/ALDH1L2/MCCC1/PRSS3/PRSS1	8
22	R-HSA-1237044	R-HSA-1237044	Erythrocytes take up carbon dioxide and release oxygen	3/145	13/10955	0.00058937	0.0404455	0.0400927	AQP1/CA1/SLC4A1	3
23	R-HSA-1480926	R-HSA-1480926	O2/CO2 exchange in erythrocytes	3/145	13/10955	0.00058937	0.0404455	0.0400927	AQP1/CA1/SLC4A1	3
24	R-HSA-445095	R-HSA-445095	Interaction between L1 and Ankyrins	4/145	31/10955	0.000701689	0.042803	0.0424296	NRCAM/SPTA1/SPTB/ANK1	4
25	GO:1901605	GO:1901605	alpha-amino acid metabolic process	17/207	206/18614	1.53773e-10	4.23644e-07	3.8945e-07	ACADSB/HOGA1/MAT1A/ALDH6A1/BCAT2/GGT1/MTHFS/ACAT1/AMT/SARDH/GNMT/MCCC1/PHGDH/ASNS/CTH/GCAT/PSAT1	17
26	GO:0006520	GO:0006520	amino acid metabolic process	19/207	290/18614	6.45047e-10	8.88553e-07	8.16834e-07	ACADSB/HOGA1/MAT1A/ALDH6A1/BCAT2/GGT1/MTHFS/ALDH1A1/ACAT1/AMT/SARDH/GNMT/MCCC1/PHGDH/ASNS/CTH/GCAT/PSAT1/ABAT	19
27	GO:0007586	GO:0007586	digestion	13/207	139/18614	5.19508e-09	4.77081e-06	4.38574e-06	EPB41/AQP1/PBLD/CD36/CLPS/PRSS3/SPINK1/PNLIP/PNLIPRP2/CEL/AMY2A/PRSS1/PRSS2	13
28	GO:0019755	GO:0019755	one-carbon compound transport	9/207	55/18614	8.92757e-09	6.14886e-06	5.65256e-06	AQP1/HBE1/CFTR/HBD/HBG2/SLC4A4/HBG1/SLC39A14/SLC4A1	9
29	GO:0016054	GO:0016054	organic acid catabolic process	16/207	250/18614	2.1255e-08	9.75961e-06	8.97187e-06	ACADSB/MCEE/HOGA1/MAT1A/CRAT/ALDH6A1/BCAT2/MTHFS/ACAT1/AMT/SARDH/ACADL/ALDH1L2/MCCC1/GCAT/ABAT	16
30	GO:0046395	GO:0046395	carboxylic acid catabolic process	16/207	250/18614	2.1255e-08	9.75961e-06	8.97187e-06	ACADSB/MCEE/HOGA1/MAT1A/CRAT/ALDH6A1/BCAT2/MTHFS/ACAT1/AMT/SARDH/ACADL/ALDH1L2/MCCC1/GCAT/ABAT	16
31	GO:0009063	GO:0009063	amino acid catabolic process	11/207	113/18614	5.32547e-08	2.09595e-05	1.92678e-05	ACADSB/HOGA1/MAT1A/ALDH6A1/BCAT2/ACAT1/AMT/SARDH/MCCC1/GCAT/ABAT	11
32	GO:1901606	GO:1901606	alpha-amino acid catabolic process	10/207	93/18614	8.427e-08	2.90205e-05	2.66781e-05	ACADSB/HOGA1/MAT1A/ALDH6A1/BCAT2/ACAT1/AMT/SARDH/MCCC1/GCAT	10
33	GO:0015669	GO:0015669	gas transport	6/207	22/18614	1.13144e-07	3.46347e-05	3.18392e-05	AQP1/HBE1/BPGM/HBD/HBG2/HBG1	6
34	GO:0015670	GO:0015670	carbon dioxide transport	5/207	14/18614	2.9904e-07	8.23856e-05	7.57359e-05	AQP1/HBE1/HBD/HBG2/HBG1	5
35	GO:0015671	GO:0015671	oxygen transport	5/207	16/18614	6.40725e-07	0.000160472	0.00014752	HBE1/BPGM/HBD/HBG2/HBG1	5
36	GO:0046394	GO:0046394	carboxylic acid biosynthetic process	16/207	328/18614	8.62692e-07	0.00019806	0.000182073	APOC2/OXSM/HOGA1/BCAT2/GGT1/ALDH1A1/GAMT/ACADL/PHGDH/RGN/ASNS/CTH/PSAT1/DHRS9/ABAT/GATM	16
37	GO:0016053	GO:0016053	organic acid biosynthetic process	16/207	331/18614	9.72557e-07	0.000206107	0.000189471	APOC2/OXSM/HOGA1/BCAT2/GGT1/ALDH1A1/GAMT/ACADL/PHGDH/RGN/ASNS/CTH/PSAT1/DHRS9/ABAT/GATM	16
38	GO:0006575	GO:0006575	cellular modified amino acid metabolic process	10/207	124/18614	1.26245e-06	0.000248432	0.00022838	HOGA1/CRAT/MTHFS/GAMT/SARDH/ACADL/GNMT/ALDH1L2/CTSK/GATM	10
39	GO:0044282	GO:0044282	small molecule catabolic process	17/207	388/18614	1.70544e-06	0.000313233	0.00028795	ACADSB/MCEE/HOGA1/MAT1A/CRAT/ALDH6A1/BCAT2/MTHFS/ACAT1/AMT/SARDH/ACADL/ALDH1L2/MCCC1/GCAT/ABAT/IMPA2	17
40	GO:0008652	GO:0008652	amino acid biosynthetic process	8/207	78/18614	2.45857e-06	0.000423335	0.000389166	BCAT2/GGT1/ALDH1A1/PHGDH/ASNS/CTH/PSAT1/ABAT	8
41	GO:0009083	GO:0009083	branched-chain amino acid catabolic process	5/207	21/18614	2.8527e-06	0.000462305	0.000424991	ACADSB/ALDH6A1/BCAT2/ACAT1/MCCC1	5
42	GO:0044241	GO:0044241	lipid digestion	5/207	22/18614	3.65845e-06	0.000559946	0.000514751	AQP1/CD36/PNLIP/PNLIPRP2/CEL	5
43	GO:0009081	GO:0009081	branched-chain amino acid metabolic process	5/207	27/18614	1.07193e-05	0.0015543	0.00142884	ACADSB/ALDH6A1/BCAT2/ACAT1/MCCC1	5
44	GO:0042744	GO:0042744	hydrogen peroxide catabolic process	5/207	30/18614	1.84156e-05	0.00253675	0.00233199	HBE1/HBD/HBG2/HBG1/SNCA	5
45	GO:0042572	GO:0042572	retinol metabolic process	6/207	53/18614	2.61283e-05	0.00342779	0.00315111	ADH1B/LIPE/ALDH1A1/DHRS9/PNLIP/CEL	6
46	GO:0006631	GO:0006631	fatty acid metabolic process	15/207	394/18614	3.67377e-05	0.00460056	0.00422923	APOC2/ACADSB/ECHDC3/MCEE/OXSM/PLA2G4D/CRAT/GGT1/ACAT1/EPHX1/ACADL/ALDH1L2/CD36/RGN/SNCA	15
47	GO:0020027	GO:0020027	hemoglobin metabolic process	4/207	18/18614	4.02297e-05	0.00481881	0.00442987	EPB42/ABCB10/AHSP/INHBA	4
48	GO:0010038	GO:0010038	response to metal ion	14/207	367/18614	6.55938e-05	0.00752962	0.00692188	DMTN/IGFBP2/GPHN/EIF2B5/AQP1/PPIF/TTN/KMT2A/TFR2/FABP4/SNCA/ABAT/IMPA2/CPA1	14
49	GO:0048821	GO:0048821	erythrocyte development	5/207	39/18614	6.85968e-05	0.00755937	0.00694922	DMTN/EPB42/BPGM/ABCB10/SLC4A1	5
50	GO:0009070	GO:0009070	serine family amino acid biosynthetic process	4/207	21/18614	7.66524e-05	0.00792752	0.00728766	GGT1/PHGDH/CTH/PSAT1	4
51	GO:0009069	GO:0009069	serine family amino acid metabolic process	5/207	40/18614	7.76926e-05	0.00792752	0.00728766	GGT1/AMT/PHGDH/CTH/PSAT1	5
52	GO:0016042	GO:0016042	lipid catabolic process	13/207	330/18614	8.68582e-05	0.00854623	0.00785643	APOC2/MCEE/PLA2G4D/CRAT/LIPE/ACAT1/ACADL/ALDH1L2/PNLIPRP1/CLPS/PNLIP/PNLIPRP2/CEL	13
53	GO:0042219	GO:0042219	cellular modified amino acid catabolic process	4/207	23/18614	0.00011145	0.0105878	0.00973319	HOGA1/MTHFS/SARDH/ACADL	4
54	GO:1901607	GO:1901607	alpha-amino acid biosynthetic process	6/207	70/18614	0.000127576	0.0117157	0.0107701	BCAT2/GGT1/PHGDH/ASNS/CTH/PSAT1	6
55	GO:0006730	GO:0006730	one-carbon metabolic process	4/207	24/18614	0.000132581	0.0117826	0.0108315	MAT1A/MTHFS/GNMT/ALDH1L2	4
56	GO:0051342	GO:0051342	regulation of cyclic-nucleotide phosphodiesterase activity	3/207	10/18614	0.000153556	0.0130625	0.0120082	EGLN1/RGN/SLC39A14	3
57	GO:0010226	GO:0010226	response to lithium ion	4/207	25/18614	0.000156466	0.0130625	0.0120082	IGFBP2/EIF2B5/FABP4/IMPA2	4
58	GO:0009066	GO:0009066	aspartate family amino acid metabolic process	5/207	47/18614	0.000170047	0.0137788	0.0126667	MAT1A/GNMT/PHGDH/ASNS/GCAT	5
59	GO:0022600	GO:0022600	digestive system process	7/207	107/18614	0.000193654	0.0146606	0.0134773	EPB41/AQP1/PBLD/CD36/SPINK1/PNLIP/CEL	7
60	GO:0034308	GO:0034308	primary alcohol metabolic process	7/207	107/18614	0.000193654	0.0146606	0.0134773	ADH1B/LIPE/ALDH1A1/GPD1/DHRS9/PNLIP/CEL	7
61	GO:0044242	GO:0044242	cellular lipid catabolic process	10/207	222/18614	0.000196894	0.0146606	0.0134773	APOC2/MCEE/PLA2G4D/CRAT/LIPE/ACAT1/ACADL/ALDH1L2/PNLIPRP2/CEL	10
62	GO:0050878	GO:0050878	regulation of body fluid levels	13/207	361/18614	0.000211018	0.0152988	0.014064	FUNDC2/DMTN/MYO5B/AQP1/ITGB3/CFTR/CD36/SLC4A1/ABAT/PLAU/CELA2A/SPINK1/CEL	13
63	GO:1990748	GO:1990748	cellular detoxification	7/207	115/18614	0.000301973	0.0213317	0.0196099	APOM/HBE1/ALDH1A1/HBD/HBG2/HBG1/CD36	7
64	GO:0015701	GO:0015701	bicarbonate transport	4/207	30/18614	0.000324542	0.0223529	0.0205487	CFTR/SLC4A4/SLC39A14/SLC4A1	4
65	GO:0061515	GO:0061515	myeloid cell development	6/207	84/18614	0.000347732	0.022993	0.0211371	DMTN/EPB42/NOTCH2/BPGM/ABCB10/SLC4A1	6
66	GO:0030157	GO:0030157	pancreatic juice secretion	3/207	13/18614	0.00035706	0.022993	0.0211371	AQP1/SPINK1/CEL	3
67	GO:0042743	GO:0042743	hydrogen peroxide metabolic process	5/207	55/18614	0.000358874	0.022993	0.0211371	HBE1/HBD/HBG2/HBG1/SNCA	5
68	GO:0001523	GO:0001523	retinoid metabolic process	6/207	85/18614	0.000370722	0.0232123	0.0213387	ADH1B/LIPE/ALDH1A1/DHRS9/PNLIP/CEL	6
69	GO:0120254	GO:0120254	olefinic compound metabolic process	8/207	158/18614	0.000395657	0.024223	0.0222679	ADH1B/LIPE/ALDH1A1/EPHX1/EPHX2/DHRS9/PNLIP/CEL	8
70	GO:0016101	GO:0016101	diterpenoid metabolic process	6/207	88/18614	0.00044689	0.0262859	0.0241643	ADH1B/LIPE/ALDH1A1/DHRS9/PNLIP/CEL	6
71	GO:0006767	GO:0006767	water-soluble vitamin metabolic process	5/207	58/18614	0.000460132	0.0262859	0.0241643	MTHFS/ALDH1L2/MCCC1/RGN/PSAT1	5
72	GO:0000096	GO:0000096	sulfur amino acid metabolic process	4/207	33/18614	0.000472129	0.0262859	0.0241643	MAT1A/GGT1/GNMT/CTH	4
73	GO:0030301	GO:0030301	cholesterol transport	7/207	124/18614	0.000477058	0.0262859	0.0241643	APOC2/APOM/CFTR/CD36/ABCA12/PNLIP/CEL	7
74	GO:0097237	GO:0097237	cellular response to toxic substance	7/207	124/18614	0.000477058	0.0262859	0.0241643	APOM/HBE1/ALDH1A1/HBD/HBG2/HBG1/CD36	7
75	GO:0015850	GO:0015850	organic hydroxy compound transport	11/207	296/18614	0.000497216	0.0268594	0.0246915	APOC2/AQP1/ITGB3/APOM/CFTR/CD36/SNCA/ABCA12/ABAT/PNLIP/CEL	11
76	GO:0019730	GO:0019730	antimicrobial humoral response	7/207	126/18614	0.000525209	0.027826	0.02558	REG1A/REG1B/PPBP/REG3G/CXCL5/PRSS3/PRSS2	7
77	GO:0010838	GO:0010838	positive regulation of keratinocyte proliferation	3/207	15/18614	0.000558798	0.028509	0.026208	CRNN/NOTCH2/REG3G	3
78	GO:0046459	GO:0046459	short-chain fatty acid metabolic process	3/207	15/18614	0.000558798	0.028509	0.026208	MCEE/OXSM/CRAT	3
79	GO:1900542	GO:1900542	regulation of purine nucleotide metabolic process	6/207	93/18614	0.000600389	0.030074	0.0276466	NDUFC2/SLC4A4/GPD1/BEND3/SNCA/SLC4A1	6
80	GO:0048872	GO:0048872	homeostasis of number of cells	11/207	304/18614	0.000620516	0.0301849	0.0277486	DMTN/EPB42/BPGM/SPTA1/ABCB10/AHSP/KMT2A/BCR/SLC4A1/LGALS2/INHBA	11
81	GO:0030218	GO:0030218	erythrocyte differentiation	7/207	130/18614	0.0006331	0.0301849	0.0277486	DMTN/EPB42/BPGM/ABCB10/AHSP/SLC4A1/INHBA	7
82	GO:0006140	GO:0006140	regulation of nucleotide metabolic process	6/207	94/18614	0.000635472	0.0301849	0.0277486	NDUFC2/SLC4A4/GPD1/BEND3/SNCA/SLC4A1	6
83	GO:1903580	GO:1903580	positive regulation of ATP metabolic process	4/207	36/18614	0.000662175	0.0309202	0.0284245	NDUFC2/SLC4A4/GPD1/BEND3	4
84	GO:0031638	GO:0031638	zymogen activation	5/207	63/18614	0.000674868	0.0309877	0.0284865	GGT1/OMA1/KLK1/PLAU/PRSS3	5
85	GO:1901136	GO:1901136	carbohydrate derivative catabolic process	8/207	175/18614	0.000777242	0.0351033	0.03227	HOGA1/BPGM/ALDH1A1/ACAT1/NUDT9/GPD1/FBXO44/PNLIPRP2	8
86	GO:0120162	GO:0120162	positive regulation of cold-induced thermogenesis	6/207	98/18614	0.000791971	0.0351916	0.0323511	CNOT3/OMA1/ACADL/CD36/FABP4/GATM	6
87	GO:0010763	GO:0010763	positive regulation of fibroblast migration	3/207	17/18614	0.00082154	0.0352474	0.0324024	DMTN/AQP1/ITGB3	3
88	GO:0006721	GO:0006721	terpenoid metabolic process	6/207	99/18614	0.000835379	0.0352474	0.0324024	ADH1B/LIPE/ALDH1A1/DHRS9/PNLIP/CEL	6
89	GO:0098869	GO:0098869	cellular oxidant detoxification	6/207	99/18614	0.000835379	0.0352474	0.0324024	APOM/HBE1/HBD/HBG2/HBG1/CD36	6
90	GO:0006066	GO:0006066	alcohol metabolic process	12/207	366/18614	0.000844402	0.0352474	0.0324024	ADH1B/LIPE/ALDH1A1/CFTR/GPD1/EPHX2/ACADL/DHRS9/SNCA/IMPA2/PNLIP/CEL	12
91	GO:0001659	GO:0001659	temperature homeostasis	8/207	179/18614	0.000900194	0.0365188	0.0335712	CNOT3/ALDH1A1/OMA1/ACADL/CD36/FABP4/ABAT/GATM	8
92	GO:0015918	GO:0015918	sterol transport	7/207	138/18614	0.000901372	0.0365188	0.0335712	APOC2/APOM/CFTR/CD36/ABCA12/PNLIP/CEL	7
93	GO:0006790	GO:0006790	sulfur compound metabolic process	11/207	319/18614	0.000920661	0.0367597	0.0337927	MCEE/OXSM/MAT1A/TPST2/GGT1/ACAT1/GNMT/MCCC1/PHGDH/CTH/SNCA	11
94	GO:0034101	GO:0034101	erythrocyte homeostasis	7/207	139/18614	0.000940388	0.037011	0.0340237	DMTN/EPB42/BPGM/ABCB10/AHSP/SLC4A1/INHBA	7
95	GO:0030299	GO:0030299	intestinal cholesterol absorption	3/207	18/18614	0.000977802	0.0379415	0.034879	CD36/PNLIP/CEL	3
96	GO:0050892	GO:0050892	intestinal absorption	4/207	41/18614	0.00109015	0.0417134	0.0383465	EPB41/CD36/PNLIP/CEL	4
97	GO:0098754	GO:0098754	detoxification	7/207	144/18614	0.00115588	0.0436226	0.0401016	APOM/HBE1/ALDH1A1/HBD/HBG2/HBG1/CD36	7
98	GO:0045981	GO:0045981	positive regulation of nucleotide metabolic process	4/207	42/18614	0.00119452	0.0438787	0.040337	NDUFC2/SLC4A4/GPD1/BEND3	4
99	GO:1900544	GO:1900544	positive regulation of purine nucleotide metabolic process	4/207	42/18614	0.00119452	0.0438787	0.040337	NDUFC2/SLC4A4/GPD1/BEND3	4
100	GO:0062012	GO:0062012	regulation of small molecule metabolic process	11/207	331/18614	0.00123968	0.0448026	0.0411864	APOC2/NDUFC2/SLC4A4/GPD1/EPHX2/ACADL/GNMT/RGN/BEND3/SNCA/SLC4A1	11
101	GO:0062013	GO:0062013	positive regulation of small molecule metabolic process	7/207	146/18614	0.0012522	0.0448026	0.0411864	APOC2/NDUFC2/SLC4A4/GPD1/RGN/BEND3/SNCA	7
102	GO:0120161	GO:0120161	regulation of cold-induced thermogenesis	7/207	147/18614	0.00130265	0.0460104	0.0422967	CNOT3/ALDH1A1/OMA1/ACADL/CD36/FABP4/GATM	7
103	GO:0106106	GO:0106106	cold-induced thermogenesis	7/207	148/18614	0.00135469	0.0472426	0.0434294	CNOT3/ALDH1A1/OMA1/ACADL/CD36/FABP4/GATM	7
104	GO:0072593	GO:0072593	reactive oxygen species metabolic process	9/207	237/18614	0.00137859	0.0474751	0.0436431	NDUFC2/HBE1/HBD/HBG2/AATF/HBG1/BCR/CD36/SNCA	9
105	GO:1903578	GO:1903578	regulation of ATP metabolic process	5/207	74/18614	0.0014016	0.0476717	0.0438239	NDUFC2/SLC4A4/GPD1/BEND3/SLC4A1	5
106	GO:0009150	GO:0009150	purine ribonucleotide metabolic process	13/207	445/18614	0.00148164	0.0497796	0.0457616	MCEE/OXSM/NDUFC2/TPST2/BPGM/ACAT1/NUDT9/SLC4A4/GPD1/BEND3/SNCA/SLC4A1/NME2P1	13
107	WP2525	WP2525	Trans sulfuration one carbon metabolism and related pathways	8/111	68/8360	2.85849e-06	0.000780367	0.000737189	MAT1A/BCAT2/AMT/SARDH/GNMT/PHGDH/CTH/PSAT1	8
108	WP5355	WP5355	Metabolic Epileptic Disorders	8/111	92/8360	2.765e-05	0.00377422	0.00356539	GPHN/ACAT1/GAMT/AMT/PHGDH/CTH/PSAT1/GATM	8
109	WP4686	WP4686	Leucine isoleucine and valine metabolism	4/111	23/8360	0.000214553	0.0195243	0.018444	ACADSB/ALDH6A1/BCAT2/ACAT1	4
110	WP4292	WP4292	Methionine metabolism leading to sulfur amino acids and related disorders	3/111	13/8360	0.000591362	0.035565	0.0335972	MAT1A/GNMT/CTH	3
111	WP3940	WP3940	One carbon metabolism and related pathways	5/111	53/8360	0.000651374	0.035565	0.0335972	MAT1A/BCAT2/SARDH/GNMT/CTH	5
112	WP143	WP143	Fatty acid beta oxidation	4/111	34/8360	0.00100429	0.0456951	0.0431668	CRAT/LIPE/ACAT1/ACADL	4
113	GO:0004252	GO:0004252	serine-type endopeptidase activity	14/209	170/18369	9.23402e-09	4.56161e-06	3.84913e-06	HPR/CELA3B/SEC11C/CTRL/KLK1/CELA2B/CTSK/CTRC/PLAU/PRSS3/CELA3A/CELA2A/PRSS1/PRSS2	14
114	GO:0008236	GO:0008236	serine-type peptidase activity	14/209	190/18369	3.8094e-08	8.15311e-06	6.87967e-06	HPR/CELA3B/SEC11C/CTRL/KLK1/CELA2B/CTSK/CTRC/PLAU/PRSS3/CELA3A/CELA2A/PRSS1/PRSS2	14
115	GO:0017171	GO:0017171	serine hydrolase activity	14/209	194/18369	4.95128e-08	8.15311e-06	6.87967e-06	HPR/CELA3B/SEC11C/CTRL/KLK1/CELA2B/CTSK/CTRC/PLAU/PRSS3/CELA3A/CELA2A/PRSS1/PRSS2	14
116	GO:0031720	GO:0031720	haptoglobin binding	4/209	10/18369	3.24124e-06	0.000400294	0.000337772	HBE1/HBD/HBG2/HBG1	4
117	GO:0004806	GO:0004806	triglyceride lipase activity	5/209	23/18369	5.17627e-06	0.000511416	0.000431538	LIPE/PNLIPRP1/PNLIP/PNLIPRP2/CEL	5
118	GO:0016853	GO:0016853	isomerase activity	10/209	154/18369	1.08398e-05	0.000892478	0.000753082	MCEE/ITGB3/PPIF/FKBP11/BPGM/CRELD2/CFTR/PBLD/DHRS9/PDIA2	10
119	GO:0005344	GO:0005344	oxygen carrier activity	4/209	14/18369	1.49067e-05	0.00105199	0.00088768	HBE1/HBD/HBG2/HBG1	4
120	GO:0070492	GO:0070492	oligosaccharide binding	4/209	15/18369	2.01465e-05	0.00124404	0.00104974	REG1A/REG1B/REG3G/ITLN1	4
121	GO:0004175	GO:0004175	endopeptidase activity	16/209	428/18369	3.3092e-05	0.00181638	0.00153268	HPR/ADAMTS1/CELA3B/SEC11C/OMA1/CTRL/KLK1/CELA2B/CTSK/CTRC/PLAU/PRSS3/CELA3A/CELA2A/PRSS1/PRSS2	16
122	GO:0042834	GO:0042834	peptidoglycan binding	4/209	18/18369	4.39691e-05	0.00217207	0.00183282	REG1A/REG1B/REG3G/NOD1	4
123	GO:0019842	GO:0019842	vitamin binding	9/209	150/18369	5.59175e-05	0.00251121	0.00211898	RBP7/MTHFS/EGLN1/GNMT/MCCC1/CTH/GCAT/PSAT1/ABAT	9
124	GO:0052689	GO:0052689	carboxylic ester hydrolase activity	8/209	133/18369	0.00014265	0.00549966	0.00464067	PLA2G4D/LIPE/CA1/RGN/PNLIPRP1/PNLIP/PNLIPRP2/CEL	8
125	GO:0015106	GO:0015106	bicarbonate transmembrane transporter activity	4/209	24/18369	0.000144728	0.00549966	0.00464067	CFTR/SLC4A4/SLC39A14/SLC4A1	4
126	GO:0043177	GO:0043177	organic acid binding	10/209	212/18369	0.000162823	0.00562392	0.00474552	RBP7/MTHFS/HBE1/HBD/HBG2/EGLN1/GNMT/HBG1/MCCC1/FABP4	10
127	GO:0008483	GO:0008483	transaminase activity	4/209	25/18369	0.000170767	0.00562392	0.00474552	BCAT2/AMT/PSAT1/ABAT	4
128	GO:0004180	GO:0004180	carboxypeptidase activity	5/209	47/18369	0.000189048	0.00581252	0.00490466	CPA2/MINDY1/CPA5/CPB1/CPA1	5
129	GO:0016769	GO:0016769	transferase activity, transferring nitrogenous groups	4/209	26/18369	0.000200026	0.00581252	0.00490466	BCAT2/AMT/PSAT1/ABAT	4
130	GO:0005200	GO:0005200	structural constituent of cytoskeleton	7/209	111/18369	0.000278996	0.00765688	0.00646095	KRT16/EPB41/EPB42/SORBS2/SPTA1/SPTB/ANK1	7
131	GO:0004181	GO:0004181	metallocarboxypeptidase activity	4/209	31/18369	0.000402674	0.0104695	0.0088343	CPA2/CPA5/CPB1/CPA1	4
132	GO:0019825	GO:0019825	oxygen binding	4/209	39/18369	0.000980458	0.0234509	0.0197881	HBE1/HBD/HBG2/HBG1	4
133	GO:0003756	GO:0003756	protein disulfide isomerase activity	3/209	18/18369	0.00104437	0.0234509	0.0197881	ITGB3/CRELD2/PDIA2	3
134	GO:0016864	GO:0016864	intramolecular oxidoreductase activity, transposing S-S bonds	3/209	18/18369	0.00104437	0.0234509	0.0197881	ITGB3/CRELD2/PDIA2	3
135	GO:0030506	GO:0030506	ankyrin binding	3/209	19/18369	0.00122984	0.0264149	0.0222891	NRCAM/SPTB/SLC4A1	3
136	GO:0043028	GO:0043028	cysteine-type endopeptidase regulator activity involved in apoptotic process	4/209	43/18369	0.00141988	0.0280569	0.0236747	RPS27L/NOD1/CTSK/SNCA	4
137	GO:0048156	GO:0048156	tau protein binding	4/209	43/18369	0.00141988	0.0280569	0.0236747	MAP2/AATF/S100B/SNCA	4
138	GO:0008656	GO:0008656	cysteine-type endopeptidase activator activity involved in apoptotic process	3/209	21/18369	0.00165999	0.0315397	0.0266135	RPS27L/NOD1/CTSK	3
139	GO:0016903	GO:0016903	oxidoreductase activity, acting on the aldehyde or oxo group of donors	4/209	48/18369	0.0021419	0.0391889	0.033068	AOX1/ALDH6A1/ALDH1A1/ALDH1L2	4
140	GO:0016209	GO:0016209	antioxidant activity	5/209	82/18369	0.00243959	0.041966	0.0354113	APOM/HBE1/HBD/HBG2/HBG1	5
141	GO:0016505	GO:0016505	peptidase activator activity involved in apoptotic process	3/209	24/18369	0.00246359	0.041966	0.0354113	RPS27L/NOD1/CTSK	3
142	GO:0051287	GO:0051287	NAD binding	4/209	52/18369	0.0028767	0.0473697	0.0399711	AOX1/ALDH1A1/GPD1/PHGDH	4
143	GO:0030507	GO:0030507	spectrin binding	3/209	26/18369	0.00311228	0.0495547	0.0418148	DMTN/EPB41/ANK1	3
144	GO:0016298	GO:0016298	lipase activity	6/209	126/18369	0.00321002	0.0495547	0.0418148	PLA2G4D/LIPE/PNLIPRP1/PNLIP/PNLIPRP2/CEL	6
145	GO:0140104	GO:0140104	molecular carrier activity	5/209	88/18369	0.0033162	0.0496426	0.0418889	RANBP6/HBE1/HBD/HBG2/HBG1	5

## Sheet: 1_CC_vs_other_cc_groups_upregul
Column1	Unnamed: 0	ID	Description	GeneRatio	BgRatio	pvalue	p.adjust	qvalue	geneID	Count
0	hsa04979	hsa04979	Cholesterol metabolism	5/42	51/8659	4.18505e-06	0.00042269	0.000396479	CD36/APOC3/APOC2/LPA/APOB	5
1	hsa03320	hsa03320	PPAR signaling pathway	4/42	75/8659	0.000452936	0.0228732	0.0214548	FABP4/PLIN1/CD36/APOC3	4
2	hsa04610	hsa04610	Complement and coagulation cascades	4/42	86/8659	0.000761424	0.0256346	0.024045	PROCR/FGA/F13A1/FGG	4
3	hsa05144	hsa05144	Malaria	3/42	50/8659	0.0017751	0.0448214	0.0420419	CD36/HBA1/HBB	3
4	R-HSA-1237044	R-HSA-1237044	Erythrocytes take up carbon dioxide and release oxygen	4/48	13/10955	2.25332e-07	3.22225e-05	2.58539e-05	CA1/HBA1/HBB/SLC4A1	4
5	R-HSA-1480926	R-HSA-1480926	O2/CO2 exchange in erythrocytes	4/48	13/10955	2.25332e-07	3.22225e-05	2.58539e-05	CA1/HBA1/HBB/SLC4A1	4
6	R-HSA-5686938	R-HSA-5686938	Regulation of TLR by endogenous ligand	4/48	21/10955	1.83825e-06	0.000160126	0.000128478	CD36/FGA/FGG/APOB	4
7	R-HSA-140875	R-HSA-140875	Common Pathway of Fibrin Clot Formation	4/48	22/10955	2.23953e-06	0.000160126	0.000128478	PROCR/FGA/F13A1/FGG	4
8	R-HSA-8963888	R-HSA-8963888	Chylomicron assembly	3/48	10/10955	9.27216e-06	0.000441973	0.000354619	APOC3/APOC2/APOB	3
9	R-HSA-8963901	R-HSA-8963901	Chylomicron remodeling	3/48	10/10955	9.27216e-06	0.000441973	0.000354619	APOC3/APOC2/APOB	3
10	R-HSA-8963899	R-HSA-8963899	Plasma lipoprotein remodeling	4/48	34/10955	1.3661e-05	0.000558148	0.000447833	APOC3/APOC2/LPA/APOB	4
11	R-HSA-140877	R-HSA-140877	Formation of Fibrin Clot (Clotting Cascade)	4/48	39/10955	2.38425e-05	0.000852369	0.000683903	PROCR/FGA/F13A1/FGG	4
12	R-HSA-2173782	R-HSA-2173782	Binding and Uptake of Ligands by Scavenger Receptors	4/48	42/10955	3.21345e-05	0.00102116	0.000819335	CD36/HBA1/HBB/APOB	4
13	R-HSA-5602498	R-HSA-5602498	MyD88 deficiency (TLR2/4)	3/48	17/10955	5.14207e-05	0.00147063	0.00117997	CD36/FGA/FGG	3
14	R-HSA-5603041	R-HSA-5603041	IRAK4 deficiency (TLR2/4)	3/48	18/10955	6.15151e-05	0.00159939	0.00128328	CD36/FGA/FGG	3
15	R-HSA-8963898	R-HSA-8963898	Plasma lipoprotein assembly	3/48	19/10955	7.28245e-05	0.00173565	0.00139261	APOC3/APOC2/APOB	3
16	R-HSA-8957275	R-HSA-8957275	Post-translational protein phosphorylation	5/48	108/10955	0.000103697	0.00228134	0.00183044	AFP/FGA/LAMB2/FGG/APOB	5
17	R-HSA-381426	R-HSA-381426	Regulation of Insulin-like Growth Factor (IGF) transport and uptake by Insulin-like Growth Factor Binding Proteins (IGFBPs)	5/48	125/10955	0.00020638	0.00421605	0.00338277	AFP/FGA/LAMB2/FGG/APOB	5
18	R-HSA-174824	R-HSA-174824	Plasma lipoprotein assembly, remodeling, and clearance	4/48	75/10955	0.000313889	0.00547725	0.0043947	APOC3/APOC2/LPA/APOB	4
19	R-HSA-5260271	R-HSA-5260271	Diseases of Immune System	3/48	31/10955	0.000325571	0.00547725	0.0043947	CD36/FGA/FGG	3
20	R-HSA-5602358	R-HSA-5602358	Diseases associated with the TLR signaling cascade	3/48	31/10955	0.000325571	0.00547725	0.0043947	CD36/FGA/FGG	3
21	R-HSA-422356	R-HSA-422356	Regulation of insulin secretion	4/48	78/10955	0.000364848	0.00579703	0.00465128	GCG/CD36/GNG2/CACNA2D2	4
22	R-HSA-2980736	R-HSA-2980736	Peptide hormone metabolism	4/48	89/10955	0.000602892	0.00907511	0.00728147	GCG/CMA1/CPA3/CPE	4
23	R-HSA-168898	R-HSA-168898	Toll-like Receptor Cascades	5/48	168/10955	0.000803019	0.0112663	0.00903958	S100B/CD36/FGA/FGG/APOB	5
24	R-HSA-8964058	R-HSA-8964058	HDL remodeling	2/48	10/10955	0.000827246	0.0112663	0.00903958	APOC3/APOC2	2
25	R-HSA-975634	R-HSA-975634	Retinoid metabolism and transport	3/48	44/10955	0.000921703	0.0119821	0.00961393	APOC3/APOC2/APOB	3
26	R-HSA-9707616	R-HSA-9707616	Heme signaling	3/48	47/10955	0.00111813	0.0139037	0.0111557	HBA1/HBB/APOB	3
27	R-HSA-6806667	R-HSA-6806667	Metabolism of fat-soluble vitamins	3/48	48/10955	0.00118901	0.0141691	0.0113686	APOC3/APOC2/APOB	3
28	R-HSA-163685	R-HSA-163685	Integration of energy metabolism	4/48	108/10955	0.00124522	0.0142454	0.0114299	GCG/CD36/GNG2/CACNA2D2	4
29	R-HSA-2168880	R-HSA-2168880	Scavenging of heme from plasma	2/48	13/10955	0.00142191	0.0150391	0.0120667	HBA1/HBB	2
30	R-HSA-166058	R-HSA-166058	MyD88:MAL(TIRAP) cascade initiated on plasma membrane	4/48	113/10955	0.00147236	0.0150391	0.0120667	S100B/CD36/FGA/FGG	4
31	R-HSA-168188	R-HSA-168188	Toll Like Receptor TLR6:TLR2 Cascade	4/48	113/10955	0.00147236	0.0150391	0.0120667	S100B/CD36/FGA/FGG	4
32	R-HSA-168179	R-HSA-168179	Toll Like Receptor TLR1:TLR2 Cascade	4/48	116/10955	0.00162173	0.0154605	0.0124048	S100B/CD36/FGA/FGG	4
33	R-HSA-181438	R-HSA-181438	Toll Like Receptor 2 (TLR2) Cascade	4/48	116/10955	0.00162173	0.0154605	0.0124048	S100B/CD36/FGA/FGG	4
34	R-HSA-1474244	R-HSA-1474244	Extracellular matrix organization	6/48	300/10955	0.00187017	0.0164965	0.0132361	CMA1/COL14A1/FGA/LAMB2/FGG/ELN	6
35	R-HSA-354194	R-HSA-354194	GRB2:SOS provides linkage to MAPK signaling for Integrins	2/48	15/10955	0.00190345	0.0164965	0.0132361	FGA/FGG	2
36	R-HSA-372708	R-HSA-372708	p130Cas linkage to MAPK signaling for integrins	2/48	15/10955	0.00190345	0.0164965	0.0132361	FGA/FGG	2
37	R-HSA-114608	R-HSA-114608	Platelet degranulation	4/48	129/10955	0.00239209	0.0201217	0.0161448	CD36/FGA/F13A1/FGG	4
38	R-HSA-76005	R-HSA-76005	Response to elevated platelet cytosolic Ca2+	4/48	134/10955	0.00274584	0.0218508	0.0175321	CD36/FGA/F13A1/FGG	4
39	R-HSA-2022377	R-HSA-2022377	Metabolism of Angiotensinogen to Angiotensins	2/48	18/10955	0.00275045	0.0218508	0.0175321	CMA1/CPA3	2
40	R-HSA-166016	R-HSA-166016	Toll Like Receptor 4 (TLR4) Cascade	4/48	146/10955	0.00373825	0.0288956	0.0231846	S100B/CD36/FGA/FGG	4
41	R-HSA-163560	R-HSA-163560	Triglyceride catabolism	2/48	24/10955	0.00487927	0.0367229	0.0294648	FABP4/PLIN1	2
42	R-HSA-76002	R-HSA-76002	Platelet activation, signaling and aggregation	5/48	263/10955	0.00566144	0.0415173	0.0333116	CD36/GNG2/FGA/F13A1/FGG	5
43	R-HSA-381340	R-HSA-381340	Transcriptional regulation of white adipocyte differentiation	3/48	84/10955	0.00586717	0.0419503	0.0336591	FABP4/PLIN1/CD36	3
44	R-HSA-354192	R-HSA-354192	Integrin signaling	2/48	27/10955	0.00615352	0.0429246	0.0344408	FGA/FGG	2
45	R-HSA-400042	R-HSA-400042	Adrenaline,noradrenaline inhibits insulin secretion	2/48	28/10955	0.00660845	0.0450004	0.0361063	GNG2/CACNA2D2	2
46	R-HSA-1236974	R-HSA-1236974	ER-Phagosome pathway	3/48	90/10955	0.00710274	0.0472415	0.0379045	CD36/FGA/FGG	3
47	GO:0072562	GO:0072562	blood microparticle	9/70	144/19518	2.23405e-09	1.76311e-07	1.19129e-07	HBD/HBA1/HBB/SLC4A1/FGA/F13A1/IGHG2/APCS/FGG	9
48	GO:0062023	GO:0062023	collagen-containing extracellular matrix	13/70	415/19518	2.38258e-09	1.76311e-07	1.19129e-07	CMA1/CPA3/COL14A1/OGN/APOC3/SOD3/FGA/F13A1/SPON1/APCS/LAMB2/FGG/ELN	13
49	GO:0031838	GO:0031838	haptoglobin-hemoglobin complex	3/70	11/19518	7.1408e-06	0.000200785	0.000135665	HBD/HBA1/HBB	3
50	GO:0034358	GO:0034358	plasma lipoprotein particle	4/70	36/19518	8.19338e-06	0.000200785	0.000135665	APOC3/APOC2/LPA/APOB	4
51	GO:1990777	GO:1990777	lipoprotein particle	4/70	36/19518	8.19338e-06	0.000200785	0.000135665	APOC3/APOC2/LPA/APOB	4
52	GO:0005833	GO:0005833	hemoglobin complex	3/70	12/19518	9.49658e-06	0.000200785	0.000135665	HBD/HBA1/HBB	3
53	GO:0042627	GO:0042627	chylomicron	3/70	12/19518	9.49658e-06	0.000200785	0.000135665	APOC3/APOC2/APOB	3
54	GO:0032994	GO:0032994	protein-lipid complex	4/70	39/19518	1.13483e-05	0.000209943	0.000141854	APOC3/APOC2/LPA/APOB	4
55	GO:0005788	GO:0005788	endoplasmic reticulum lumen	8/70	312/19518	1.55641e-05	0.000255943	0.000172935	AFP/GCG/COL14A1/FGA/SPON1/LAMB2/FGG/APOB	8
56	GO:0034361	GO:0034361	very-low-density lipoprotein particle	3/70	20/19518	4.82066e-05	0.000648598	0.000438242	APOC3/APOC2/APOB	3
57	GO:0034385	GO:0034385	triglyceride-rich plasma lipoprotein particle	3/70	20/19518	4.82066e-05	0.000648598	0.000438242	APOC3/APOC2/APOB	3
58	GO:0071682	GO:0071682	endocytic vesicle lumen	3/70	23/19518	7.43137e-05	0.000916536	0.000619281	HBA1/HBB/APOB	3
59	GO:0034364	GO:0034364	high-density lipoprotein particle	3/70	27/19518	0.000121482	0.00138302	0.000934473	APOC3/APOC2/APOB	3
60	GO:0031091	GO:0031091	platelet alpha granule	4/70	91/19518	0.000320493	0.00338806	0.00228923	CD36/FGA/F13A1/FGG	4
61	GO:0005811	GO:0005811	lipid droplet	4/70	103/19518	0.000513331	0.00506486	0.00342221	FABP4/PLIN1/ALOX15/APOB	4
62	GO:0034362	GO:0034362	low-density lipoprotein particle	2/70	12/19518	0.000817625	0.00756303	0.00511016	APOC2/APOB	2
63	GO:0030018	GO:0030018	Z disc	4/70	129/19518	0.001192	0.0103774	0.00701176	SLC4A1/ANK2/DES/CRYAB	4
64	GO:0031674	GO:0031674	I band	4/70	141/19518	0.00165411	0.0136004	0.00918948	SLC4A1/ANK2/DES/CRYAB	4
65	GO:0031093	GO:0031093	platelet alpha granule lumen	3/70	67/19518	0.00179572	0.0139877	0.00945114	FGA/F13A1/FGG	3
66	GO:0031430	GO:0031430	M band	2/70	20/19518	0.00231053	0.0170979	0.0115527	ANK2/CRYAB	2
67	GO:0030133	GO:0030133	transport vesicle	6/70	425/19518	0.00417009	0.0293892	0.0198576	PTPRN/CPA3/CPE/SCGN/CHGA/PAM	6
68	GO:0098992	GO:0098992	neuronal dense core vesicle	2/70	28/19518	0.00451247	0.0303566	0.0205112	CADPS/CHGA	2
69	GO:0030667	GO:0030667	secretory granule membrane	5/70	319/19518	0.00574961	0.0369975	0.0249983	CD36/CPE/CADPS/PAM/CD38	5
70	GO:0031672	GO:0031672	A band	2/70	33/19518	0.00623078	0.0377193	0.025486	ANK2/CRYAB	2
71	GO:0031983	GO:0031983	vesicle lumen	5/70	327/19518	0.00637151	0.0377193	0.025486	GCG/FGA/F13A1/FGG/APOB	5
72	GO:0030017	GO:0030017	sarcomere	4/70	213/19518	0.00721045	0.0410441	0.0277325	SLC4A1/ANK2/DES/CRYAB	4
73	GO:0051604	GO:0051604	protein maturation	11/67	332/18614	2.59861e-08	3.97587e-05	3.04721e-05	CMA1/CPA3/CPE/SCG5/PCSK1N/FGA/F13A1/C1RL/TFR2/SPON1/FGG	11
74	GO:0016486	GO:0016486	peptide hormone processing	5/67	37/18614	2.06944e-07	0.000118499	9.08204e-05	CMA1/CPA3/CPE/SCG5/PCSK1N	5
75	GO:0016485	GO:0016485	protein processing	9/67	250/18614	2.67146e-07	0.000118499	9.08204e-05	CMA1/CPA3/CPE/SCG5/PCSK1N/FGA/C1RL/SPON1/FGG	9
76	GO:0140448	GO:0140448	signaling receptor ligand precursor processing	5/67	40/18614	3.098e-07	0.000118499	9.08204e-05	CMA1/CPA3/CPE/SCG5/PCSK1N	5
77	GO:0046879	GO:0046879	hormone secretion	9/67	305/18614	1.40625e-06	0.000430311	0.000329802	PTPRN/GCG/CPE/SCG5/FGA/TFR2/CHGA/FGG/CD38	9
78	GO:0009914	GO:0009914	hormone transport	9/67	315/18614	1.83462e-06	0.000467829	0.000358556	PTPRN/GCG/CPE/SCG5/FGA/TFR2/CHGA/FGG/CD38	9
79	GO:0030072	GO:0030072	peptide hormone secretion	8/67	238/18614	2.16272e-06	0.000472708	0.000362296	PTPRN/GCG/CPE/FGA/TFR2/CHGA/FGG/CD38	8
80	GO:0002790	GO:0002790	peptide secretion	8/67	243/18614	2.52443e-06	0.000482798	0.000370029	PTPRN/GCG/CPE/FGA/TFR2/CHGA/FGG/CD38	8
81	GO:0015833	GO:0015833	peptide transport	8/67	259/18614	4.04765e-06	0.0006881	0.000527378	PTPRN/GCG/CPE/FGA/TFR2/CHGA/FGG/CD38	8
82	GO:0023061	GO:0023061	signal release	10/67	483/18614	8.31005e-06	0.00127144	0.000974462	PTPRN/GCG/CPE/SCG5/CADPS/FGA/TFR2/CHGA/FGG/CD38	10
83	GO:0007596	GO:0007596	blood coagulation	7/67	224/18614	1.56775e-05	0.00200561	0.00153715	CD36/PROCR/HBB/SLC4A1/FGA/F13A1/FGG	7
84	GO:0015670	GO:0015670	carbon dioxide transport	3/67	14/18614	1.57709e-05	0.00200561	0.00153715	HBD/HBA1/HBB	3
85	GO:0050817	GO:0050817	coagulation	7/67	229/18614	1.80784e-05	0.00200561	0.00153715	CD36/PROCR/HBB/SLC4A1/FGA/F13A1/FGG	7
86	GO:0007599	GO:0007599	hemostasis	7/67	230/18614	1.85933e-05	0.00200561	0.00153715	CD36/PROCR/HBB/SLC4A1/FGA/F13A1/FGG	7
87	GO:0072378	GO:0072378	blood coagulation, fibrin clot formation	3/67	15/18614	1.96628e-05	0.00200561	0.00153715	FGA/F13A1/FGG	3
88	GO:0072593	GO:0072593	reactive oxygen species metabolic process	7/67	237/18614	2.25478e-05	0.00213224	0.0016342	CD36/HBD/HBA1/HBB/SOD3/BCR/CRYAB	7
89	GO:0015671	GO:0015671	oxygen transport	3/67	16/18614	2.41381e-05	0.00213224	0.0016342	HBD/HBA1/HBB	3
90	GO:0042445	GO:0042445	hormone metabolic process	7/67	241/18614	2.51031e-05	0.00213224	0.0016342	AFP/ADH1B/CMA1/CPA3/CPE/SCG5/PCSK1N	7
91	GO:0042060	GO:0042060	wound healing	9/67	439/18614	2.64788e-05	0.00213224	0.0016342	CD36/ALOX15/PROCR/HBB/SLC4A1/FGA/F13A1/APCS/FGG	9
92	GO:0098869	GO:0098869	cellular oxidant detoxification	5/67	99/18614	2.85903e-05	0.00214059	0.00164061	CD36/HBD/HBA1/HBB/SOD3	5
93	GO:0046883	GO:0046883	regulation of hormone secretion	7/67	247/18614	2.93807e-05	0.00214059	0.00164061	GCG/SCG5/FGA/TFR2/CHGA/FGG/CD38	7
94	GO:0072376	GO:0072376	protein activation cascade	3/67	18/18614	3.49917e-05	0.00233368	0.00178859	FGA/F13A1/FGG	3
95	GO:0042886	GO:0042886	amide transport	8/67	349/18614	3.50815e-05	0.00233368	0.00178859	PTPRN/GCG/CPE/FGA/TFR2/CHGA/FGG/CD38	8
96	GO:0090277	GO:0090277	positive regulation of peptide hormone secretion	5/67	107/18614	4.15638e-05	0.00234392	0.00179644	GCG/FGA/TFR2/FGG/CD38	5
97	GO:1903522	GO:1903522	regulation of blood circulation	7/67	261/18614	4.17356e-05	0.00234392	0.00179644	PDE4D/FGA/ANK2/CHGA/FGG/DES/CD38	7
98	GO:0050878	GO:0050878	regulation of body fluid levels	8/67	361/18614	4.45605e-05	0.00234392	0.00179644	CD36/PROCR/HBB/SLC4A1/FGA/F13A1/FGG/PAM	8
99	GO:0002793	GO:0002793	positive regulation of peptide secretion	5/67	109/18614	4.54244e-05	0.00234392	0.00179644	GCG/FGA/TFR2/FGG/CD38	5
100	GO:0019755	GO:0019755	one-carbon compound transport	4/67	55/18614	4.55362e-05	0.00234392	0.00179644	HBD/HBA1/HBB/SLC4A1	4
101	GO:0034381	GO:0034381	plasma lipoprotein particle clearance	4/67	55/18614	4.55362e-05	0.00234392	0.00179644	CD36/APOC3/APOC2/APOB	4
102	GO:0003018	GO:0003018	vascular process in circulatory system	7/67	265/18614	4.59593e-05	0.00234392	0.00179644	CD36/HBB/SOD3/FGA/BCR/FGG/CD38	7
103	GO:1990748	GO:1990748	cellular detoxification	5/67	115/18614	5.86902e-05	0.00289665	0.00222006	CD36/HBD/HBA1/HBB/SOD3	5
104	GO:0015669	GO:0015669	gas transport	3/67	22/18614	6.53611e-05	0.00296613	0.00227332	HBD/HBA1/HBB	3
105	GO:0034104	GO:0034104	negative regulation of tissue remodeling	3/67	22/18614	6.53611e-05	0.00296613	0.00227332	TMEM119/BCR/CD38	3
106	GO:0090276	GO:0090276	regulation of peptide hormone secretion	6/67	192/18614	6.59141e-05	0.00296613	0.00227332	GCG/FGA/TFR2/CHGA/FGG/CD38	6
107	GO:0002791	GO:0002791	regulation of peptide secretion	6/67	195/18614	7.18216e-05	0.00313963	0.0024063	GCG/FGA/TFR2/CHGA/FGG/CD38	6
108	GO:0090087	GO:0090087	regulation of peptide transport	6/67	197/18614	7.59896e-05	0.00322956	0.00247522	GCG/FGA/TFR2/CHGA/FGG/CD38	6
109	GO:0097237	GO:0097237	cellular response to toxic substance	5/67	124/18614	8.39799e-05	0.00347268	0.00266155	CD36/HBD/HBA1/HBB/SOD3	5
110	GO:0000302	GO:0000302	response to reactive oxygen species	6/67	205/18614	9.46342e-05	0.00381027	0.00292029	PTPRN/CD36/HBA1/HBB/SOD3/CRYAB	6
111	GO:0019433	GO:0019433	triglyceride catabolic process	3/67	27/18614	0.000122555	0.00480794	0.00368493	APOC3/APOC2/APOB	3
112	GO:0046887	GO:0046887	positive regulation of hormone secretion	5/67	138/18614	0.000139083	0.00530052	0.00406245	GCG/FGA/TFR2/FGG/CD38	5
113	GO:0050818	GO:0050818	regulation of coagulation	4/67	75/18614	0.00015375	0.00530052	0.00406245	CD36/PROCR/FGA/FGG	4
114	GO:0035296	GO:0035296	regulation of tube diameter	5/67	142/18614	0.000159009	0.00530052	0.00406245	HBB/SOD3/FGA/FGG/CD38	5
115	GO:0097746	GO:0097746	blood vessel diameter maintenance	5/67	142/18614	0.000159009	0.00530052	0.00406245	HBB/SOD3/FGA/FGG/CD38	5
116	GO:0035150	GO:0035150	regulation of tube size	5/67	143/18614	0.000164315	0.00530052	0.00406245	HBB/SOD3/FGA/FGG/CD38	5
117	GO:0034368	GO:0034368	protein-lipid complex remodeling	3/67	30/18614	0.000168802	0.00530052	0.00406245	APOC3/APOC2/APOB	3
118	GO:0034369	GO:0034369	plasma lipoprotein particle remodeling	3/67	30/18614	0.000168802	0.00530052	0.00406245	APOC3/APOC2/APOB	3
119	GO:0042744	GO:0042744	hydrogen peroxide catabolic process	3/67	30/18614	0.000168802	0.00530052	0.00406245	HBD/HBA1/HBB	3
120	GO:0045907	GO:0045907	positive regulation of vasoconstriction	3/67	30/18614	0.000168802	0.00530052	0.00406245	FGA/FGG/CD38	3
121	GO:0098754	GO:0098754	detoxification	5/67	144/18614	0.000169755	0.00530052	0.00406245	CD36/HBD/HBA1/HBB/SOD3	5
122	GO:0006869	GO:0006869	lipid transport	8/67	447/18614	0.000195946	0.00599596	0.00459546	FABP4/CD36/TMEM41B/APOC3/SLC4A1/APOC2/LPA/APOB	8
123	GO:0034367	GO:0034367	protein-containing complex remodeling	3/67	32/18614	0.000205163	0.0061549	0.00471727	APOC3/APOC2/APOB	3
124	GO:0034383	GO:0034383	low-density lipoprotein particle clearance	3/67	34/18614	0.000246249	0.00724541	0.00555307	CD36/APOC3/APOB	3
125	GO:0097006	GO:0097006	regulation of plasma lipoprotein particle levels	4/67	87/18614	0.000272601	0.00786943	0.00603134	CD36/APOC3/APOC2/APOB	4
126	GO:0046461	GO:0046461	neutral lipid catabolic process	3/67	37/18614	0.000317288	0.00882638	0.00676477	APOC3/APOC2/APOB	3
127	GO:0046464	GO:0046464	acylglycerol catabolic process	3/67	37/18614	0.000317288	0.00882638	0.00676477	APOC3/APOC2/APOB	3
128	GO:0010038	GO:0010038	response to metal ion	7/67	367/18614	0.000344295	0.00940663	0.00720948	FABP4/ALOX15/SOD3/FGA/TFR2/FGG/PAM	7
129	GO:0090066	GO:0090066	regulation of anatomical structure size	8/67	492/18614	0.000373727	0.0100023	0.007666	ALOX15/HBB/SOD3/FGA/FGG/CDHR5/CD38/ELN	8
130	GO:0009306	GO:0009306	protein secretion	7/67	373/18614	0.000379559	0.0100023	0.007666	PTPRN/GCG/FGA/CHGA/FGG/PAM/CD38	7
131	GO:0035592	GO:0035592	establishment of protein localization to extracellular region	7/67	374/18614	0.000385709	0.0100023	0.007666	PTPRN/GCG/FGA/CHGA/FGG/PAM/CD38	7
132	GO:0010876	GO:0010876	lipid localization	8/67	497/18614	0.000399747	0.0101935	0.00781259	FABP4/CD36/TMEM41B/APOC3/SLC4A1/APOC2/LPA/APOB	8
133	GO:0034109	GO:0034109	homotypic cell-cell adhesion	4/67	97/18614	0.000413051	0.0103601	0.00794027	HBB/FGA/FGG/CDHR5	4
134	GO:0071692	GO:0071692	protein localization to extracellular region	7/67	382/18614	0.000437837	0.0108047	0.00828099	PTPRN/GCG/FGA/CHGA/FGG/PAM/CD38	7
135	GO:0042632	GO:0042632	cholesterol homeostasis	4/67	99/18614	0.000446348	0.0108399	0.00830796	FABP4/APOC3/APOC2/APOB	4
136	GO:0050708	GO:0050708	regulation of protein secretion	6/67	275/18614	0.000461884	0.0109147	0.00836529	GCG/FGA/CHGA/FGG/PAM/CD38	6
137	GO:0055092	GO:0055092	sterol homeostasis	4/67	100/18614	0.000463695	0.0109147	0.00836529	FABP4/APOC3/APOC2/APOB	4
138	GO:0015914	GO:0015914	phospholipid transport	4/67	104/18614	0.000537916	0.0124699	0.00955723	TMEM41B/APOC3/SLC4A1/APOC2	4
139	GO:0002002	GO:0002002	regulation of angiotensin levels in blood	2/67	10/18614	0.000563746	0.0127311	0.00975743	CMA1/CPA3	2
140	GO:0008217	GO:0008217	regulation of blood pressure	5/67	187/18614	0.000565826	0.0127311	0.00975743	PDE4D/CMA1/CPA3/HBB/CHGA	5
141	GO:1903532	GO:1903532	positive regulation of secretion by cell	6/67	289/18614	0.000599877	0.013239	0.0101467	GCG/CADPS/FGA/TFR2/FGG/CD38	6
142	GO:0071827	GO:0071827	plasma lipoprotein particle organization	3/67	46/18614	0.000605705	0.013239	0.0101467	APOC3/APOC2/APOB	3
143	GO:0003044	GO:0003044	regulation of systemic arterial blood pressure mediated by a chemical signal	3/67	48/18614	0.000686602	0.0146077	0.0111957	PDE4D/CMA1/CPA3	3
144	GO:0034379	GO:0034379	very-low-density lipoprotein particle assembly	2/67	11/18614	0.000687422	0.0146077	0.0111957	APOC3/APOB	2
145	GO:0071825	GO:0071825	protein-lipid complex subunit organization	3/67	49/18614	0.000729505	0.0152896	0.0117184	APOC3/APOC2/APOB	3
146	GO:0034370	GO:0034370	triglyceride-rich lipoprotein particle remodeling	2/67	12/18614	0.000822991	0.016789	0.0128675	APOC3/APOC2	2
147	GO:0034372	GO:0034372	very-low-density lipoprotein particle remodeling	2/67	12/18614	0.000822991	0.016789	0.0128675	APOC3/APOC2	2
148	GO:0022602	GO:0022602	ovulation cycle process	3/67	52/18614	0.000868347	0.0174812	0.013398	AFP/PTPRN/PAM	3
149	GO:0032355	GO:0032355	response to estradiol	4/67	120/18614	0.000920497	0.0182418	0.013981	PAM/CD38/APOB/CRYAB	4
150	GO:0006979	GO:0006979	response to oxidative stress	7/67	434/18614	0.000929974	0.0182418	0.013981	PTPRN/CD36/HBA1/HBB/SOD3/CD38/CRYAB	7
151	GO:0050819	GO:0050819	negative regulation of coagulation	3/67	54/18614	0.000969604	0.0183325	0.0140505	PROCR/FGA/FGG	3
152	GO:0010896	GO:0010896	regulation of triglyceride catabolic process	2/67	13/18614	0.000970366	0.0183325	0.0140505	APOC3/APOC2	2
153	GO:0051047	GO:0051047	positive regulation of secretion	6/67	317/18614	0.000970543	0.0183325	0.0140505	GCG/CADPS/FGA/TFR2/FGG/CD38	6
154	GO:0042743	GO:0042743	hydrogen peroxide metabolic process	3/67	55/18614	0.00102292	0.0189426	0.0145181	HBD/HBA1/HBB	3
155	GO:0030100	GO:0030100	regulation of endocytosis	5/67	214/18614	0.00103793	0.0189426	0.0145181	CD36/ALOX15/APOC3/APOC2/TFR2	5
156	GO:0030301	GO:0030301	cholesterol transport	4/67	124/18614	0.00103999	0.0189426	0.0145181	CD36/APOC3/APOC2/APOB	4
157	GO:0010811	GO:0010811	positive regulation of cell-substrate adhesion	4/67	125/18614	0.00107148	0.0192867	0.0147818	CD36/ALOX15/FGA/FGG	4
158	GO:0033700	GO:0033700	phospholipid efflux	2/67	14/18614	0.00112947	0.019863	0.0152235	APOC3/APOC2	2
159	GO:1901077	GO:1901077	regulation of relaxation of muscle	2/67	14/18614	0.00112947	0.019863	0.0152235	PDE4D/CHGA	2
160	GO:0062012	GO:0062012	regulation of small molecule metabolic process	6/67	331/18614	0.00121199	0.0210054	0.0160991	GCG/GPD1/APOC3/SLC4A1/APOC2/APOB	6
161	GO:0070374	GO:0070374	positive regulation of ERK1 and ERK2 cascade	5/67	222/18614	0.00122188	0.0210054	0.0160991	GCG/CD36/ALOX15/FGA/FGG	5
162	GO:0034116	GO:0034116	positive regulation of heterotypic cell-cell adhesion	2/67	15/18614	0.0013002	0.021623	0.0165724	FGA/FGG	2
163	GO:0060099	GO:0060099	regulation of phagocytosis, engulfment	2/67	15/18614	0.0013002	0.021623	0.0165724	CD36/ALOX15	2
164	GO:1905153	GO:1905153	regulation of membrane invagination	2/67	15/18614	0.0013002	0.021623	0.0165724	CD36/ALOX15	2
165	GO:0019229	GO:0019229	regulation of vasoconstriction	3/67	61/18614	0.00138185	0.0227336	0.0174236	FGA/FGG/CD38	3
166	GO:0045779	GO:0045779	negative regulation of bone resorption	2/67	16/18614	0.0014825	0.02413	0.0184939	TMEM119/CD38	2
167	GO:0061041	GO:0061041	regulation of wound healing	4/67	137/18614	0.00150344	0.024176	0.0185291	CD36/FGA/APCS/FGG	4
168	GO:0031638	GO:0031638	zymogen activation	3/67	63/18614	0.00151692	0.024176	0.0185291	FGA/C1RL/FGG	3
169	GO:0015918	GO:0015918	sterol transport	4/67	138/18614	0.00154417	0.0243565	0.0186674	CD36/APOC3/APOC2/APOB	4
170	GO:0006936	GO:0006936	muscle contraction	6/67	349/18614	0.00158728	0.0245334	0.018803	PDE4D/ANK2/CHGA/DES/CD38/CRYAB	6
171	GO:0046503	GO:0046503	glycerolipid catabolic process	3/67	64/18614	0.00158745	0.0245334	0.018803	APOC3/APOC2/APOB	3
172	GO:0007189	GO:0007189	adenylate cyclase-activating G protein-coupled receptor signaling pathway	4/67	140/18614	0.00162792	0.0249072	0.0190895	GCG/PDE4D/GNG2/CHGA	4
173	GO:0001991	GO:0001991	regulation of systemic arterial blood pressure by circulatory renin-angiotensin	2/67	17/18614	0.00167627	0.025144	0.019271	CMA1/CPA3	2
174	GO:0055119	GO:0055119	relaxation of cardiac muscle	2/67	17/18614	0.00167627	0.025144	0.019271	PDE4D/CHGA	2
175	GO:0009636	GO:0009636	response to toxic substance	5/67	242/18614	0.0017867	0.0265403	0.0203412	CD36/HBD/HBA1/HBB/SOD3	5
176	GO:0010885	GO:0010885	regulation of cholesterol storage	2/67	18/18614	0.00188143	0.0266429	0.0204198	CD36/APOB	2
177	GO:0033194	GO:0033194	response to hydroperoxide	2/67	18/18614	0.00188143	0.0266429	0.0204198	CD36/CD38	2
178	GO:0034384	GO:0034384	high-density lipoprotein particle clearance	2/67	18/18614	0.00188143	0.0266429	0.0204198	APOC3/APOC2	2
179	GO:0046851	GO:0046851	negative regulation of bone remodeling	2/67	18/18614	0.00188143	0.0266429	0.0204198	TMEM119/CD38	2
180	GO:0086103	GO:0086103	G protein-coupled receptor signaling pathway involved in heart process	2/67	18/18614	0.00188143	0.0266429	0.0204198	PDE4D/CHGA	2
181	GO:0050714	GO:0050714	positive regulation of protein secretion	4/67	146/18614	0.00189809	0.0266429	0.0204198	GCG/FGA/FGG/CD38	4
182	GO:0015748	GO:0015748	organophosphate ester transport	4/67	149/18614	0.00204418	0.0283101	0.0216976	TMEM41B/APOC3/SLC4A1/APOC2	4
183	GO:0030193	GO:0030193	regulation of blood coagulation	3/67	70/18614	0.00205387	0.0283101	0.0216976	CD36/FGA/FGG	3
184	GO:0010744	GO:0010744	positive regulation of macrophage derived foam cell differentiation	2/67	19/18614	0.0020979	0.0284051	0.0217704	CD36/APOB	2
185	GO:0051004	GO:0051004	regulation of lipoprotein lipase activity	2/67	19/18614	0.0020979	0.0284051	0.0217704	APOC3/APOC2	2
186	GO:0033344	GO:0033344	cholesterol efflux	3/67	71/18614	0.002139	0.0287076	0.0220023	APOC3/APOC2/APOB	3
187	GO:1900046	GO:1900046	regulation of hemostasis	3/67	72/18614	0.0022263	0.0296194	0.0227011	CD36/FGA/FGG	3
188	GO:0070527	GO:0070527	platelet aggregation	3/67	73/18614	0.00231578	0.0296513	0.0227255	HBB/FGA/FGG	3
189	GO:0010878	GO:0010878	cholesterol storage	2/67	20/18614	0.00232559	0.0296513	0.0227255	CD36/APOB	2
190	GO:0042953	GO:0042953	lipoprotein transport	2/67	20/18614	0.00232559	0.0296513	0.0227255	CD36/APOB	2
191	GO:0043691	GO:0043691	reverse cholesterol transport	2/67	20/18614	0.00232559	0.0296513	0.0227255	APOC3/APOC2	2
192	GO:0071379	GO:0071379	cellular response to prostaglandin stimulus	2/67	20/18614	0.00232559	0.0296513	0.0227255	GNG2/APOB	2
193	GO:0042698	GO:0042698	ovulation cycle	3/67	75/18614	0.00250136	0.0316288	0.0242411	AFP/PTPRN/PAM	3
194	GO:0010985	GO:0010985	negative regulation of lipoprotein particle clearance	2/67	21/18614	0.00256443	0.0318991	0.0244483	APOC3/APOC2	2
195	GO:0044872	GO:0044872	lipoprotein localization	2/67	21/18614	0.00256443	0.0318991	0.0244483	CD36/APOB	2
196	GO:0055117	GO:0055117	regulation of cardiac muscle contraction	3/67	78/18614	0.00279659	0.0342302	0.0262349	PDE4D/ANK2/CHGA	3
197	GO:0061045	GO:0061045	negative regulation of wound healing	3/67	78/18614	0.00279659	0.0342302	0.0262349	FGA/APCS/FGG	3
198	GO:0042310	GO:0042310	vasoconstriction	3/67	79/18614	0.00289956	0.0352089	0.026985	FGA/FGG/CD38	3
199	GO:0045921	GO:0045921	positive regulation of exocytosis	3/67	80/18614	0.00300484	0.0362	0.0277446	CADPS/FGA/FGG	3
200	GO:0019430	GO:0019430	removal of superoxide radicals	2/67	23/18614	0.00307523	0.0367587	0.0281728	CD36/SOD3	2
201	GO:1903034	GO:1903034	regulation of response to wounding	4/67	170/18614	0.00329093	0.039032	0.0299151	CD36/FGA/APCS/FGG	4
202	GO:0055088	GO:0055088	lipid homeostasis	4/67	172/18614	0.00343157	0.0403869	0.0309536	FABP4/APOC3/APOC2/APOB	4
203	GO:0003081	GO:0003081	regulation of systemic arterial blood pressure by renin-angiotensin	2/67	25/18614	0.00362965	0.0411361	0.0315278	CMA1/CPA3	2
204	GO:0017121	GO:0017121	plasma membrane phospholipid scrambling	2/67	25/18614	0.00362965	0.0411361	0.0315278	TMEM41B/SLC4A1	2
205	GO:0034114	GO:0034114	regulation of heterotypic cell-cell adhesion	2/67	25/18614	0.00362965	0.0411361	0.0315278	FGA/FGG	2
206	GO:0071450	GO:0071450	cellular response to oxygen radical	2/67	25/18614	0.00362965	0.0411361	0.0315278	CD36/SOD3	2
207	GO:0071451	GO:0071451	cellular response to superoxide	2/67	25/18614	0.00362965	0.0411361	0.0315278	CD36/SOD3	2
208	GO:0034103	GO:0034103	regulation of tissue remodeling	3/67	86/18614	0.00368594	0.0414669	0.0317813	TMEM119/BCR/CD38	3
209	GO:0031639	GO:0031639	plasminogen activation	2/67	26/18614	0.00392302	0.0434944	0.0333352	FGA/FGG	2
210	GO:0034377	GO:0034377	plasma lipoprotein particle assembly	2/67	26/18614	0.00392302	0.0434944	0.0333352	APOC3/APOB	2
211	GO:0060191	GO:0060191	regulation of lipase activity	3/67	89/18614	0.00405898	0.044678	0.0342424	FLT1/APOC3/APOC2	3
212	GO:1905952	GO:1905952	regulation of lipid localization	4/67	182/18614	0.00419648	0.045143	0.0345987	CD36/APOC3/APOC2/APOB	4
213	GO:0010884	GO:0010884	positive regulation of lipid storage	2/67	27/18614	0.00422706	0.045143	0.0345987	CD36/APOB	2
214	GO:0042730	GO:0042730	fibrinolysis	2/67	27/18614	0.00422706	0.045143	0.0345987	FGA/FGG	2
215	GO:0071880	GO:0071880	adenylate cyclase-activating adrenergic receptor signaling pathway	2/67	27/18614	0.00422706	0.045143	0.0345987	PDE4D/CHGA	2
216	GO:0015850	GO:0015850	organic hydroxy compound transport	5/67	296/18614	0.00424875	0.045143	0.0345987	CD36/APOC3/APOC2/CHGA/APOB	5
217	GO:0000303	GO:0000303	response to superoxide	2/67	28/18614	0.00454169	0.0475944	0.0364776	CD36/SOD3	2
218	GO:1903319	GO:1903319	positive regulation of protein maturation	2/67	28/18614	0.00454169	0.0475944	0.0364776	TFR2/SPON1	2
219	GO:1903035	GO:1903035	negative regulation of response to wounding	3/67	93/18614	0.00459097	0.0477836	0.0366226	FGA/APCS/FGG	3
220	GO:0003073	GO:0003073	regulation of systemic arterial blood pressure	3/67	94/18614	0.00473024	0.0489005	0.0374786	PDE4D/CMA1/CPA3	3
221	GO:0000305	GO:0000305	response to oxygen radical	2/67	29/18614	0.00486683	0.0496416	0.0380466	CD36/SOD3	2
222	GO:0065005	GO:0065005	protein-lipid complex assembly	2/67	29/18614	0.00486683	0.0496416	0.0380466	APOC3/APOB	2
223	GO:0005201	GO:0005201	extracellular matrix structural constituent	7/65	167/18369	2.02276e-06	0.000430848	0.00035345	COL14A1/OGN/FGA/SPON1/LAMB2/FGG/ELN	7
224	GO:0031720	GO:0031720	haptoglobin binding	3/65	10/18369	4.98569e-06	0.000530976	0.000435592	HBD/HBA1/HBB	3
225	GO:0005344	GO:0005344	oxygen carrier activity	3/65	14/18369	1.49709e-05	0.00106293	0.000871987	HBD/HBA1/HBB	3
226	GO:0016209	GO:0016209	antioxidant activity	4/65	82/18369	0.000203017	0.0108107	0.00886864	HBD/HBA1/HBB/SOD3	4
227	GO:0019825	GO:0019825	oxygen binding	3/65	39/18369	0.000352858	0.0150318	0.0123315	HBD/HBA1/HBB	3
228	GO:0051082	GO:0051082	unfolded protein binding	4/65	122/18369	0.00091724	0.0255511	0.0209611	HSPB6/SCG5/APCS/CRYAB	4
229	GO:0043177	GO:0043177	organic acid binding	5/65	212/18369	0.000919649	0.0255511	0.0209611	FABP4/HBD/HBA1/HBB/PAM	5
230	GO:0004601	GO:0004601	peroxidase activity	3/65	55/18369	0.000972895	0.0255511	0.0209611	HBD/HBA1/HBB	3
231	GO:0016684	GO:0016684	oxidoreductase activity, acting on peroxide as acceptor	3/65	57/18369	0.00107962	0.0255511	0.0209611	HBD/HBA1/HBB	3
232	GO:0005507	GO:0005507	copper ion binding	3/65	62/18369	0.00137802	0.0277471	0.0227626	AOC3/SOD3/PAM	3
233	GO:0055102	GO:0055102	lipase inhibitor activity	2/65	16/18369	0.00143295	0.0277471	0.0227626	APOC3/APOC2	2
234	GO:0005324	GO:0005324	long-chain fatty acid transporter activity	2/65	17/18369	0.00162031	0.0287604	0.0235939	FABP4/CD36	2
235	GO:0005212	GO:0005212	structural constituent of eye lens	2/65	23/18369	0.0029733	0.0438892	0.036005	HSPB6/CRYAB	2
236	GO:0005319	GO:0005319	lipid transporter activity	4/65	169/18369	0.00302601	0.0438892	0.036005	FABP4/CD36/TMEM41B/APOB	4
237	GO:0004252	GO:0004252	serine-type endopeptidase activity	4/65	170/18369	0.00309079	0.0438892	0.036005	CMA1/GZMK/C1RL/LPA	4
238	GO:0140104	GO:0140104	molecular carrier activity	3/65	88/18369	0.00374562	0.0475298	0.0389916	HBD/HBA1/HBB	3
239	GO:0030507	GO:0030507	spectrin binding	2/65	26/18369	0.00379346	0.0475298	0.0389916	PTPRN/ANK2	2
240	WP176	WP176	Folate metabolism	6/38	69/8389	5.56976e-07	5.95964e-05	4.80758e-05	HBA1/HBB/SOD3/FGA/FGG/APOB	6
241	WP15	WP15	Selenium micronutrient network	6/38	87/8389	2.21153e-06	0.000118317	9.54449e-05	HBA1/HBB/SOD3/FGA/FGG/APOB	6
242	WP3601	WP3601	Lipid particles composition	3/38	10/8389	1.00685e-05	0.000359111	0.000289691	APOC3/APOC2/APOB	3
243	WP5304	WP5304	Cholesterol metabolism	5/38	72/8389	1.62948e-05	0.000362677	0.000292568	CD36/APOC3/APOC2/LPA/APOB	5
244	WP5323	WP5323	Fatty Acids and Lipoproteins Transport in Hepatocytes	4/38	35/8389	1.69475e-05	0.000362677	0.000292568	FABP4/APOC2/LPA/APOB	4
245	WP1533	WP1533	Vitamin B12 metabolism	4/38	51/8389	7.67944e-05	0.0013695	0.00110476	HBA1/HBB/SOD3/APOB	4
246	WP3942	WP3942	PPAR signaling pathway	4/38	68/8389	0.000236841	0.00362029	0.00292045	FABP4/PLIN1/CD36/APOC3	4
247	WP430	WP430	Statin inhibition of cholesterol production	3/38	31/8389	0.000353165	0.00472359	0.00381047	APOC3/APOC2/APOB	3
248	WP2806	WP2806	Complement system	4/38	95/8389	0.000848326	0.0100856	0.00813599	FGA/F13A1/APCS/FGG	4
249	WP4522	WP4522	Metabolic pathway of LDL HDL and TG including diseases	2/38	17/8389	0.00260329	0.0278552	0.0224705	APOC2/APOB	2
250	WP5061	WP5061	Fatty acid transporters	2/38	18/8389	0.00292036	0.0284071	0.0229157	FABP4/CD36	2
251	WP3640	WP3640	Imatinib and chronic myeloid leukemia	2/38	20/8389	0.00360595	0.0321531	0.0259376	FLT1/BCR	2
252	WP272	WP272	Blood clotting cascade	2/38	22/8389	0.00435915	0.0358792	0.0289434	FGA/FGG	2

## Sheet: 1_CC_vs_other_cc_groups_downreg
Column1	Unnamed: 0	ID	Description	GeneRatio	BgRatio	pvalue	p.adjust	qvalue	geneID	Count
0	GO:0005882	GO:0005882	intermediate filament	6/42	214/19518	6.11193e-06	0.00073781	0.000519624	KRT8/KRT7/KRT18/JUP/KRT19/KRT35	6
1	GO:0045111	GO:0045111	intermediate filament cytoskeleton	6/42	253/19518	1.58605e-05	0.00073781	0.000519624	KRT8/KRT7/KRT18/JUP/KRT19/KRT35	6
2	GO:0016327	GO:0016327	apicolateral plasma membrane	3/42	23/19518	1.5924e-05	0.00073781	0.000519624	KRT8/JUP/KRT19	3
3	GO:0030018	GO:0030018	Z disc	4/42	129/19518	0.000167803	0.00583116	0.00410676	KRT8/JUP/SYNPO2L/KRT19	4
4	GO:0031674	GO:0031674	I band	4/42	141/19518	0.00023603	0.00656164	0.00462123	KRT8/JUP/SYNPO2L/KRT19	4
5	GO:0042581	GO:0042581	specific granule	4/42	160/19518	0.000381929	0.00884802	0.00623147	CHI3L1/JUP/ANXA3/CEACAM1	4
6	GO:0005912	GO:0005912	adherens junction	4/42	185/19518	0.000660031	0.0117573	0.00828045	KRT18/PLEKHA7/JUP/CEACAM1	4
7	GO:0043034	GO:0043034	costamere	2/42	18/19518	0.000676682	0.0117573	0.00828045	KRT8/KRT19	2
8	GO:0005902	GO:0005902	microvillus	3/42	94/19518	0.00108388	0.0149979	0.0105627	IFT20/CEACAM1/S100P	3
9	GO:0030017	GO:0030017	sarcomere	4/42	213/19518	0.00111533	0.0149979	0.0105627	KRT8/JUP/SYNPO2L/KRT19	4
10	GO:0045095	GO:0045095	keratin filament	3/42	97/19518	0.00118688	0.0149979	0.0105627	KRT8/KRT7/KRT18	3
11	GO:0030057	GO:0030057	desmosome	2/42	27/19518	0.00153345	0.016595	0.0116875	JUP/DSG2	2
12	GO:0030016	GO:0030016	myofibril	4/42	233/19518	0.00155205	0.016595	0.0116875	KRT8/JUP/SYNPO2L/KRT19	4
13	GO:0043292	GO:0043292	contractile fiber	4/42	243/19518	0.00180985	0.0175388	0.0123522	KRT8/JUP/SYNPO2L/KRT19	4
14	GO:0031528	GO:0031528	microvillus membrane	2/42	30/19518	0.00189268	0.0175388	0.0123522	CEACAM1/S100P	2
15	GO:0043296	GO:0043296	apical junction complex	3/42	150/19518	0.00410121	0.0356293	0.025093	PRKCI/PLEKHA7/JUP	3
16	GO:0034774	GO:0034774	secretory granule lumen	4/42	322/19518	0.00496829	0.0364526	0.0256728	CDA/CHI3L1/JUP/S100P	4
17	GO:0060205	GO:0060205	cytoplasmic vesicle lumen	4/42	325/19518	0.00513309	0.0364526	0.0256728	CDA/CHI3L1/JUP/S100P	4
18	GO:0014704	GO:0014704	intercalated disc	2/42	50/19518	0.00518689	0.0364526	0.0256728	JUP/DSG2	2
19	GO:0031983	GO:0031983	vesicle lumen	4/42	327/19518	0.00524497	0.0364526	0.0256728	CDA/CHI3L1/JUP/S100P	4
20	GO:0001533	GO:0001533	cornified envelope	2/42	59/19518	0.00715672	0.0473706	0.0333621	JUP/DSG2	2
21	GO:0035580	GO:0035580	specific granule lumen	2/42	62/19518	0.00787749	0.0497714	0.0350529	CHI3L1/JUP	2
22	WP5390	WP5390	Pancreatic cancer subtypes	4/23	48/8389	7.71399e-06	0.00042427	0.000406	AGR2/CEACAM6/KRT7/DHRS9	4
23	hsa04972	hsa04972	Pancreatic secretion	4/22	102/8659	0.000112783	0.00462409	0.00427387	CPB1/PNLIPRP2/CELA3B/CELA2A	4
24	hsa05150	hsa05150	Staphylococcus aureus infection	3/22	96/8659	0.00174544	0.0291881	0.0269774	KRT18/KRT19/KRT35	3
25	hsa04974	hsa04974	Protein digestion and absorption	3/22	103/8659	0.00213571	0.0291881	0.0269774	CPB1/CELA3B/CELA2A	3
26	hsa04915	hsa04915	Estrogen signaling pathway	3/22	137/8659	0.00478752	0.0490721	0.0453555	KRT18/KRT19/KRT35	3
27	R-HSA-6809371	R-HSA-6809371	Formation of the cornified envelope	8/31	130/10955	1.98598e-09	2.36332e-07	2.21594e-07	KRT8/KRT7/KRT18/JUP/DSG2/KRT19/CELA2A/KRT35	8
28	R-HSA-6805567	R-HSA-6805567	Keratinization	8/31	215/10955	1.03379e-07	6.15105e-06	5.76746e-06	KRT8/KRT7/KRT18/JUP/DSG2/KRT19/CELA2A/KRT35	8
29	GO:1901142	GO:1901142	insulin metabolic process	3/41	15/18614	4.43084e-06	0.00437324	0.003554	ERO1A/CEACAM1/CELA2A	3
30	GO:0034113	GO:0034113	heterotypic cell-cell adhesion	4/41	61/18614	9.65256e-06	0.00476354	0.00387119	NRCAM/CEACAM6/JUP/DSG2	4
31	GO:0045104	GO:0045104	intermediate filament cytoskeleton organization	4/41	92/18614	4.91981e-05	0.0119475	0.0097094	KRT7/KRT18/KRT19/KRT35	4
32	GO:0045103	GO:0045103	intermediate filament-based process	4/41	93/18614	5.13276e-05	0.0119475	0.0097094	KRT7/KRT18/KRT19/KRT35	4
33	GO:0034109	GO:0034109	homotypic cell-cell adhesion	4/41	97/18614	6.05245e-05	0.0119475	0.0097094	JUP/DSG2/CEACAM1/CELA2A	4
34	GO:0045214	GO:0045214	sarcomere organization	3/41	44/18614	0.000123374	0.020295	0.0164931	KRT8/SYNPO2L/KRT19	3
35	GO:0002934	GO:0002934	desmosome organization	2/41	10/18614	0.000210642	0.0297006	0.0241368	JUP/DSG2	2
36	GO:0098911	GO:0098911	regulation of ventricular cardiac muscle cell action potential	2/41	12/18614	0.000308081	0.0380094	0.0308891	JUP/DSG2	2
37	GO:0072659	GO:0072659	protein localization to plasma membrane	5/41	285/18614	0.000387718	0.0392705	0.0319139	AGR2/IFT20/PRKCI/KRT18/JUP	5
38	GO:0086069	GO:0086069	bundle of His cell to Purkinje myocyte communication	2/41	15/18614	0.00048808	0.0392705	0.0319139	JUP/DSG2	2
39	GO:0030239	GO:0030239	myofibril assembly	3/41	70/18614	0.000490072	0.0392705	0.0319139	KRT8/SYNPO2L/KRT19	3
40	GO:0055002	GO:0055002	striated muscle cell development	3/41	71/18614	0.000510913	0.0392705	0.0319139	KRT8/SYNPO2L/KRT19	3
41	GO:0045109	GO:0045109	intermediate filament organization	3/41	73/18614	0.00055428	0.0392705	0.0319139	KRT7/KRT19/KRT35	3
42	GO:0090136	GO:0090136	epithelial cell-cell adhesion	2/41	16/18614	0.000557028	0.0392705	0.0319139	PLEKHA7/JUP	2
43	GO:0086080	GO:0086080	protein binding involved in heterotypic cell-cell adhesion	3/42	12/18369	2.41047e-06	0.000366392	0.000286719	NRCAM/JUP/DSG2	3
44	GO:0098632	GO:0098632	cell-cell adhesion mediator activity	4/42	51/18369	5.45666e-06	0.000414706	0.000324527	NRCAM/KRT18/JUP/DSG2	4
45	GO:0098631	GO:0098631	cell adhesion mediator activity	4/42	62/18369	1.19611e-05	0.000606027	0.000474245	NRCAM/KRT18/JUP/DSG2	4
46	GO:0048306	GO:0048306	calcium-dependent protein binding	3/42	62/18369	0.000382705	0.0145428	0.0113804	LRP8/ANXA3/S100P	3

## Sheet: 2_CC_vs_other_cc_groups_upregul
Column1	Unnamed: 0	ID	Description	GeneRatio	BgRatio	pvalue	p.adjust	qvalue	geneID	Count
0	GO:0062023	GO:0062023	collagen-containing extracellular matrix	47/73	415/19518	4.64324e-61	6.63983e-59	5.42526e-59	THBS2/THBS1/COL12A1/MATN1/SRPX2/FN1/POSTN/COL11A1/ANGPTL4/AEBP1/HTRA1/COMP/MFGE8/COL8A1/FBLN2/FMOD/LOXL3/MXRA5/TGFBI/ASPN/PRELP/LTBP1/MFAP4/VTN/ANGPTL2/FBLN1/COL24A1/CDH13/LOXL2/TNC/MMP28/EFEMP1/GREM1/CILP/SERPINF1/APCS/ECM1/EDIL3/BGN/VCAN/LOX/CCDC80/FBN1/EFEMP2/CTHRC1/COL11A2/LAMB3	47
1	GO:0005604	GO:0005604	basement membrane	13/73	84/19518	4.61696e-18	3.30112e-16	2.69727e-16	THBS2/FN1/COL8A1/TGFBI/VTN/FBLN1/LOXL2/TNC/SERPINF1/CCDC80/FBN1/EFEMP2/LAMB3	13
2	GO:0005788	GO:0005788	endoplasmic reticulum lumen	13/73	312/19518	1.26659e-10	6.03743e-09	4.93305e-09	THBS1/COL12A1/FN1/COL11A1/MFGE8/COL8A1/LTBP1/VTN/COL24A1/TNC/VCAN/FBN1/COL11A2	13
3	GO:0005581	GO:0005581	collagen trimer	8/73	85/19518	9.86925e-10	3.52826e-08	2.88286e-08	COL12A1/COL11A1/COL8A1/COL24A1/C1QTNF5/LOX/CTHRC1/COL11A2	8
4	GO:0001527	GO:0001527	microfibril	4/73	13/19518	1.25499e-07	3.58928e-06	2.93272e-06	LTBP1/MFAP4/FBN1/EFEMP2	4
5	GO:0072562	GO:0072562	blood microparticle	6/73	144/19518	1.64694e-05	0.000392521	0.00032072	FN1/ANGPTL4/VTN/APCS/C8G/SLC2A1	6
6	GO:0005796	GO:0005796	Golgi lumen	5/73	106/19518	4.8127e-05	0.000983165	0.000803322	FMOD/PRELP/VTN/BGN/VCAN	5
7	GO:0098644	GO:0098644	complex of collagen trimers	3/73	21/19518	6.36052e-05	0.00113694	0.00092897	COL11A1/COL8A1/COL11A2	3
8	GO:0031091	GO:0031091	platelet alpha granule	4/73	91/19518	0.000376425	0.00598097	0.00488692	THBS2/THBS1/FN1/ISLR	4
9	GO:0043202	GO:0043202	lysosomal lumen	4/73	98/19518	0.000498844	0.00713347	0.0058286	FMOD/PRELP/BGN/VCAN	4
10	GO:0005614	GO:0005614	interstitial matrix	2/73	11/19518	0.000742486	0.00965232	0.0078867	TNC/CCDC80	2
11	GO:0005583	GO:0005583	fibrillar collagen trimer	2/73	12/19518	0.000888828	0.0097771	0.00798865	COL11A1/COL11A2	2
12	GO:0098643	GO:0098643	banded collagen fibril	2/73	12/19518	0.000888828	0.0097771	0.00798865	COL11A1/COL11A2	2
13	GO:0098637	GO:0098637	protein complex involved in cell-matrix adhesion	2/73	17/19518	0.00180949	0.0184827	0.0151018	VTN/TNC	2
14	GO:0031093	GO:0031093	platelet alpha granule lumen	3/73	67/19518	0.00202542	0.019309	0.0157769	THBS1/FN1/ISLR	3
15	GO:0005775	GO:0005775	vacuolar lumen	4/73	176/19518	0.0042875	0.0383195	0.03131	FMOD/PRELP/BGN/VCAN	4
16	GO:0016528	GO:0016528	sarcoplasm	3/73	90/19518	0.00467176	0.0392978	0.0321093	THBS1/HAX1/CTHRC1	3
17	WP3932	WP3932	Focal adhesion PI3K Akt mTOR signaling pathway	10/44	302/8389	2.63404e-06	0.000308183	0.000255086	THBS2/THBS1/FN1/COL11A1/COMP/VTN/TNC/COL11A2/SLC2A1/LAMB3	10
18	WP306	WP306	Focal adhesion	7/44	199/8389	6.92198e-05	0.00339199	0.00280759	THBS2/THBS1/FN1/COMP/VTN/TNC/LAMB3	7
19	WP3874	WP3874	Canonical and non canonical TGF B signaling	3/44	17/8389	8.69742e-05	0.00339199	0.00280759	LOXL2/GREM1/LOX	3
20	WP4816	WP4816	TGF beta receptor signaling in skeletal dysplasias	4/44	59/8389	0.000242874	0.00668492	0.00553317	THBS1/LTBP1/INHBA/FBN1	4
21	WP3668	WP3668	Hypothesized pathways in pathogenesis of cardiovascular disease	3/44	25/8389	0.00028568	0.00668492	0.00553317	POSTN/LTBP1/FBN1	3
22	WP453	WP453	Inflammatory response pathway	3/44	30/8389	0.000495143	0.00965529	0.00799178	THBS1/FN1/VTN	3
23	WP5055	WP5055	Burn wound healing	4/44	75/8389	0.000610278	0.0102004	0.00844294	TNC/MMP28/INHBA/FBN1	4
24	WP2911	WP2911	miRNA targets in ECM and membrane receptors	3/44	38/8389	0.000999167	0.0146128	0.0120952	THBS2/THBS1/FN1	3
25	WP2806	WP2806	Complement system	4/44	95/8389	0.0014814	0.019179	0.0158746	THBS1/VTN/CRP/APCS	4
26	WP5283	WP5283	Chronic hyperglycemia impairment of neuron function	3/44	46/8389	0.00174617	0.019179	0.0158746	MMP28/MMP19/SLC2A1	3
27	WP4172	WP4172	PI3K Akt signaling pathway	7/44	341/8389	0.00180315	0.019179	0.0158746	THBS2/THBS1/FN1/COMP/VTN/TNC/LAMB3	7
28	WP560	WP560	TGF beta receptor signaling	3/44	55/8389	0.00292041	0.028474	0.0235682	THBS1/LTBP1/INHBA	3
29	WP3678	WP3678	Amplification and expansion of oncogenic pathways as metastatic traits	2/44	17/8389	0.00347822	0.029068	0.0240599	POSTN/TNC	2
30	WP3859	WP3859	TGF beta signaling in thyroid cells for epithelial mesenchymal transition	2/44	17/8389	0.00347822	0.029068	0.0240599	FN1/TNC	2
31	WP3967	WP3967	miR 509 3p alteration of YAP1 ECM axis	2/44	18/8389	0.0039	0.03042	0.025179	THBS2/FN1	2
32	WP3287	WP3287	Overview of nanoparticle effects	2/44	19/8389	0.00434435	0.0317681	0.0262948	FN1/CRP	2
33	R-HSA-1474244	R-HSA-1474244	Extracellular matrix organization	29/53	300/10955	5.434e-32	8.58572e-30	6.292e-30	THBS1/COL12A1/MATN1/FN1/COL11A1/HTRA1/COMP/COL8A1/FBLN2/FMOD/LOXL3/ASPN/LTBP1/MFAP4/VTN/FBLN1/COL24A1/LOXL2/TNC/EFEMP1/MMP19/BGN/VCAN/LOX/FBN1/EFEMP2/COL11A2/LAMB3/CEACAM6	29
34	R-HSA-1566948	R-HSA-1566948	Elastic fibre formation	12/53	44/10955	8.12194e-19	6.41633e-17	4.70217e-17	FN1/FBLN2/LOXL3/LTBP1/MFAP4/VTN/FBLN1/LOXL2/EFEMP1/LOX/FBN1/EFEMP2	12
35	R-HSA-2129379	R-HSA-2129379	Molecules associated with elastic fibres	9/53	37/10955	7.97947e-14	4.20252e-12	3.07979e-12	FN1/FBLN2/LTBP1/MFAP4/VTN/FBLN1/EFEMP1/FBN1/EFEMP2	9
36	R-HSA-2022090	R-HSA-2022090	Assembly of collagen fibrils and other multimeric structures	9/53	61/10955	1.0195e-11	4.02704e-10	2.9512e-10	COL12A1/COL11A1/COL8A1/LOXL3/COL24A1/LOXL2/LOX/COL11A2/LAMB3	9
37	R-HSA-3000178	R-HSA-3000178	ECM proteoglycans	9/53	76/10955	7.93113e-11	2.50624e-09	1.83668e-09	MATN1/FN1/COMP/FMOD/ASPN/VTN/TNC/BGN/VCAN	9
38	R-HSA-1474290	R-HSA-1474290	Collagen formation	9/53	90/10955	3.73656e-10	9.8396e-09	7.2109e-09	COL12A1/COL11A1/COL8A1/LOXL3/COL24A1/LOXL2/LOX/COL11A2/LAMB3	9
39	R-HSA-3000171	R-HSA-3000171	Non-integrin membrane-ECM interactions	7/53	59/10955	1.15776e-08	2.61323e-07	1.91509e-07	THBS1/FN1/COL11A1/VTN/TNC/COL11A2/LAMB3	7
40	R-HSA-1474228	R-HSA-1474228	Degradation of the extracellular matrix	9/53	140/10955	1.93116e-08	3.81404e-07	2.7951e-07	COL12A1/FN1/COL11A1/HTRA1/COL8A1/MMP19/FBN1/COL11A2/LAMB3	9
41	R-HSA-216083	R-HSA-216083	Integrin cell surface interactions	7/53	85/10955	1.52191e-07	2.6718e-06	1.95802e-06	THBS1/FN1/COMP/COL8A1/VTN/TNC/FBN1	7
42	R-HSA-8874081	R-HSA-8874081	MET activates PTK2 signaling	5/53	30/10955	2.84094e-07	4.48869e-06	3.28951e-06	FN1/COL11A1/COL24A1/COL11A2/LAMB3	5
43	R-HSA-8875878	R-HSA-8875878	MET promotes cell motility	5/53	41/10955	1.43507e-06	2.06128e-05	1.5106e-05	FN1/COL11A1/COL24A1/COL11A2/LAMB3	5
44	R-HSA-8948216	R-HSA-8948216	Collagen chain trimerization	5/53	44/10955	2.05698e-06	2.70836e-05	1.98481e-05	COL12A1/COL11A1/COL8A1/COL24A1/COL11A2	5
45	R-HSA-3000170	R-HSA-3000170	Syndecan interactions	4/53	27/10955	7.89032e-06	9.58977e-05	7.02782e-05	THBS1/FN1/VTN/TNC	4
46	R-HSA-8957275	R-HSA-8957275	Post-translational protein phosphorylation	6/53	108/10955	1.25812e-05	0.000141395	0.00010362	FN1/MFGE8/LTBP1/TNC/VCAN/FBN1	6
47	R-HSA-1442490	R-HSA-1442490	Collagen degradation	5/53	64/10955	1.34235e-05	0.000141395	0.00010362	COL12A1/COL11A1/COL8A1/MMP19/COL11A2	5
48	R-HSA-1650814	R-HSA-1650814	Collagen biosynthesis and modifying enzymes	5/53	67/10955	1.68177e-05	0.000166075	0.000121707	COL12A1/COL11A1/COL8A1/COL24A1/COL11A2	5
49	R-HSA-381426	R-HSA-381426	Regulation of Insulin-like Growth Factor (IGF) transport and uptake by Insulin-like Growth Factor Binding Proteins (IGFBPs)	6/53	125/10955	2.89669e-05	0.000269222	0.000197298	FN1/MFGE8/LTBP1/TNC/VCAN/FBN1	6
50	R-HSA-6806834	R-HSA-6806834	Signaling by MET	5/53	79/10955	3.75637e-05	0.000329726	0.000241638	FN1/COL11A1/COL24A1/COL11A2/LAMB3	5
51	R-HSA-3560782	R-HSA-3560782	Diseases associated with glycosaminoglycan metabolism	4/53	41/10955	4.33056e-05	0.00036012	0.000263912	FMOD/PRELP/BGN/VCAN	4
52	R-HSA-3781865	R-HSA-3781865	Diseases of glycosylation	6/53	143/10955	6.17156e-05	0.000487553	0.000357301	THBS2/THBS1/FMOD/PRELP/BGN/VCAN	6
53	R-HSA-2243919	R-HSA-2243919	Crosslinking of collagen fibrils	3/53	18/10955	8.289e-05	0.000623649	0.000457038	LOXL3/LOXL2/LOX	3
54	R-HSA-166658	R-HSA-166658	Complement cascade	4/53	58/10955	0.000170735	0.00122619	0.000898605	VTN/CPB2/CRP/C8G	4
55	R-HSA-5668914	R-HSA-5668914	Diseases of metabolism	6/53	249/10955	0.0012185	0.00808661	0.00592623	THBS2/THBS1/FMOD/PRELP/BGN/VCAN	6
56	R-HSA-2022923	R-HSA-2022923	Dermatan sulfate biosynthesis	2/53	11/10955	0.00122835	0.00808661	0.00592623	BGN/VCAN	2
57	R-HSA-977606	R-HSA-977606	Regulation of Complement cascade	3/53	47/10955	0.00149187	0.00942863	0.00690972	VTN/CPB2/C8G	3
58	R-HSA-2022857	R-HSA-2022857	Keratan sulfate degradation	2/53	13/10955	0.00173125	0.0105207	0.00771003	FMOD/PRELP	2
59	R-HSA-2024101	R-HSA-2024101	CS/DS degradation	2/53	14/10955	0.00201355	0.011783	0.00863509	BGN/VCAN	2
60	R-HSA-1630316	R-HSA-1630316	Glycosaminoglycan metabolism	4/53	124/10955	0.00298453	0.0168413	0.012342	FMOD/PRELP/BGN/VCAN	4
61	R-HSA-114608	R-HSA-114608	Platelet degranulation	4/53	129/10955	0.00344089	0.0187469	0.0137386	THBS1/FN1/ISLR/ECM1	4
62	R-HSA-76005	R-HSA-76005	Response to elevated platelet cytosolic Ca2+	4/53	134/10955	0.00394271	0.0191774	0.014054	THBS1/FN1/ISLR/ECM1	4
63	R-HSA-2022870	R-HSA-2022870	Chondroitin sulfate biosynthesis	2/53	20/10955	0.00412677	0.0191774	0.014054	BGN/VCAN	2
64	R-HSA-3560783	R-HSA-3560783	Defective B4GALT7 causes EDS, progeroid type	2/53	20/10955	0.00412677	0.0191774	0.014054	BGN/VCAN	2
65	R-HSA-3560801	R-HSA-3560801	Defective B3GAT3 causes JDSSDHD	2/53	20/10955	0.00412677	0.0191774	0.014054	BGN/VCAN	2
66	R-HSA-4420332	R-HSA-4420332	Defective B3GALT6 causes EDSP2 and SEMDJL1	2/53	20/10955	0.00412677	0.0191774	0.014054	BGN/VCAN	2
67	R-HSA-1971475	R-HSA-1971475	A tetrasaccharide linker sequence is required for GAG synthesis	2/53	26/10955	0.00692936	0.0312811	0.0229242	BGN/VCAN	2
68	R-HSA-2022854	R-HSA-2022854	Keratan sulfate biosynthesis	2/53	28/10955	0.00800981	0.0351542	0.0257626	FMOD/PRELP	2
69	R-HSA-1638074	R-HSA-1638074	Keratan sulfate/keratin metabolism	2/53	34/10955	0.0116699	0.0498337	0.0365203	FMOD/PRELP	2
70	hsa04512	hsa04512	ECM-receptor interaction	7/30	89/8659	1.60335e-08	8.97878e-07	7.08851e-07	THBS2/THBS1/FN1/COMP/VTN/TNC/LAMB3	7
71	hsa04974	hsa04974	Protein digestion and absorption	6/30	103/8659	1.15259e-06	2.84512e-05	2.24615e-05	COL12A1/COL11A1/COL8A1/COL24A1/CPB2/COL11A2	6
72	hsa04350	hsa04350	TGF-beta signaling pathway	6/30	108/8659	1.52417e-06	2.84512e-05	2.24615e-05	THBS1/FMOD/LTBP1/GREM1/INHBA/FBN1	6
73	hsa04510	hsa04510	Focal adhesion	7/30	203/8659	4.51952e-06	6.32732e-05	4.99525e-05	THBS2/THBS1/FN1/COMP/VTN/TNC/LAMB3	7
74	hsa05165	hsa05165	Human papillomavirus infection	7/30	331/8659	0.000106537	0.00119322	0.000942015	THBS2/THBS1/FN1/COMP/VTN/TNC/LAMB3	7
75	hsa04151	hsa04151	PI3K-Akt signaling pathway	7/30	359/8659	0.000176858	0.00165067	0.00130316	THBS2/THBS1/FN1/COMP/VTN/TNC/LAMB3	7
76	hsa05144	hsa05144	Malaria	3/30	50/8659	0.000659091	0.00527273	0.00416268	THBS2/THBS1/COMP	3
77	hsa04148	hsa04148	Efferocytosis	4/30	156/8659	0.00192839	0.0134987	0.0106569	THBS1/MFGE8/VPS11/SLC2A1	4
78	hsa04610	hsa04610	Complement and coagulation cascades	3/30	86/8659	0.0031643	0.019689	0.0155439	VTN/CPB2/C8G	3
79	hsa05146	hsa05146	Amoebiasis	3/30	102/8659	0.00511483	0.0286431	0.0226129	FN1/C8G/LAMB3	3
80	GO:0030198	GO:0030198	extracellular matrix organization	24/73	314/18614	6.56396e-25	3.92676e-22	3.19204e-22	COL12A1/MATN1/POSTN/COL11A1/AEBP1/COMP/COL8A1/OLFML2B/FMOD/LOXL3/TGFBI/MFAP4/VTN/FBLN1/COL24A1/CPB2/LOXL2/MMP28/GREM1/MMP19/LOX/CCDC80/EFEMP2/COL11A2	24
81	GO:0043062	GO:0043062	extracellular structure organization	24/73	315/18614	7.08709e-25	3.92676e-22	3.19204e-22	COL12A1/MATN1/POSTN/COL11A1/AEBP1/COMP/COL8A1/OLFML2B/FMOD/LOXL3/TGFBI/MFAP4/VTN/FBLN1/COL24A1/CPB2/LOXL2/MMP28/GREM1/MMP19/LOX/CCDC80/EFEMP2/COL11A2	24
82	GO:0045229	GO:0045229	external encapsulating structure organization	24/73	317/18614	8.25528e-25	3.92676e-22	3.19204e-22	COL12A1/MATN1/POSTN/COL11A1/AEBP1/COMP/COL8A1/OLFML2B/FMOD/LOXL3/TGFBI/MFAP4/VTN/FBLN1/COL24A1/CPB2/LOXL2/MMP28/GREM1/MMP19/LOX/CCDC80/EFEMP2/COL11A2	24
83	GO:0030199	GO:0030199	collagen fibril organization	11/73	64/18614	9.69007e-16	3.45693e-13	2.81012e-13	COL12A1/COL11A1/AEBP1/COMP/FMOD/LOXL3/LOXL2/GREM1/LOX/EFEMP2/COL11A2	11
84	GO:0010810	GO:0010810	regulation of cell-substrate adhesion	12/73	222/18614	5.96187e-11	1.70152e-08	1.38315e-08	THBS1/FN1/COL8A1/FBLN2/VTN/FBLN1/CDH13/GREM1/EDIL3/CCDC80/EFEMP2/CEACAM6	12
85	GO:0035987	GO:0035987	endodermal cell differentiation	7/73	48/18614	6.88269e-10	1.63693e-07	1.33065e-07	COL12A1/FN1/COL11A1/COL8A1/VTN/INHBA/LAMB3	7
86	GO:0010811	GO:0010811	positive regulation of cell-substrate adhesion	9/73	125/18614	1.40359e-09	2.86131e-07	2.32594e-07	FN1/COL8A1/FBLN2/VTN/CDH13/EDIL3/CCDC80/EFEMP2/CEACAM6	9
87	GO:0001706	GO:0001706	endoderm formation	7/73	57/18614	2.40325e-09	4.28679e-07	3.48471e-07	COL12A1/FN1/COL11A1/COL8A1/VTN/INHBA/LAMB3	7
88	GO:0051216	GO:0051216	cartilage development	10/73	203/18614	6.51814e-09	1.03349e-06	8.40116e-07	MATN1/COL11A1/COMP/TGFBI/LOXL2/EFEMP1/GREM1/ECM1/BGN/COL11A2	10
89	GO:0061448	GO:0061448	connective tissue development	11/73	275/18614	9.48234e-09	1.35313e-06	1.09995e-06	MATN1/COL11A1/COMP/TGFBI/LOXL2/EFEMP1/GREM1/ECM1/BGN/LOX/COL11A2	11
90	GO:0002062	GO:0002062	chondrocyte differentiation	8/73	113/18614	1.39016e-08	1.6761e-06	1.36249e-06	MATN1/COL11A1/COMP/TGFBI/LOXL2/EFEMP1/GREM1/ECM1	8
91	GO:0031589	GO:0031589	cell-substrate adhesion	12/73	359/18614	1.40947e-08	1.6761e-06	1.36249e-06	THBS1/FN1/COL8A1/FBLN2/VTN/FBLN1/CDH13/GREM1/EDIL3/CCDC80/EFEMP2/CEACAM6	12
92	GO:0007492	GO:0007492	endoderm development	7/73	83/18614	3.48109e-08	3.82116e-06	3.1062e-06	COL12A1/FN1/COL11A1/COL8A1/VTN/INHBA/LAMB3	7
93	GO:0007178	GO:0007178	transmembrane receptor protein serine/threonine kinase signaling pathway	12/73	398/18614	4.39123e-08	4.47592e-06	3.63845e-06	THBS1/HTRA1/COMP/FMOD/ASPN/LTBP1/HTRA3/GREM1/CILP/INHBA/LOX/FBN1	12
94	GO:0001503	GO:0001503	ossification	12/73	429/18614	9.9419e-08	9.45806e-06	7.6884e-06	MATN1/COL11A1/COMP/CLEC11A/ASPN/TNC/GREM1/ECM1/VCAN/LOX/CTHRC1/PLXNB1	12
95	GO:0017015	GO:0017015	regulation of transforming growth factor beta receptor signaling pathway	8/73	148/18614	1.14736e-07	1.0233e-05	8.31835e-06	THBS1/HTRA1/ASPN/LTBP1/HTRA3/CILP/LOX/FBN1	8
96	GO:1903844	GO:1903844	regulation of cellular response to transforming growth factor beta stimulus	8/73	151/18614	1.33984e-07	1.08013e-05	8.78032e-06	THBS1/HTRA1/ASPN/LTBP1/HTRA3/CILP/LOX/FBN1	8
97	GO:0071559	GO:0071559	response to transforming growth factor beta	10/73	280/18614	1.36246e-07	1.08013e-05	8.78032e-06	THBS1/HTRA1/FMOD/MXRA5/ASPN/LTBP1/HTRA3/CILP/LOX/FBN1	10
98	GO:0007179	GO:0007179	transforming growth factor beta receptor signaling pathway	9/73	218/18614	1.78213e-07	1.33847e-05	1.08804e-05	THBS1/HTRA1/FMOD/ASPN/LTBP1/HTRA3/CILP/LOX/FBN1	9
99	GO:0090092	GO:0090092	regulation of transmembrane receptor protein serine/threonine kinase signaling pathway	10/73	301/18614	2.66133e-07	1.89886e-05	1.54357e-05	THBS1/HTRA1/ASPN/LTBP1/HTRA3/GREM1/CILP/INHBA/LOX/FBN1	10
100	GO:0001704	GO:0001704	formation of primary germ layer	7/73	127/18614	6.53449e-07	4.44034e-05	3.60953e-05	COL12A1/FN1/COL11A1/COL8A1/VTN/INHBA/LAMB3	7
101	GO:0090287	GO:0090287	regulation of cellular response to growth factor stimulus	10/73	345/18614	9.26321e-07	6.00846e-05	4.88424e-05	THBS1/HTRA1/ASPN/LTBP1/VTN/HTRA3/GREM1/CILP/LOX/FBN1	10
102	GO:0071560	GO:0071560	cellular response to transforming growth factor beta stimulus	9/73	274/18614	1.21315e-06	7.52677e-05	6.11847e-05	THBS1/HTRA1/FMOD/ASPN/LTBP1/HTRA3/CILP/LOX/FBN1	9
103	GO:0030512	GO:0030512	negative regulation of transforming growth factor beta receptor signaling pathway	6/73	100/18614	2.62968e-06	0.000156356	0.000127101	HTRA1/ASPN/LTBP1/HTRA3/CILP/FBN1	6
104	GO:0060348	GO:0060348	bone development	8/73	235/18614	3.79986e-06	0.000216896	0.000176314	MATN1/COMP/GREM1/ECM1/BGN/LOX/FBN1/PLXNB1	8
105	GO:0090101	GO:0090101	negative regulation of transmembrane receptor protein serine/threonine kinase signaling pathway	7/73	169/18614	4.42104e-06	0.000242647	0.000197246	HTRA1/ASPN/LTBP1/HTRA3/GREM1/CILP/FBN1	7
106	GO:0048251	GO:0048251	elastic fiber assembly	3/73	10/18614	6.80866e-06	0.00035985	0.00029252	MFAP4/LOX/EFEMP2	3
107	GO:0030282	GO:0030282	bone mineralization	6/73	121/18614	7.94662e-06	0.000402146	0.000326902	MATN1/COMP/ASPN/GREM1/ECM1/LOX	6
108	GO:0002063	GO:0002063	chondrocyte development	4/73	33/18614	8.17255e-06	0.000402146	0.000326902	MATN1/COL11A1/COMP/ECM1	4
109	GO:0035581	GO:0035581	sequestering of extracellular ligand from receptor	3/73	11/18614	9.33553e-06	0.00044406	0.000360974	LTBP1/GREM1/FBN1	3
110	GO:0007369	GO:0007369	gastrulation	7/73	196/18614	1.16764e-05	0.000537489	0.000436922	COL12A1/FN1/COL11A1/COL8A1/VTN/INHBA/LAMB3	7
111	GO:0051918	GO:0051918	negative regulation of fibrinolysis	3/73	13/18614	1.60905e-05	0.000675329	0.000548971	THBS1/VTN/CPB2	3
112	GO:1900115	GO:1900115	extracellular regulation of signal transduction	3/73	13/18614	1.60905e-05	0.000675329	0.000548971	LTBP1/GREM1/FBN1	3
113	GO:1900116	GO:1900116	extracellular negative regulation of signal transduction	3/73	13/18614	1.60905e-05	0.000675329	0.000548971	LTBP1/GREM1/FBN1	3
114	GO:0018158	GO:0018158	protein oxidation	3/73	14/18614	2.04212e-05	0.0008326	0.000676816	LOXL3/LOXL2/LOX	3
115	GO:0007160	GO:0007160	cell-matrix adhesion	7/73	239/18614	4.17697e-05	0.0016557	0.00134591	THBS1/FN1/VTN/CDH13/GREM1/EFEMP2/CEACAM6	7
116	GO:0051917	GO:0051917	regulation of fibrinolysis	3/73	18/18614	4.52659e-05	0.0017458	0.00141915	THBS1/VTN/CPB2	3
117	GO:1900047	GO:1900047	negative regulation of hemostasis	4/73	51/18614	4.73192e-05	0.00174638	0.00141962	THBS1/COMP/VTN/CPB2	4
118	GO:0070167	GO:0070167	regulation of biomineral tissue development	5/73	101/18614	4.77287e-05	0.00174638	0.00141962	MATN1/COMP/ASPN/GREM1/ECM1	5
119	GO:0031214	GO:0031214	biomineral tissue development	6/73	173/18614	6.00842e-05	0.00214351	0.00174244	MATN1/COMP/ASPN/GREM1/ECM1/LOX	6
120	GO:0030509	GO:0030509	BMP signaling pathway	6/73	176/18614	6.61003e-05	0.00230061	0.00187015	HTRA1/COMP/HTRA3/GREM1/INHBA/FBN1	6
121	GO:0071772	GO:0071772	response to BMP	6/73	187/18614	9.24037e-05	0.00306651	0.00249275	HTRA1/COMP/HTRA3/GREM1/INHBA/FBN1	6
122	GO:0071773	GO:0071773	cellular response to BMP stimulus	6/73	187/18614	9.24037e-05	0.00306651	0.00249275	HTRA1/COMP/HTRA3/GREM1/INHBA/FBN1	6
123	GO:0045785	GO:0045785	positive regulation of cell adhesion	9/73	482/18614	0.000108418	0.00351619	0.00285829	FN1/COL8A1/FBLN2/VTN/CDH13/EDIL3/CCDC80/EFEMP2/CEACAM6	9
124	GO:0050673	GO:0050673	epithelial cell proliferation	9/73	488/18614	0.000119051	0.00377523	0.00306886	THBS1/HTRA1/COL8A1/CPB2/CDH13/LOXL2/SERPINF1/BRCA2/ECM1	9
125	GO:0001952	GO:0001952	regulation of cell-matrix adhesion	5/73	125/18614	0.000131394	0.00407606	0.0033134	THBS1/CDH13/GREM1/EFEMP2/CEACAM6	5
126	GO:0090288	GO:0090288	negative regulation of cellular response to growth factor stimulus	5/73	127/18614	0.000141569	0.00429828	0.00349405	THBS1/HTRA1/HTRA3/GREM1/FBN1	5
127	GO:0042730	GO:0042730	fibrinolysis	3/73	27/18614	0.000158196	0.00470304	0.00382308	THBS1/VTN/CPB2	3
128	GO:0030514	GO:0030514	negative regulation of BMP signaling pathway	4/73	70/18614	0.000164131	0.00477991	0.00388556	HTRA1/HTRA3/GREM1/FBN1	4
129	GO:0030194	GO:0030194	positive regulation of blood coagulation	3/73	28/18614	0.000176682	0.00494362	0.00401864	THBS1/VTN/CPB2	3
130	GO:1900048	GO:1900048	positive regulation of hemostasis	3/73	28/18614	0.000176682	0.00494362	0.00401864	THBS1/VTN/CPB2	3
131	GO:1900046	GO:1900046	regulation of hemostasis	4/73	72/18614	0.000183077	0.00502405	0.00408402	THBS1/COMP/VTN/CPB2	4
132	GO:0003416	GO:0003416	endochondral bone growth	3/73	29/18614	0.000196514	0.00529105	0.00430107	MATN1/COMP/ECM1	3
133	GO:0050820	GO:0050820	positive regulation of coagulation	3/73	30/18614	0.000217736	0.00564925	0.00459224	THBS1/VTN/CPB2	3
134	GO:0070168	GO:0070168	negative regulation of biomineral tissue development	3/73	30/18614	0.000217736	0.00564925	0.00459224	ASPN/GREM1/ECM1	3
135	GO:0033688	GO:0033688	regulation of osteoblast proliferation	3/73	31/18614	0.000240387	0.00612558	0.00497945	GREM1/CTHRC1/PLXNB1	3
136	GO:0061045	GO:0061045	negative regulation of wound healing	4/73	78/18614	0.000249379	0.00624323	0.00507508	THBS1/VTN/CPB2/APCS	4
137	GO:0098868	GO:0098868	bone growth	3/73	32/18614	0.00026451	0.00650785	0.00529019	MATN1/COMP/ECM1	3
138	GO:0030500	GO:0030500	regulation of bone mineralization	4/73	80/18614	0.000274877	0.00664829	0.00540436	MATN1/COMP/GREM1/ECM1	4
139	GO:0018149	GO:0018149	peptide cross-linking	3/73	35/18614	0.000346103	0.00821175	0.00667529	THBS1/FN1/BGN	3
140	GO:0032102	GO:0032102	negative regulation of response to external stimulus	8/73	446/18614	0.000351028	0.00821175	0.00667529	THBS1/HTRA1/VTN/CPB2/MMP28/GREM1/SERPINF1/APCS	8
141	GO:0033687	GO:0033687	osteoblast proliferation	3/73	36/18614	0.000376507	0.00866573	0.00704432	GREM1/CTHRC1/PLXNB1	3
142	GO:0051346	GO:0051346	negative regulation of hydrolase activity	7/73	345/18614	0.000403556	0.00914087	0.00743056	THBS1/ANGPTL4/A2ML1/VTN/SERPINF1/APCS/ECM1	7
143	GO:1903035	GO:1903035	negative regulation of response to wounding	4/73	93/18614	0.000488353	0.0108887	0.0088514	THBS1/VTN/CPB2/APCS	4
144	GO:0071634	GO:0071634	regulation of transforming growth factor beta production	3/73	40/18614	0.000515168	0.0113099	0.00919377	THBS1/FN1/LTBP1	3
145	GO:0085029	GO:0085029	extracellular matrix assembly	3/73	42/18614	0.000595243	0.0128699	0.0104618	MFAP4/LOX/EFEMP2	3
146	GO:0002683	GO:0002683	negative regulation of immune system process	8/73	487/18614	0.000627714	0.0133694	0.0108679	THBS1/FN1/LOXL3/MMP28/GREM1/APCS/INHBA/FBN1	8
147	GO:0071604	GO:0071604	transforming growth factor beta production	3/73	43/18614	0.000638091	0.0133905	0.0108851	THBS1/FN1/LTBP1	3
148	GO:0015911	GO:0015911	long-chain fatty acid import across plasma membrane	2/73	10/18614	0.000668919	0.013834	0.0112456	THBS1/SLC2A1	2
149	GO:0048563	GO:0048563	post-embryonic animal organ morphogenesis	2/73	11/18614	0.000815493	0.0166244	0.0135139	EFEMP1/FBN1	2
150	GO:0043542	GO:0043542	endothelial cell migration	6/73	283/18614	0.000849559	0.0167858	0.0136451	THBS1/SRPX2/CDH13/LOXL2/GREM1/SERPINF1	6
151	GO:0032963	GO:0032963	collagen metabolic process	4/73	108/18614	0.000857605	0.0167858	0.0136451	MFAP4/MMP28/MMP19/INHBA	4
152	GO:0002040	GO:0002040	sprouting angiogenesis	5/73	188/18614	0.000858699	0.0167858	0.0136451	THBS1/SRPX2/CDH13/LOXL2/GREM1	5
153	GO:0006953	GO:0006953	acute-phase response	3/73	48/18614	0.000881825	0.0168892	0.0137291	FN1/CRP/APCS	3
154	GO:1902106	GO:1902106	negative regulation of leukocyte differentiation	4/73	109/18614	0.000887658	0.0168892	0.0137291	LOXL3/APCS/INHBA/FBN1	4
155	GO:0097084	GO:0097084	vascular associated smooth muscle cell development	2/73	12/18614	0.000976109	0.0183277	0.0148985	COMP/EFEMP2	2
156	GO:0030195	GO:0030195	negative regulation of blood coagulation	3/73	50/18614	0.000993701	0.0184157	0.01497	THBS1/VTN/CPB2	3
157	GO:1903707	GO:1903707	negative regulation of hemopoiesis	4/73	115/18614	0.00108377	0.0198273	0.0161175	LOXL3/APCS/INHBA/FBN1	4
158	GO:0002762	GO:0002762	negative regulation of myeloid leukocyte differentiation	3/73	52/18614	0.00111418	0.0201258	0.0163601	APCS/INHBA/FBN1	3
159	GO:0061430	GO:0061430	bone trabecula morphogenesis	2/73	13/18614	0.00115066	0.0205249	0.0166845	GREM1/PLXNB1	2
160	GO:0030510	GO:0030510	regulation of BMP signaling pathway	4/73	118/18614	0.00119241	0.0210071	0.0170765	HTRA1/HTRA3/GREM1/FBN1	4
161	GO:0030278	GO:0030278	regulation of ossification	4/73	119/18614	0.00123026	0.0211249	0.0171723	MATN1/COMP/GREM1/ECM1	4
162	GO:0032330	GO:0032330	regulation of chondrocyte differentiation	3/73	54/18614	0.00124351	0.0211249	0.0171723	LOXL2/EFEMP1/GREM1	3
163	GO:0050819	GO:0050819	negative regulation of coagulation	3/73	54/18614	0.00124351	0.0211249	0.0171723	THBS1/VTN/CPB2	3
164	GO:0050678	GO:0050678	regulation of epithelial cell proliferation	7/73	419/18614	0.00126422	0.0212241	0.0172529	THBS1/HTRA1/CPB2/CDH13/SERPINF1/BRCA2/ECM1	7
165	GO:0001954	GO:0001954	positive regulation of cell-matrix adhesion	3/73	56/18614	0.00138193	0.0227439	0.0184884	CDH13/EFEMP2/CEACAM6	3
166	GO:0002761	GO:0002761	regulation of myeloid leukocyte differentiation	4/73	123/18614	0.00139011	0.0227439	0.0184884	HAX1/APCS/INHBA/FBN1	4
167	GO:0007162	GO:0007162	negative regulation of cell adhesion	6/73	312/18614	0.00140257	0.0227439	0.0184884	THBS1/LOXL3/TGFBI/FBLN1/CDH13/PLXNB1	6
168	GO:0045637	GO:0045637	regulation of myeloid cell differentiation	5/73	214/18614	0.00152707	0.0244353	0.0198633	HAX1/APCS/INHBA/LOX/FBN1	5
169	GO:0033689	GO:0033689	negative regulation of osteoblast proliferation	2/73	15/18614	0.00154112	0.0244353	0.0198633	GREM1/PLXNB1	2
170	GO:1903053	GO:1903053	regulation of extracellular matrix organization	3/73	59/18614	0.00160711	0.0252016	0.0204863	AEBP1/CPB2/EFEMP2	3
171	GO:0042060	GO:0042060	wound healing	7/73	439/18614	0.00165079	0.0256052	0.0208143	THBS1/COMP/VTN/FBLN1/CPB2/APCS/LOX	7
172	GO:0009886	GO:0009886	post-embryonic animal morphogenesis	2/73	16/18614	0.00175682	0.0267259	0.0217254	EFEMP1/FBN1	2
173	GO:0034329	GO:0034329	cell junction assembly	7/73	444/18614	0.0017605	0.0267259	0.0217254	THBS2/THBS1/SRPX2/FN1/CDH13/GREM1/PLXNB1	7
174	GO:0090303	GO:0090303	positive regulation of wound healing	3/73	62/18614	0.00185402	0.027447	0.0223115	THBS1/VTN/CPB2	3
175	GO:0045861	GO:0045861	negative regulation of proteolysis	6/73	330/18614	0.00186323	0.027447	0.0223115	THBS1/A2ML1/VTN/CPB2/SERPINF1/ECM1	6
176	GO:0007596	GO:0007596	blood coagulation	5/73	224/18614	0.00186571	0.027447	0.0223115	THBS1/COMP/VTN/FBLN1/CPB2	5
177	GO:0044539	GO:0044539	long-chain fatty acid import into cell	2/73	17/18614	0.00198601	0.0289188	0.0235079	THBS1/SLC2A1	2
178	GO:0050817	GO:0050817	coagulation	5/73	229/18614	0.00205428	0.0294491	0.023939	THBS1/COMP/VTN/FBLN1/CPB2	5
179	GO:0061041	GO:0061041	regulation of wound healing	4/73	137/18614	0.0020637	0.0294491	0.023939	THBS1/VTN/CPB2/APCS	4
180	GO:0007599	GO:0007599	hemostasis	5/73	230/18614	0.00209361	0.02958	0.0240454	THBS1/COMP/VTN/FBLN1/CPB2	5
181	GO:0010755	GO:0010755	regulation of plasminogen activation	2/73	18/18614	0.00222861	0.030876	0.0250989	THBS1/CPB2	2
182	GO:0048569	GO:0048569	post-embryonic animal organ development	2/73	18/18614	0.00222861	0.030876	0.0250989	EFEMP1/FBN1	2
183	GO:0010466	GO:0010466	negative regulation of peptidase activity	5/73	236/18614	0.00234124	0.0321245	0.0261138	THBS1/A2ML1/VTN/SERPINF1/ECM1	5
184	GO:0015909	GO:0015909	long-chain fatty acid transport	3/73	68/18614	0.00241589	0.0328331	0.0266898	THBS1/PLIN2/SLC2A1	3
185	GO:0045765	GO:0045765	regulation of angiogenesis	6/73	349/18614	0.0024657	0.0331343	0.0269347	THBS2/THBS1/ANGPTL4/GREM1/SERPINF1/ECM1	6
186	GO:0140354	GO:0140354	lipid import into cell	2/73	19/18614	0.00248449	0.0331343	0.0269347	THBS1/SLC2A1	2
187	GO:0030193	GO:0030193	regulation of blood coagulation	3/73	70/18614	0.00262407	0.0343537	0.0279259	THBS1/VTN/CPB2	3
188	GO:0050922	GO:0050922	negative regulation of chemotaxis	3/73	70/18614	0.00262407	0.0343537	0.0279259	THBS1/MMP28/GREM1	3
189	GO:1901342	GO:1901342	regulation of vasculature development	6/73	355/18614	0.00268347	0.0348119	0.0282984	THBS2/THBS1/ANGPTL4/GREM1/SERPINF1/ECM1	6
190	GO:0003417	GO:0003417	growth plate cartilage development	2/73	20/18614	0.00275356	0.0350833	0.028519	MATN1/COMP	2
191	GO:1902001	GO:1902001	fatty acid transmembrane transport	2/73	20/18614	0.00275356	0.0350833	0.028519	THBS1/SLC2A1	2
192	GO:0061035	GO:0061035	regulation of cartilage development	3/73	73/18614	0.00295659	0.0373368	0.0303508	LOXL2/EFEMP1/GREM1	3
193	GO:0001649	GO:0001649	osteoblast differentiation	5/73	250/18614	0.00300128	0.0373444	0.0303571	TNC/GREM1/VCAN/LOX/CTHRC1	5
194	GO:0030502	GO:0030502	negative regulation of bone mineralization	2/73	21/18614	0.00303571	0.0373444	0.0303571	GREM1/ECM1	2
195	GO:0030728	GO:0030728	ovulation	2/73	21/18614	0.00303571	0.0373444	0.0303571	MMP19/INHBA	2
196	GO:0042698	GO:0042698	ovulation cycle	3/73	75/18614	0.00319202	0.0386018	0.0313792	SERPINF1/MMP19/INHBA	3
197	GO:0050818	GO:0050818	regulation of coagulation	3/73	75/18614	0.00319202	0.0386018	0.0313792	THBS1/VTN/CPB2	3
198	GO:0001667	GO:0001667	ameboidal-type cell migration	7/73	496/18614	0.00327078	0.0392219	0.0318833	THBS1/SRPX2/FN1/CDH13/LOXL2/GREM1/SERPINF1	7
199	GO:1903036	GO:1903036	positive regulation of response to wounding	3/73	76/18614	0.00331393	0.0393311	0.031972	THBS1/VTN/CPB2	3
200	GO:0010631	GO:0010631	epithelial cell migration	6/73	371/18614	0.00333501	0.0393311	0.031972	THBS1/SRPX2/CDH13/LOXL2/GREM1/SERPINF1	6
201	GO:0090132	GO:0090132	epithelium migration	6/73	374/18614	0.00346928	0.0405792	0.0329866	THBS1/SRPX2/CDH13/LOXL2/GREM1/SERPINF1	6
202	GO:0002689	GO:0002689	negative regulation of leukocyte chemotaxis	2/73	23/18614	0.00363883	0.0422163	0.0343174	MMP28/GREM1	2
203	GO:0090130	GO:0090130	tissue migration	6/73	379/18614	0.00370197	0.0426025	0.0346314	THBS1/SRPX2/CDH13/LOXL2/GREM1/SERPINF1	6
204	GO:0090596	GO:0090596	sensory organ morphogenesis	5/73	269/18614	0.00409985	0.0468039	0.0380466	COL11A1/COL8A1/EFEMP1/FBN1/CTHRC1	5
205	GO:0014068	GO:0014068	positive regulation of phosphatidylinositol 3-kinase signaling	3/73	83/18614	0.00424741	0.0481036	0.0391032	HAX1/FN1/PLXNB1	3
206	GO:0032331	GO:0032331	negative regulation of chondrocyte differentiation	2/73	25/18614	0.00429303	0.0482374	0.0392119	EFEMP1/GREM1	2
207	GO:0007568	GO:0007568	aging	4/73	169/18614	0.00438755	0.0489143	0.0397622	COMP/LOXL2/SERPINF1/INHBA	4
208	GO:1903034	GO:1903034	regulation of response to wounding	4/73	170/18614	0.00448014	0.0495594	0.0402865	THBS1/VTN/CPB2/APCS	4
209	GO:0005201	GO:0005201	extracellular matrix structural constituent	35/72	167/18369	2.63474e-53	4.21558e-51	2.91208e-51	THBS2/THBS1/COL12A1/MATN1/SRPX2/FN1/POSTN/COL11A1/AEBP1/COMP/MFGE8/COL8A1/FBLN2/FMOD/MXRA5/TGFBI/ASPN/PRELP/LTBP1/MFAP4/VTN/FBLN1/COL24A1/TNC/EFEMP1/CILP/ECM1/EDIL3/BGN/VCAN/FBN1/EFEMP2/CTHRC1/COL11A2/LAMB3	35
210	GO:0005539	GO:0005539	glycosaminoglycan binding	13/72	232/18369	5.45352e-12	4.36282e-10	3.01379e-10	THBS2/THBS1/FN1/POSTN/COL11A1/COMP/PRELP/VTN/BGN/VCAN/CCDC80/FBN1/EFEMP2	13
211	GO:0050840	GO:0050840	extracellular matrix binding	8/72	55/18369	3.92368e-11	2.01122e-09	1.38933e-09	THBS1/COL11A1/FBLN2/OLFML2B/TGFBI/VTN/ECM1/BGN	8
212	GO:0008201	GO:0008201	heparin binding	11/72	168/18369	5.02804e-11	2.01122e-09	1.38933e-09	THBS2/THBS1/FN1/POSTN/COL11A1/COMP/PRELP/VTN/CCDC80/FBN1/EFEMP2	11
213	GO:0005518	GO:0005518	collagen binding	7/72	66/18369	6.83121e-09	1.69815e-07	1.17306e-07	THBS1/FN1/AEBP1/COMP/TGFBI/VTN/LOX	7
214	GO:0005178	GO:0005178	integrin binding	9/72	151/18369	7.38501e-09	1.69815e-07	1.17306e-07	THBS1/FN1/COMP/MFGE8/TGFBI/VTN/FBLN1/EDIL3/FBN1	9
215	GO:1901681	GO:1901681	sulfur compound binding	11/72	269/18369	7.4294e-09	1.69815e-07	1.17306e-07	THBS2/THBS1/FN1/POSTN/COL11A1/COMP/PRELP/VTN/CCDC80/FBN1/EFEMP2	11
216	GO:0030021	GO:0030021	extracellular matrix structural constituent conferring compression resistance	5/72	22/18369	2.00862e-08	4.01725e-07	2.77507e-07	FMOD/ASPN/PRELP/BGN/VCAN	5
217	GO:0030020	GO:0030020	extracellular matrix structural constituent conferring tensile strength	5/72	41/18369	5.39505e-07	9.5912e-06	6.6255e-06	COL12A1/COL11A1/COL8A1/COL24A1/COL11A2	5
218	GO:0001968	GO:0001968	fibronectin binding	4/72	31/18369	6.30109e-06	0.000100817	6.96436e-05	THBS1/LOXL3/FBLN1/CCDC80	4
219	GO:0043394	GO:0043394	proteoglycan binding	4/72	36/18369	1.16229e-05	0.00016906	0.000116785	THBS1/FN1/COMP/TNC	4
220	GO:0016641	GO:0016641	oxidoreductase activity, acting on the CH-NH2 group of donors, oxygen as acceptor	3/72	16/18369	3.11727e-05	0.000415636	0.000287117	LOXL3/LOXL2/LOX	3
221	GO:0030169	GO:0030169	low-density lipoprotein particle binding	3/72	17/18369	3.77461e-05	0.000464568	0.000320918	THBS1/CDH13/CRP	3
222	GO:0016638	GO:0016638	oxidoreductase activity, acting on the CH-NH2 group of donors	3/72	20/18369	6.2748e-05	0.00071712	0.000495379	LOXL3/LOXL2/LOX	3
223	GO:0008237	GO:0008237	metallopeptidase activity	6/72	197/18369	0.000122347	0.00130503	0.000901501	AEBP1/HTRA1/HTRA3/CPB2/MMP28/MMP19	6
224	GO:0001848	GO:0001848	complement binding	3/72	26/18369	0.000140714	0.00140714	0.000972036	CRP/APCS/C8G	3
225	GO:0019955	GO:0019955	cytokine binding	5/72	130/18369	0.000157302	0.00148049	0.00102271	THBS1/HAX1/COMP/LTBP1/GREM1	5
226	GO:0019838	GO:0019838	growth factor binding	5/72	132/18369	0.000168957	0.00150184	0.00103745	THBS1/HAX1/SRPX2/HTRA1/LTBP1	5
227	GO:0071813	GO:0071813	lipoprotein particle binding	3/72	30/18369	0.000217273	0.00173818	0.00120072	THBS1/CDH13/CRP	3
228	GO:0071814	GO:0071814	protein-lipid complex binding	3/72	30/18369	0.000217273	0.00173818	0.00120072	THBS1/CDH13/CRP	3
229	GO:0030023	GO:0030023	extracellular matrix constituent conferring elasticity	2/72	10/18369	0.000668076	0.0050901	0.00351619	FBLN2/FBN1	2
230	GO:0005044	GO:0005044	scavenger receptor activity	3/72	48/18369	0.00088	0.0064	0.00442105	LOXL3/VTN/LOXL2	3
231	GO:0097493	GO:0097493	structural molecule activity conferring elasticity	2/72	12/18369	0.000974883	0.0067818	0.00468479	FBLN2/FBN1	2
232	GO:0004222	GO:0004222	metalloendopeptidase activity	4/72	122/18369	0.00134496	0.00896639	0.00619389	HTRA1/HTRA3/MMP28/MMP19	4
233	GO:0005507	GO:0005507	copper ion binding	3/72	62/18369	0.00185027	0.0118417	0.00818012	LOXL3/LOXL2/LOX	3
234	GO:0002020	GO:0002020	protease binding	4/72	138/18369	0.00211307	0.0130035	0.0089827	FN1/COMP/BRCA2/ECM1	4
235	GO:0036122	GO:0036122	BMP binding	2/72	20/18369	0.00275015	0.0162972	0.0112579	COMP/GREM1	2
236	GO:0001846	GO:0001846	opsonin binding	2/72	21/18369	0.00303196	0.0173255	0.0119683	CRP/APCS	2
237	GO:0050431	GO:0050431	transforming growth factor beta binding	2/72	23/18369	0.00363435	0.0200516	0.0138514	THBS1/LTBP1	2
238	GO:0038024	GO:0038024	cargo receptor activity	3/72	83/18369	0.00423908	0.0224423	0.0155029	LOXL3/VTN/LOXL2	3
239	GO:0030246	GO:0030246	carbohydrate binding	5/72	273/18369	0.0043482	0.0224423	0.0155029	CLEC11A/VTN/LOXL2/APCS/VCAN	5
240	GO:0043236	GO:0043236	laminin binding	2/72	28/18369	0.00536179	0.0268089	0.0185193	THBS1/ECM1	2
241	GO:0004181	GO:0004181	metallocarboxypeptidase activity	2/72	31/18369	0.00654608	0.0317386	0.0219247	AEBP1/CPB2	2

## Sheet: 2_CC_vs_other_cc_groups_downreg
Column1	Unnamed: 0	ID	Description	GeneRatio	BgRatio	pvalue	p.adjust	qvalue	geneID	Count
0	hsa04972	hsa04972	Pancreatic secretion	9/59	102/8659	2.35668e-08	3.32292e-06	3.10089e-06	PNLIP/CPB1/CPA1/CD38/PRSS2/CFTR/CTRB2/CEL/AMY2A	9
1	hsa04975	hsa04975	Fat digestion and absorption	4/59	43/8659	0.000196787	0.0138735	0.0129465	PNLIP/CD36/CLPS/CEL	4
2	GO:0007586	GO:0007586	digestion	8/92	139/18614	4.3361e-07	0.000809983	0.000759045	PNLIP/CD36/SPINK1/PRSS2/CLPS/CTRB2/CEL/AMY2A	8
3	GO:0030072	GO:0030072	peptide hormone secretion	9/92	238/18614	2.71338e-06	0.00158623	0.00148647	SLC25A22/HLA-DRB1/CHGA/CPE/GCG/CD38/ABAT/SPINK1/CFTR	9
4	GO:0002790	GO:0002790	peptide secretion	9/92	243/18614	3.21673e-06	0.00158623	0.00148647	SLC25A22/HLA-DRB1/CHGA/CPE/GCG/CD38/ABAT/SPINK1/CFTR	9
5	GO:0090276	GO:0090276	regulation of peptide hormone secretion	8/92	192/18614	4.91856e-06	0.00158623	0.00148647	SLC25A22/HLA-DRB1/CHGA/GCG/CD38/ABAT/SPINK1/CFTR	8
6	GO:0015833	GO:0015833	peptide transport	9/92	259/18614	5.40429e-06	0.00158623	0.00148647	SLC25A22/HLA-DRB1/CHGA/CPE/GCG/CD38/ABAT/SPINK1/CFTR	9
7	GO:0002791	GO:0002791	regulation of peptide secretion	8/92	195/18614	5.51407e-06	0.00158623	0.00148647	SLC25A22/HLA-DRB1/CHGA/GCG/CD38/ABAT/SPINK1/CFTR	8
8	GO:0090087	GO:0090087	regulation of peptide transport	8/92	197/18614	5.9441e-06	0.00158623	0.00148647	SLC25A22/HLA-DRB1/CHGA/GCG/CD38/ABAT/SPINK1/CFTR	8
9	GO:0090277	GO:0090277	positive regulation of peptide hormone secretion	6/92	107/18614	1.4963e-05	0.00310725	0.00291184	HLA-DRB1/GCG/CD38/ABAT/SPINK1/CFTR	6
10	GO:0050796	GO:0050796	regulation of insulin secretion	7/92	163/18614	1.62853e-05	0.00310725	0.00291184	SLC25A22/HLA-DRB1/CHGA/GCG/CD38/ABAT/CFTR	7
11	GO:0002793	GO:0002793	positive regulation of peptide secretion	6/92	109/18614	1.66341e-05	0.00310725	0.00291184	HLA-DRB1/GCG/CD38/ABAT/SPINK1/CFTR	6
12	GO:0046879	GO:0046879	hormone secretion	9/92	305/18614	1.99794e-05	0.00323405	0.00303067	SLC25A22/HLA-DRB1/CHGA/CPE/GCG/CD38/ABAT/SPINK1/CFTR	9
13	GO:0009743	GO:0009743	response to carbohydrate	8/92	234/18614	2.07755e-05	0.00323405	0.00303067	HMGCS2/CMA1/MAP2K6/PIH1D1/HLA-DRB1/GCG/CFTR/PCSK1	8
14	GO:0009914	GO:0009914	hormone transport	9/92	315/18614	2.57542e-05	0.00370068	0.00346795	SLC25A22/HLA-DRB1/CHGA/CPE/GCG/CD38/ABAT/SPINK1/CFTR	9
15	GO:0046883	GO:0046883	regulation of hormone secretion	8/92	247/18614	3.05864e-05	0.00389137	0.00364665	SLC25A22/HLA-DRB1/CHGA/GCG/CD38/ABAT/SPINK1/CFTR	8
16	GO:0016486	GO:0016486	peptide hormone processing	4/92	37/18614	3.25735e-05	0.00389137	0.00364665	PCSK2/CMA1/CPE/PCSK1	4
17	GO:0016485	GO:0016485	protein processing	8/92	250/18614	3.33308e-05	0.00389137	0.00364665	PCSK2/CMA1/SEC11C/OMA1/GGT1/CPE/PCSK1/KLK1	8
18	GO:0140448	GO:0140448	signaling receptor ligand precursor processing	4/92	40/18614	4.45661e-05	0.00489703	0.00458907	PCSK2/CMA1/CPE/PCSK1	4
19	GO:1901142	GO:1901142	insulin metabolic process	3/92	15/18614	5.09248e-05	0.00508279	0.00476315	PCSK2/CPE/PCSK1	3
20	GO:0030073	GO:0030073	insulin secretion	7/92	197/18614	5.47921e-05	0.00508279	0.00476315	SLC25A22/HLA-DRB1/CHGA/GCG/CD38/ABAT/CFTR	7
21	GO:0032024	GO:0032024	positive regulation of insulin secretion	5/92	83/18614	5.6625e-05	0.00508279	0.00476315	HLA-DRB1/GCG/CD38/ABAT/CFTR	5
22	GO:0042886	GO:0042886	amide transport	9/92	349/18614	5.71406e-05	0.00508279	0.00476315	SLC25A22/HLA-DRB1/CHGA/CPE/GCG/CD38/ABAT/SPINK1/CFTR	9
23	GO:0046887	GO:0046887	positive regulation of hormone secretion	6/92	138/18614	6.29378e-05	0.0053036	0.00497007	HLA-DRB1/GCG/CD38/ABAT/SPINK1/CFTR	6
24	GO:0050708	GO:0050708	regulation of protein secretion	8/92	275/18614	6.53012e-05	0.0053036	0.00497007	SLC25A22/HLA-DRB1/CHGA/GCG/CD38/ABAT/CFTR/PCSK1	8
25	GO:0034284	GO:0034284	response to monosaccharide	7/92	207/18614	7.48535e-05	0.0058261	0.00545971	HMGCS2/CMA1/PIH1D1/HLA-DRB1/GCG/CFTR/PCSK1	7
26	GO:0050714	GO:0050714	positive regulation of protein secretion	6/92	146/18614	8.60392e-05	0.00638619	0.00598458	HLA-DRB1/GCG/CD38/ABAT/CFTR/PCSK1	6
27	GO:0030299	GO:0030299	intestinal cholesterol absorption	3/92	18/18614	9.03522e-05	0.00638619	0.00598458	PNLIP/CD36/CEL	3
28	GO:1903532	GO:1903532	positive regulation of secretion by cell	8/92	289/18614	9.23058e-05	0.00638619	0.00598458	MAP2K6/HLA-DRB1/GCG/CD38/ABAT/SPINK1/CFTR/PCSK1	8
29	GO:0071322	GO:0071322	cellular response to carbohydrate stimulus	6/92	152/18614	0.00010744	0.00716776	0.006717	CMA1/MAP2K6/PIH1D1/HLA-DRB1/GCG/CFTR	6
30	GO:0023061	GO:0023061	signal release	10/92	483/18614	0.000135622	0.00873592	0.00818654	SLC25A22/MAP2K6/HLA-DRB1/CHGA/CPE/GCG/CD38/ABAT/SPINK1/CFTR	10
31	GO:0044241	GO:0044241	lipid digestion	3/92	22/18614	0.000168092	0.0101289	0.00949194	PNLIP/CD36/CEL	3
32	GO:0098856	GO:0098856	intestinal lipid absorption	3/92	22/18614	0.000168092	0.0101289	0.00949194	PNLIP/CD36/CEL	3
33	GO:0051047	GO:0051047	positive regulation of secretion	8/92	317/18614	0.000174392	0.0101801	0.00953993	MAP2K6/HLA-DRB1/GCG/CD38/ABAT/SPINK1/CFTR/PCSK1	8
34	GO:0042445	GO:0042445	hormone metabolic process	7/92	241/18614	0.000192321	0.0108865	0.0102019	PCSK2/CMA1/PNLIP/CPE/PCSK1/CEL/AFP	7
35	GO:0051604	GO:0051604	protein maturation	8/92	332/18614	0.00023867	0.0131128	0.0122882	PCSK2/CMA1/SEC11C/OMA1/GGT1/CPE/PCSK1/KLK1	8
36	GO:0001659	GO:0001659	temperature homeostasis	6/92	179/18614	0.00026158	0.0139609	0.0130829	GATM/MAP2K6/OMA1/CD36/FABP4/ABAT	6
37	GO:0016540	GO:0016540	protein autoprocessing	3/92	28/18614	0.000349985	0.0181603	0.0170183	PCSK2/OMA1/PCSK1	3
38	GO:0009749	GO:0009749	response to glucose	6/92	194/18614	0.000402263	0.0203089	0.0190317	CMA1/PIH1D1/HLA-DRB1/GCG/CFTR/PCSK1	6
39	GO:0035774	GO:0035774	positive regulation of insulin secretion involved in cellular response to glucose stimulus	3/92	30/18614	0.000430652	0.0211699	0.0198386	HLA-DRB1/GCG/CFTR	3
40	GO:0009746	GO:0009746	response to hexose	6/92	199/18614	0.000460395	0.0220517	0.020665	CMA1/PIH1D1/HLA-DRB1/GCG/CFTR/PCSK1	6
41	GO:0009306	GO:0009306	protein secretion	8/92	373/18614	0.000518911	0.0240623	0.0225491	SLC25A22/HLA-DRB1/CHGA/GCG/CD38/ABAT/CFTR/PCSK1	8
42	GO:0035592	GO:0035592	establishment of protein localization to extracellular region	8/92	374/18614	0.000528134	0.0240623	0.0225491	SLC25A22/HLA-DRB1/CHGA/GCG/CD38/ABAT/CFTR/PCSK1	8
43	GO:0071333	GO:0071333	cellular response to glucose stimulus	5/92	136/18614	0.00057166	0.0254253	0.0238263	CMA1/PIH1D1/HLA-DRB1/GCG/CFTR	5
44	GO:0071692	GO:0071692	protein localization to extracellular region	8/92	382/18614	0.000606809	0.0259345	0.0243036	SLC25A22/HLA-DRB1/CHGA/GCG/CD38/ABAT/CFTR/PCSK1	8
45	GO:0071331	GO:0071331	cellular response to hexose stimulus	5/92	138/18614	0.000610877	0.0259345	0.0243036	CMA1/PIH1D1/HLA-DRB1/GCG/CFTR	5
46	GO:0071326	GO:0071326	cellular response to monosaccharide stimulus	5/92	140/18614	0.00065208	0.0270686	0.0253663	CMA1/PIH1D1/HLA-DRB1/GCG/CFTR	5
47	GO:0120161	GO:0120161	regulation of cold-induced thermogenesis	5/92	147/18614	0.000812849	0.0330087	0.0309329	GATM/MAP2K6/OMA1/CD36/FABP4	5
48	GO:0106106	GO:0106106	cold-induced thermogenesis	5/92	148/18614	0.000838027	0.0331665	0.0310807	GATM/MAP2K6/OMA1/CD36/FABP4	5
49	GO:0051222	GO:0051222	positive regulation of protein transport	7/92	309/18614	0.000852243	0.0331665	0.0310807	RBM22/HLA-DRB1/GCG/CD38/ABAT/CFTR/PCSK1	7
50	GO:0050892	GO:0050892	intestinal absorption	3/92	41/18614	0.00108718	0.040783	0.0382183	PNLIP/CD36/CEL	3
51	GO:0001678	GO:0001678	intracellular glucose homeostasis	5/92	157/18614	0.00109162	0.040783	0.0382183	CMA1/PIH1D1/HLA-DRB1/GCG/CFTR	5
52	GO:1904951	GO:1904951	positive regulation of establishment of protein localization	7/92	325/18614	0.00114262	0.0418511	0.0392192	RBM22/HLA-DRB1/GCG/CD38/ABAT/CFTR/PCSK1	7
53	GO:1990845	GO:1990845	adaptive thermogenesis	5/92	161/18614	0.00122096	0.0438606	0.0411023	GATM/MAP2K6/OMA1/CD36/FABP4	5
54	GO:0034975	GO:0034975	protein folding in endoplasmic reticulum	2/92	11/18614	0.00129102	0.0455024	0.0426409	ERO1B/PDIA2	2
55	GO:0120162	GO:0120162	positive regulation of cold-induced thermogenesis	4/92	98/18614	0.00141629	0.0489933	0.0459122	GATM/OMA1/CD36/FABP4	4
56	R-HSA-2980736	R-HSA-2980736	Peptide hormone metabolism	8/68	89/10955	6.84727e-08	2.31438e-05	2.21275e-05	PCSK2/CMA1/ERO1B/SEC11C/CPB1/CPE/GCG/PCSK1	8
57	R-HSA-264876	R-HSA-264876	Insulin processing	4/68	25/10955	1.5568e-05	0.00263098	0.00251545	PCSK2/ERO1B/CPE/PCSK1	4
58	R-HSA-422085	R-HSA-422085	Synthesis, secretion, and deacylation of Ghrelin	3/68	19/10955	0.000206437	0.0218847	0.0209237	SEC11C/GCG/PCSK1	3
59	R-HSA-381771	R-HSA-381771	Synthesis, secretion, and inactivation of Glucagon-like Peptide-1 (GLP-1)	3/68	21/10955	0.000280837	0.0218847	0.0209237	SEC11C/GCG/PCSK1	3
60	R-HSA-8935690	R-HSA-8935690	Digestion	3/68	22/10955	0.000323738	0.0218847	0.0209237	PNLIP/CLPS/AMY2A	3
61	R-HSA-400508	R-HSA-400508	Incretin synthesis, secretion, and inactivation	3/68	24/10955	0.000421722	0.023757	0.0227138	SEC11C/GCG/PCSK1	3
62	R-HSA-8963743	R-HSA-8963743	Digestion and absorption	3/68	27/10955	0.000601393	0.0290387	0.0277636	PNLIP/CLPS/AMY2A	3
63	R-HSA-1592389	R-HSA-1592389	Activation of Matrix Metalloproteinases	3/68	33/10955	0.00109233	0.0447941	0.0428271	CMA1/PRSS2/CTRB2	3
64	R-HSA-202433	R-HSA-202433	Generation of second messenger molecules	3/68	34/10955	0.00119274	0.0447941	0.0428271	HLA-DRB1/FYB1/HLA-DRB5	3
65	GO:0004181	GO:0004181	metallocarboxypeptidase activity	4/88	31/18369	1.40159e-05	0.00218065	0.00200278	CPB1/CPA1/CPE/CPA5	4
66	GO:0004252	GO:0004252	serine-type endopeptidase activity	7/88	170/18369	1.73757e-05	0.00218065	0.00200278	PCSK2/CMA1/SEC11C/PRSS2/CTRB2/PCSK1/KLK1	7
67	GO:0008236	GO:0008236	serine-type peptidase activity	7/88	190/18369	3.5512e-05	0.00254473	0.00233716	PCSK2/CMA1/SEC11C/PRSS2/CTRB2/PCSK1/KLK1	7
68	GO:0017171	GO:0017171	serine hydrolase activity	7/88	194/18369	4.05535e-05	0.00254473	0.00233716	PCSK2/CMA1/SEC11C/PRSS2/CTRB2/PCSK1/KLK1	7
69	GO:0004180	GO:0004180	carboxypeptidase activity	4/88	47/18369	7.49425e-05	0.00376212	0.00345525	CPB1/CPA1/CPE/CPA5	4
70	GO:0008235	GO:0008235	metalloexopeptidase activity	4/88	68/18369	0.000316967	0.0132068	0.0121296	CPB1/CPA1/CPE/CPA5	4
71	GO:0008237	GO:0008237	metallopeptidase activity	6/88	197/18369	0.000368318	0.0132068	0.0121296	OMA1/CPB1/CPA1/CPE/PRSS2/CPA5	6
72	GO:0015036	GO:0015036	disulfide oxidoreductase activity	3/88	39/18369	0.000857101	0.0268916	0.0246981	ERO1B/TMX2/PDIA2	3
73	GO:0004175	GO:0004175	endopeptidase activity	8/88	428/18369	0.00102805	0.0286712	0.0263325	PCSK2/CMA1/SEC11C/OMA1/PRSS2/CTRB2/PCSK1/KLK1	8
74	GO:0008238	GO:0008238	exopeptidase activity	4/88	102/18369	0.00146183	0.0366919	0.033699	CPB1/CPA1/CPE/CPA5	4

## Sheet: 3_CC_vs_other_cc_groups_upregul
Column1	Unnamed: 0	ID	Description	GeneRatio	BgRatio	pvalue	p.adjust	qvalue	geneID	Count
0	R-HSA-8935690	R-HSA-8935690	Digestion	6/76	22/10955	6.23135e-09	1.51422e-06	1.43649e-06	AMY2A/PNLIPRP2/PNLIP/AMY2B/CLPS/PNLIPRP1	6
1	R-HSA-8963743	R-HSA-8963743	Digestion and absorption	6/76	27/10955	2.40519e-08	2.78987e-06	2.64666e-06	AMY2A/PNLIPRP2/PNLIP/AMY2B/CLPS/PNLIPRP1	6
2	R-HSA-71291	R-HSA-71291	Metabolism of amino acids and derivatives	15/76	376/10955	3.44429e-08	2.78987e-06	2.64666e-06	CKMT2/GATM/PSAT1/HOGA1/CHDH/ACAT1/ASRGL1/CKB/PHGDH/MCCC1/SARDH/MAT1A/GPT2/GAMT/SCLY	15
3	R-HSA-71288	R-HSA-71288	Creatine metabolism	4/76	11/10955	6.80309e-07	4.13288e-05	3.92073e-05	CKMT2/GATM/CKB/GAMT	4
4	GO:0004252	GO:0004252	serine-type endopeptidase activity	10/110	170/18369	7.47428e-08	2.04048e-05	1.89611e-05	PRSS2/PRSS1/CELA2A/CELA3A/KLK1/CTRC/CELA3B/CELA2B/CTRL/SEC11C	10
5	GO:0008236	GO:0008236	serine-type peptidase activity	10/110	190/18369	2.11839e-07	2.33933e-05	2.17381e-05	PRSS2/PRSS1/CELA2A/CELA3A/KLK1/CTRC/CELA3B/CELA2B/CTRL/SEC11C	10
6	GO:0017171	GO:0017171	serine hydrolase activity	10/110	194/18369	2.57069e-07	2.33933e-05	2.17381e-05	PRSS2/PRSS1/CELA2A/CELA3A/KLK1/CTRC/CELA3B/CELA2B/CTRL/SEC11C	10
7	GO:0004806	GO:0004806	triglyceride lipase activity	4/110	23/18369	9.87363e-06	0.000673875	0.000626196	PNLIPRP2/PNLIP/CEL/PNLIPRP1	4
8	GO:0004181	GO:0004181	metallocarboxypeptidase activity	4/110	31/18369	3.38135e-05	0.00184622	0.00171559	CPA5/CPA1/CPB1/CPE	4
9	GO:0008235	GO:0008235	metalloexopeptidase activity	5/110	68/18369	5.42604e-05	0.00246885	0.00229417	CPA5/CPA1/CPB1/CPE/DPEP1	5
10	GO:0052689	GO:0052689	carboxylic ester hydrolase activity	6/110	133/18369	0.000148822	0.00540134	0.00501918	PNLIPRP2/PNLIP/CEL/PLA2G4D/RGN/PNLIPRP1	6
11	GO:0042834	GO:0042834	peptidoglycan binding	3/110	18/18369	0.000159687	0.00540134	0.00501918	ZG16/NOD1/REG1A	3
12	GO:0004180	GO:0004180	carboxypeptidase activity	4/110	47/18369	0.000178066	0.00540134	0.00501918	CPA5/CPA1/CPB1/CPE	4
13	GO:0004175	GO:0004175	endopeptidase activity	10/110	428/18369	0.000250088	0.0068274	0.00634433	PRSS2/PRSS1/CELA2A/CELA3A/KLK1/CTRC/CELA3B/CELA2B/CTRL/SEC11C	10
14	GO:0008238	GO:0008238	exopeptidase activity	5/110	102/18369	0.000369032	0.00856857	0.00796231	CPA5/CPA1/CPB1/CPE/DPEP1	5
15	GO:0070279	GO:0070279	vitamin B6 binding	4/110	57/18369	0.000376641	0.00856857	0.00796231	ABAT/PSAT1/GPT2/SCLY	4
16	GO:0008483	GO:0008483	transaminase activity	3/110	25/18369	0.000436572	0.00916802	0.00851935	ABAT/PSAT1/GPT2	3
17	GO:0016769	GO:0016769	transferase activity, transferring nitrogenous groups	3/110	26/18369	0.000491372	0.00958176	0.00890381	ABAT/PSAT1/GPT2	3
18	GO:0016298	GO:0016298	lipase activity	5/110	126/18369	0.000966056	0.0175822	0.0163382	PNLIPRP2/PNLIP/CEL/PLA2G4D/PNLIPRP1	5
19	GO:0008237	GO:0008237	metallopeptidase activity	6/110	197/18369	0.00119881	0.0204548	0.0190075	CPA5/PRSS2/CPA1/CPB1/CPE/DPEP1	6
20	GO:0030291	GO:0030291	protein serine/threonine kinase inhibitor activity	3/110	36/18369	0.00129196	0.0207474	0.0192795	GIP/CIT/PKIG	3
21	GO:0016634	GO:0016634	oxidoreductase activity, acting on the CH-CH group of donors, oxygen as acceptor	2/110	10/18369	0.00154974	0.0235044	0.0218414	ACADL/CRAT	2
22	GO:0004862	GO:0004862	cAMP-dependent protein kinase inhibitor activity	2/110	11/18369	0.00188673	0.0271093	0.0251913	GIP/PKIG	2
23	GO:0019842	GO:0019842	vitamin binding	5/110	150/18369	0.00208993	0.0285275	0.0265091	ABAT/PSAT1/MCCC1/GPT2/SCLY	5
24	GO:0008603	GO:0008603	cAMP-dependent protein kinase regulator activity	2/110	13/18369	0.00265488	0.0345134	0.0320715	GIP/PKIG	2
25	GO:0016054	GO:0016054	organic acid catabolic process	15/110	250/18614	2.07286e-11	1.51008e-08	1.42046e-08	ABAT/ACADL/HOGA1/ACAT1/ASRGL1/DPEP1/MCCC1/SARDH/MAT1A/MCEE/GPT2/ALDH1L2/CRAT/ECI2/SCLY	15
26	GO:0046395	GO:0046395	carboxylic acid catabolic process	15/110	250/18614	2.07286e-11	1.51008e-08	1.42046e-08	ABAT/ACADL/HOGA1/ACAT1/ASRGL1/DPEP1/MCCC1/SARDH/MAT1A/MCEE/GPT2/ALDH1L2/CRAT/ECI2/SCLY	15
27	GO:0044282	GO:0044282	small molecule catabolic process	16/110	388/18614	1.09482e-09	5.31719e-07	5.00161e-07	ABAT/IMPA2/ACADL/HOGA1/ACAT1/ASRGL1/DPEP1/MCCC1/SARDH/MAT1A/MCEE/GPT2/ALDH1L2/CRAT/ECI2/SCLY	16
28	GO:0006575	GO:0006575	cellular modified amino acid metabolic process	10/110	124/18614	3.18866e-09	1.16147e-06	1.09254e-06	CKMT2/GATM/ACADL/HOGA1/CHDH/CKB/SARDH/GAMT/ALDH1L2/CRAT	10
29	GO:0009063	GO:0009063	amino acid catabolic process	9/110	113/18614	2.25769e-08	6.57892e-06	6.18845e-06	ABAT/HOGA1/ACAT1/ASRGL1/MCCC1/SARDH/MAT1A/GPT2/SCLY	9
30	GO:1901605	GO:1901605	alpha-amino acid metabolic process	11/110	206/18614	3.8255e-08	9.2896e-06	8.73825e-06	PSAT1/HOGA1/ACAT1/ASRGL1/DPEP1/PHGDH/MCCC1/SARDH/MAT1A/GPT2/SCLY	11
31	GO:0016042	GO:0016042	lipid catabolic process	13/110	330/18614	7.64489e-08	1.40607e-05	1.32262e-05	PNLIPRP2/PNLIP/CEL/PLA2G4D/CLPS/ACADL/ACAT1/DPEP1/MCEE/ALDH1L2/CRAT/ECI2/PNLIPRP1	13
32	GO:1901606	GO:1901606	alpha-amino acid catabolic process	8/110	93/18614	7.72035e-08	1.40607e-05	1.32262e-05	HOGA1/ACAT1/ASRGL1/MCCC1/SARDH/MAT1A/GPT2/SCLY	8
33	GO:0007586	GO:0007586	digestion	9/110	139/18614	1.36437e-07	2.14607e-05	2.0187e-05	PRSS2/AMY2A/PNLIPRP2/PRSS1/PNLIP/CEL/SPINK1/CLPS/PBLD	9
34	GO:0006520	GO:0006520	amino acid metabolic process	12/110	290/18614	1.47294e-07	2.14607e-05	2.0187e-05	ABAT/PSAT1/HOGA1/ACAT1/ASRGL1/DPEP1/PHGDH/MCCC1/SARDH/MAT1A/GPT2/SCLY	12
35	GO:0042398	GO:0042398	cellular modified amino acid biosynthetic process	5/110	28/18614	5.79964e-07	7.68189e-05	7.22596e-05	CKMT2/GATM/CHDH/CKB/GAMT	5
36	GO:0044242	GO:0044242	cellular lipid catabolic process	9/110	222/18614	6.79325e-06	0.000824814	0.000775861	PNLIPRP2/CEL/PLA2G4D/ACADL/ACAT1/MCEE/ALDH1L2/CRAT/ECI2	9
37	GO:0072329	GO:0072329	monocarboxylic acid catabolic process	7/110	131/18614	1.26909e-05	0.00142235	0.00133794	ACADL/HOGA1/ACAT1/MCEE/ALDH1L2/CRAT/ECI2	7
38	GO:0046394	GO:0046394	carboxylic acid biosynthetic process	10/110	328/18614	2.48537e-05	0.00258656	0.00243305	GIP/GATM/ABAT/RGN/PSAT1/ACADL/HOGA1/PHGDH/GAMT/ACSS1	10
39	GO:0016053	GO:0016053	organic acid biosynthetic process	10/110	331/18614	2.68595e-05	0.00260895	0.00245411	GIP/GATM/ABAT/RGN/PSAT1/ACADL/HOGA1/PHGDH/GAMT/ACSS1	10
40	GO:0009062	GO:0009062	fatty acid catabolic process	6/110	105/18614	3.71701e-05	0.0033848	0.00318391	ACADL/ACAT1/MCEE/ALDH1L2/CRAT/ECI2	6
41	GO:0046459	GO:0046459	short-chain fatty acid metabolic process	3/110	15/18614	8.67592e-05	0.00704496	0.00662684	MCEE/CRAT/ACSS1	3
42	GO:0006635	GO:0006635	fatty acid beta-oxidation	5/110	76/18614	8.70346e-05	0.00704496	0.00662684	ACADL/ACAT1/ALDH1L2/CRAT/ECI2	5
43	GO:0006631	GO:0006631	fatty acid metabolic process	10/110	394/18614	0.000115158	0.00846063	0.00795849	GIP/PLA2G4D/RGN/ACADL/ACAT1/MCEE/ALDH1L2/CRAT/ECI2/ACSS1	10
44	GO:0006790	GO:0006790	sulfur compound metabolic process	9/110	319/18614	0.000116138	0.00846063	0.00795849	ACAT1/DPEP1/PHGDH/MCCC1/MAT1A/MCEE/HMGCS2/TPST2/ACSS1	9
45	GO:0006577	GO:0006577	amino-acid betaine metabolic process	3/110	17/18614	0.00012855	0.0089189	0.00838956	ACADL/CHDH/CRAT	3
46	GO:0044241	GO:0044241	lipid digestion	3/110	22/18614	0.000284929	0.0188701	0.0177501	PNLIPRP2/PNLIP/CEL	3
47	GO:0042219	GO:0042219	cellular modified amino acid catabolic process	3/110	23/18614	0.000326262	0.020194	0.0189955	ACADL/HOGA1/SARDH	3
48	GO:0072330	GO:0072330	monocarboxylic acid biosynthetic process	7/110	220/18614	0.000332639	0.020194	0.0189955	GIP/GATM/RGN/ACADL/HOGA1/GAMT/ACSS1	7
49	GO:0006767	GO:0006767	water-soluble vitamin metabolic process	4/110	58/18614	0.000383151	0.02233	0.0210047	RGN/PSAT1/MCCC1/ALDH1L2	4
50	GO:0019395	GO:0019395	fatty acid oxidation	5/110	109/18614	0.000471712	0.026434	0.0248652	ACADL/ACAT1/ALDH1L2/CRAT/ECI2	5
51	GO:0051953	GO:0051953	negative regulation of amine transport	3/110	27/18614	0.000529673	0.0285827	0.0268863	SLC43A1/ABAT/CHGA	3
52	GO:0034440	GO:0034440	lipid oxidation	5/110	116/18614	0.000626797	0.0326158	0.0306801	ACADL/ACAT1/ALDH1L2/CRAT/ECI2	5
53	GO:0035640	GO:0035640	exploration behavior	3/110	29/18614	0.000656024	0.0329595	0.0310034	GIP/ABAT/KMT2A	3
54	GO:0033865	GO:0033865	nucleoside bisphosphate metabolic process	5/110	122/18614	0.000787736	0.0358666	0.0337379	ACAT1/MCEE/HMGCS2/TPST2/ACSS1	5
55	GO:0033875	GO:0033875	ribonucleoside bisphosphate metabolic process	5/110	122/18614	0.000787736	0.0358666	0.0337379	ACAT1/MCEE/HMGCS2/TPST2/ACSS1	5
56	GO:0034032	GO:0034032	purine nucleoside bisphosphate metabolic process	5/110	122/18614	0.000787736	0.0358666	0.0337379	ACAT1/MCEE/HMGCS2/TPST2/ACSS1	5
57	GO:0006084	GO:0006084	acetyl-CoA metabolic process	3/110	32/18614	0.000879105	0.0388138	0.0365102	ACAT1/HMGCS2/ACSS1	3
58	GO:0030258	GO:0030258	lipid modification	6/110	197/18614	0.00112068	0.0480246	0.0451744	ACADL/ACAT1/EPHX2/ALDH1L2/CRAT/ECI2	6
59	GO:0005759	GO:0005759	mitochondrial matrix	12/112	484/19518	2.20713e-05	0.00335483	0.00332231	ABAT/ACADL/HOGA1/ACAT1/MCCC1/SARDH/MCEE/GPT2/HMGCS2/ALDH1L2/ACSS1/LRRC59	12
60	WP497	WP497	Urea cycle and metabolism of amino groups	4/56	21/8389	9.79641e-06	0.00139109	0.00124775	GATM/CKB/SARDH/GAMT	4
61	WP2525	WP2525	Trans sulfuration one carbon metabolism and related pathways	5/56	68/8389	8.3635e-05	0.00593809	0.00532623	PSAT1/CHDH/PHGDH/SARDH/MAT1A	5
62	WP5355	WP5355	Metabolic Epileptic Disorders	5/56	92/8389	0.000349417	0.0165391	0.0148349	GATM/PSAT1/ACAT1/PHGDH/GAMT	5
63	hsa04972	hsa04972	Pancreatic secretion	15/72	102/8659	2.69125e-15	4.17144e-13	3.73942e-13	PRSS2/CPA1/CPB1/AMY2A/PNLIPRP2/PRSS1/PNLIP/CEL/AMY2B/CELA2A/CELA3A/CELA3B/CELA2B/CTRL/PNLIPRP1	15
64	hsa04974	hsa04974	Protein digestion and absorption	9/72	103/8659	1.53128e-07	1.18674e-05	1.06384e-05	PRSS2/CPA1/CPB1/PRSS1/CELA2A/CELA3A/CELA3B/CELA2B/CTRL	9
65	hsa00260	hsa00260	Glycine, serine and threonine metabolism	6/72	40/8659	8.21152e-07	4.24262e-05	3.80323e-05	GATM/PSAT1/CHDH/PHGDH/SARDH/GAMT	6
66	hsa04975	hsa04975	Fat digestion and absorption	6/72	43/8659	1.27885e-06	4.95553e-05	4.44231e-05	PNLIPRP2/PNLIP/CEL/CLPS/ACAT1/PNLIPRP1	6
67	hsa01200	hsa01200	Carbon metabolism	7/72	115/8659	4.38375e-05	0.00115699	0.00103716	RGN/PSAT1/ACAT1/PHGDH/MCEE/GPT2/ACSS1	7
68	hsa00280	hsa00280	Valine, leucine and isoleucine degradation	5/72	48/8659	4.47866e-05	0.00115699	0.00103716	ABAT/ACAT1/MCCC1/MCEE/HMGCS2	5
69	hsa00330	hsa00330	Arginine and proline metabolism	5/72	50/8659	5.47079e-05	0.00121139	0.00108593	CKMT2/GATM/HOGA1/CKB/GAMT	5
70	hsa00630	hsa00630	Glyoxylate and dicarboxylate metabolism	4/72	30/8659	0.000102271	0.00198151	0.00177629	HOGA1/ACAT1/MCEE/ACSS1	4
71	hsa00650	hsa00650	Butanoate metabolism	3/72	27/8659	0.00139729	0.0240645	0.0215722	ABAT/ACAT1/HMGCS2	3
72	hsa00561	hsa00561	Glycerolipid metabolism	4/72	63/8659	0.00180817	0.0280266	0.025124	PNLIPRP2/PNLIP/CEL/PNLIPRP1	4
73	hsa00640	hsa00640	Propanoate metabolism	3/72	32/8659	0.00230001	0.0324092	0.0290527	ABAT/MCEE/ACSS1	3
74	hsa01230	hsa01230	Biosynthesis of amino acids	4/72	75/8659	0.00342375	0.0417028	0.0373838	PSAT1/PHGDH/MAT1A/GPT2	4
75	hsa00250	hsa00250	Alanine, aspartate and glutamate metabolism	3/72	37/8659	0.00349765	0.0417028	0.0373838	ABAT/ASRGL1/GPT2	3

## Sheet: 3_CC_vs_other_cc_groups_downreg
Column1	Unnamed: 0	ID	Description	GeneRatio	BgRatio	pvalue	p.adjust	qvalue	geneID	Count
0	GO:0005201	GO:0005201	extracellular matrix structural constituent	14/46	167/18369	2.82557e-18	4.23836e-16	3.36094e-16	FMOD/FGB/CTHRC1/AEBP1/FGG/MFAP4/COL11A1/CILP/FBLN2/COL12A1/FN1/THBS1/THBS2/MATN1	14
1	GO:0008201	GO:0008201	heparin binding	7/46	168/18369	1.87223e-07	1.40418e-05	1.11349e-05	MPO/LTF/COL11A1/SFRP1/FN1/THBS1/THBS2	7
2	GO:0005539	GO:0005539	glycosaminoglycan binding	7/46	232/18369	1.64835e-06	8.24175e-05	6.53557e-05	MPO/LTF/COL11A1/SFRP1/FN1/THBS1/THBS2	7
3	GO:1901681	GO:1901681	sulfur compound binding	7/46	269/18369	4.38921e-06	0.000164595	0.000130521	MPO/LTF/COL11A1/SFRP1/FN1/THBS1/THBS2	7
4	GO:0003823	GO:0003823	antigen binding	4/46	118/18369	0.000214391	0.00643174	0.00510026	IGKC/IGHV3-7/IGHA2/IGHG1	4
5	GO:0034987	GO:0034987	immunoglobulin receptor binding	2/46	10/18369	0.000272575	0.00681436	0.00540367	IGHA2/IGHG1	2
6	GO:0050840	GO:0050840	extracellular matrix binding	3/46	55/18369	0.000351969	0.00754219	0.00598082	COL11A1/FBLN2/THBS1	3
7	GO:0005518	GO:0005518	collagen binding	3/46	66/18369	0.000602212	0.0112915	0.00895394	AEBP1/FN1/THBS1	3
8	GO:0017147	GO:0017147	Wnt-protein binding	2/46	32/18369	0.00290087	0.0483479	0.038339	CTHRC1/SFRP1	2
9	GO:0033688	GO:0033688	regulation of osteoblast proliferation	4/45	31/18614	8.93953e-07	0.000677371	0.00047787	CTHRC1/PLXNB1/LTF/SFRP1	4
10	GO:0001895	GO:0001895	retina homeostasis	5/45	80/18614	1.3796e-06	0.000677371	0.00047787	IGKC/IGHA2/PROM1/LTF/SLC2A1	5
11	GO:0033687	GO:0033687	osteoblast proliferation	4/45	36/18614	1.65887e-06	0.000677371	0.00047787	CTHRC1/PLXNB1/LTF/SFRP1	4
12	GO:1902041	GO:1902041	regulation of extrinsic apoptotic signaling pathway via death domain receptors	4/45	50/18614	6.32761e-06	0.00193783	0.0013671	FGB/FGG/SFRP1/THBS1	4
13	GO:0050819	GO:0050819	negative regulation of coagulation	4/45	54/18614	8.62815e-06	0.0021139	0.00149131	PROCR/FGB/FGG/THBS1	4
14	GO:0010811	GO:0010811	positive regulation of cell-substrate adhesion	5/45	125/18614	1.24166e-05	0.00253505	0.00178842	FGB/FGG/FBLN2/SFRP1/FN1	5
15	GO:0010810	GO:0010810	regulation of cell-substrate adhesion	6/45	222/18614	1.48563e-05	0.00259986	0.00183414	FGB/FGG/FBLN2/SFRP1/FN1/THBS1	6
16	GO:0030199	GO:0030199	collagen fibril organization	4/45	64/18614	1.70321e-05	0.00260804	0.00183991	FMOD/AEBP1/COL11A1/COL12A1	4
17	GO:0002253	GO:0002253	activation of immune response	8/45	495/18614	2.14379e-05	0.00291793	0.00205854	IGKC/C1QB/IGHA2/IGHG1/GPLD1/IGHG2/LTF/C4BPA	8
18	GO:0050818	GO:0050818	regulation of coagulation	4/45	75/18614	3.19568e-05	0.0032643	0.00230289	PROCR/FGB/FGG/THBS1	4
19	GO:0031639	GO:0031639	plasminogen activation	3/45	26/18614	3.3018e-05	0.0032643	0.00230289	FGB/FGG/THBS1	3
20	GO:0050853	GO:0050853	B cell receptor signaling pathway	4/45	77/18614	3.54555e-05	0.0032643	0.00230289	IGKC/IGHA2/IGHG1/IGHG2	4
21	GO:0042730	GO:0042730	fibrinolysis	3/45	27/18614	3.70824e-05	0.0032643	0.00230289	FGB/FGG/THBS1	3
22	GO:0061045	GO:0061045	negative regulation of wound healing	4/45	78/18614	3.73063e-05	0.0032643	0.00230289	FGB/APCS/FGG/THBS1	4
23	GO:0008625	GO:0008625	extrinsic apoptotic signaling pathway via death domain receptors	4/45	86/18614	5.47624e-05	0.00447226	0.00315508	FGB/FGG/SFRP1/THBS1	4
24	GO:0001503	GO:0001503	ossification	7/45	429/18614	7.00319e-05	0.00535921	0.0037808	CTHRC1/PLXNB1/GPLD1/LTF/COL11A1/SFRP1/MATN1	7
25	GO:1903035	GO:1903035	negative regulation of response to wounding	4/45	93/18614	7.43726e-05	0.00535921	0.0037808	FGB/APCS/FGG/THBS1	4
26	GO:0002429	GO:0002429	immune response-activating cell surface receptor signaling pathway	6/45	302/18614	8.30111e-05	0.00564936	0.0039855	IGKC/IGHA2/IGHG1/GPLD1/IGHG2/LTF	6
27	GO:0030198	GO:0030198	extracellular matrix organization	6/45	314/18614	0.000102829	0.00582301	0.00410801	FMOD/AEBP1/MFAP4/COL11A1/COL12A1/MATN1	6
28	GO:0002791	GO:0002791	regulation of peptide secretion	5/45	195/18614	0.000104209	0.00582301	0.00410801	FGB/FGG/S100A8/GPLD1/SFRP1	5
29	GO:0043062	GO:0043062	extracellular structure organization	6/45	315/18614	0.000104637	0.00582301	0.00410801	FMOD/AEBP1/MFAP4/COL11A1/COL12A1/MATN1	6
30	GO:0045229	GO:0045229	external encapsulating structure organization	6/45	317/18614	0.000108329	0.00582301	0.00410801	FMOD/AEBP1/MFAP4/COL11A1/COL12A1/MATN1	6
31	GO:0090087	GO:0090087	regulation of peptide transport	5/45	197/18614	0.00010933	0.00582301	0.00410801	FGB/FGG/S100A8/GPLD1/SFRP1	5
32	GO:0002768	GO:0002768	immune response-regulating cell surface receptor signaling pathway	6/45	329/18614	0.000132719	0.00675108	0.00476274	IGKC/IGHA2/IGHG1/GPLD1/IGHG2/LTF	6
33	GO:0002793	GO:0002793	positive regulation of peptide secretion	4/45	109/18614	0.000137777	0.00675108	0.00476274	FGB/FGG/S100A8/GPLD1	4
34	GO:0002526	GO:0002526	acute inflammatory response	4/45	114/18614	0.000163811	0.00771803	0.0054449	APCS/IGHG1/S100A8/FN1	4
35	GO:0035987	GO:0035987	endodermal cell differentiation	3/45	48/18614	0.000211629	0.00932176	0.0065763	COL11A1/COL12A1/FN1	3
36	GO:0031589	GO:0031589	cell-substrate adhesion	6/45	359/18614	0.000213069	0.00932176	0.0065763	FGB/FGG/FBLN2/SFRP1/FN1/THBS1	6
37	GO:0030195	GO:0030195	negative regulation of blood coagulation	3/45	50/18614	0.000239012	0.00998396	0.00704347	FGB/FGG/THBS1	3
38	GO:1900047	GO:1900047	negative regulation of hemostasis	3/45	51/18614	0.000253522	0.00998396	0.00704347	FGB/FGG/THBS1	3
39	GO:0015911	GO:0015911	long-chain fatty acid import across plasma membrane	2/45	10/18614	0.000254021	0.00998396	0.00704347	SLC2A1/THBS1	2
40	GO:0002762	GO:0002762	negative regulation of myeloid leukocyte differentiation	3/45	52/18614	0.00026859	0.00998396	0.00704347	APCS/LTF/SFRP1	3
41	GO:0007160	GO:0007160	cell-matrix adhesion	5/45	239/18614	0.000268956	0.00998396	0.00704347	FGB/FGG/SFRP1/FN1/THBS1	5
42	GO:0002790	GO:0002790	peptide secretion	5/45	243/18614	0.000290347	0.010461	0.00738003	FGB/FGG/S100A8/GPLD1/SFRP1	5
43	GO:0006959	GO:0006959	humoral immune response	5/45	250/18614	0.000330867	0.0110788	0.00781585	FGB/C1QB/IGHA2/LTF/C4BPA	5
44	GO:0061041	GO:0061041	regulation of wound healing	4/45	137/18614	0.000331103	0.0110788	0.00781585	FGB/APCS/FGG/THBS1	4
45	GO:0050832	GO:0050832	defense response to fungus	3/45	56/18614	0.000334625	0.0110788	0.00781585	MPO/S100A8/LTF	3
46	GO:0001706	GO:0001706	endoderm formation	3/45	57/18614	0.00035262	0.0113673	0.00801941	COL11A1/COL12A1/FN1	3
47	GO:0015833	GO:0015833	peptide transport	5/45	259/18614	0.000389108	0.0119308	0.00841691	FGB/FGG/S100A8/GPLD1/SFRP1	5
48	GO:2000351	GO:2000351	regulation of endothelial cell apoptotic process	3/45	59/18614	0.000390454	0.0119308	0.00841691	FGB/FGG/THBS1	3
49	GO:0001894	GO:0001894	tissue homeostasis	5/45	263/18614	0.00041735	0.0119308	0.00841691	IGKC/IGHA2/PROM1/LTF/SLC2A1	5
50	GO:0060249	GO:0060249	anatomical structure homeostasis	5/45	263/18614	0.00041735	0.0119308	0.00841691	IGKC/IGHA2/PROM1/LTF/SLC2A1	5
51	GO:0033690	GO:0033690	positive regulation of osteoblast proliferation	2/45	13/18614	0.000438274	0.0119308	0.00841691	CTHRC1/LTF	2
52	GO:0061430	GO:0061430	bone trabecula morphogenesis	2/45	13/18614	0.000438274	0.0119308	0.00841691	PLXNB1/SFRP1	2
53	GO:0090177	GO:0090177	establishment of planar polarity involved in neural tube closure	2/45	13/18614	0.000438274	0.0119308	0.00841691	CTHRC1/SFRP1	2
54	GO:0051592	GO:0051592	response to calcium ion	4/45	149/18614	0.00045523	0.012123	0.00855248	FGB/FGG/GPLD1/THBS1	4
55	GO:0031638	GO:0031638	zymogen activation	3/45	63/18614	0.000473748	0.0122345	0.00863118	FGB/FGG/THBS1	3
56	GO:0019731	GO:0019731	antibacterial humoral response	3/45	64/18614	0.000496209	0.0122345	0.00863118	FGB/IGHA2/LTF	3
57	GO:0044793	GO:0044793	negative regulation by host of viral process	2/45	14/18614	0.000510533	0.0122345	0.00863118	APCS/LTF	2
58	GO:1902043	GO:1902043	positive regulation of extrinsic apoptotic signaling pathway via death domain receptors	2/45	14/18614	0.000510533	0.0122345	0.00863118	SFRP1/THBS1	2
59	GO:0002757	GO:0002757	immune response-activating signaling pathway	6/45	423/18614	0.000511301	0.0122345	0.00863118	IGKC/IGHA2/IGHG1/GPLD1/IGHG2/LTF	6
60	GO:0072577	GO:0072577	endothelial cell apoptotic process	3/45	65/18614	0.000519343	0.0122345	0.00863118	FGB/FGG/THBS1	3
61	GO:2001236	GO:2001236	regulation of extrinsic apoptotic signaling pathway	4/45	156/18614	0.000541307	0.0125113	0.00882647	FGB/FGG/SFRP1/THBS1	4
62	GO:0009620	GO:0009620	response to fungus	3/45	67/18614	0.000567659	0.0126405	0.00891761	MPO/S100A8/LTF	3
63	GO:0033689	GO:0033689	negative regulation of osteoblast proliferation	2/45	15/18614	0.000588171	0.0126405	0.00891761	PLXNB1/SFRP1	2
64	GO:0034116	GO:0034116	positive regulation of heterotypic cell-cell adhesion	2/45	15/18614	0.000588171	0.0126405	0.00891761	FGB/FGG	2
65	GO:0072378	GO:0072378	blood coagulation, fibrin clot formation	2/45	15/18614	0.000588171	0.0126405	0.00891761	FGB/FGG	2
66	GO:0042060	GO:0042060	wound healing	6/45	439/18614	0.000621533	0.0131272	0.00926096	PROCR/FGB/APCS/FGG/S100A8/THBS1	6
67	GO:0030193	GO:0030193	regulation of blood coagulation	3/45	70/18614	0.000645379	0.0133998	0.00945327	FGB/FGG/THBS1	3
68	GO:0042249	GO:0042249	establishment of planar polarity of embryonic epithelium	2/45	16/18614	0.000671163	0.0137029	0.0096671	CTHRC1/SFRP1	2
69	GO:1900046	GO:1900046	regulation of hemostasis	3/45	72/18614	0.000700782	0.0139782	0.00986134	FGB/FGG/THBS1	3
70	GO:0002764	GO:0002764	immune response-regulating signaling pathway	6/45	450/18614	0.00070747	0.0139782	0.00986134	IGKC/IGHA2/IGHG1/GPLD1/IGHG2/LTF	6
71	GO:1903034	GO:1903034	regulation of response to wounding	4/45	170/18614	0.000747249	0.0145298	0.0102505	FGB/APCS/FGG/THBS1	4
72	GO:0044539	GO:0044539	long-chain fatty acid import into cell	2/45	17/18614	0.000759482	0.014537	0.0102555	SLC2A1/THBS1	2
73	GO:0072376	GO:0072376	protein activation cascade	2/45	18/18614	0.000853104	0.0160777	0.0113425	FGB/FGG	2
74	GO:0042742	GO:0042742	defense response to bacterium	5/45	314/18614	0.000929981	0.017261	0.0121773	FGB/MPO/IGHA2/S100A8/LTF	5
75	GO:0140354	GO:0140354	lipid import into cell	2/45	19/18614	0.000952004	0.017406	0.0122796	SLC2A1/THBS1	2
76	GO:0002544	GO:0002544	chronic inflammatory response	2/45	20/18614	0.00105616	0.0183921	0.0129752	S100A8/THBS1	2
77	GO:1902001	GO:1902001	fatty acid transmembrane transport	2/45	20/18614	0.00105616	0.0183921	0.0129752	SLC2A1/THBS1	2
78	GO:0007492	GO:0007492	endoderm development	3/45	83/18614	0.0010598	0.0183921	0.0129752	COL11A1/COL12A1/FN1	3
79	GO:0002683	GO:0002683	negative regulation of immune system process	6/45	487/18614	0.00106599	0.0183921	0.0129752	APCS/LTF/C4BPA/SFRP1/FN1/THBS1	6
80	GO:0090276	GO:0090276	regulation of peptide hormone secretion	4/45	192/18614	0.00117462	0.0199848	0.0140988	FGB/FGG/GPLD1/SFRP1	4
81	GO:0007369	GO:0007369	gastrulation	4/45	196/18614	0.00126751	0.0212698	0.0150054	COL11A1/COL12A1/SFRP1/FN1	4
82	GO:0050851	GO:0050851	antigen receptor-mediated signaling pathway	4/45	201/18614	0.00139072	0.023022	0.0162415	IGKC/IGHA2/IGHG1/IGHG2	4
83	GO:0042886	GO:0042886	amide transport	5/45	349/18614	0.00148658	0.0242808	0.0171296	FGB/FGG/S100A8/GPLD1/SFRP1	5
84	GO:0098743	GO:0098743	cell aggregation	2/45	24/18614	0.00152481	0.0245775	0.0173389	LTF/COL11A1	2
85	GO:0045638	GO:0045638	negative regulation of myeloid cell differentiation	3/45	95/18614	0.00156461	0.0248915	0.0175604	APCS/LTF/SFRP1	3
86	GO:0007044	GO:0007044	cell-substrate junction assembly	3/45	96/18614	0.00161237	0.0253224	0.0178644	SFRP1/FN1/THBS1	3
87	GO:0034114	GO:0034114	regulation of heterotypic cell-cell adhesion	2/45	25/18614	0.00165485	0.0256607	0.0181031	FGB/FGG	2
88	GO:2001237	GO:2001237	negative regulation of extrinsic apoptotic signaling pathway	3/45	99/18614	0.00176109	0.0267409	0.0188651	FGB/FGG/THBS1	3
89	GO:0009612	GO:0009612	response to mechanical stimulus	4/45	215/18614	0.00177995	0.0267409	0.0188651	MPO/COL11A1/SLC2A1/THBS1	4
90	GO:0043931	GO:0043931	ossification involved in bone maturation	2/45	26/18614	0.00179001	0.0267409	0.0188651	PLXNB1/LTF	2
91	GO:0034446	GO:0034446	substrate adhesion-dependent cell spreading	3/45	100/18614	0.00181251	0.0267509	0.0188722	FGB/FGG/FN1	3
92	GO:0010038	GO:0010038	response to metal ion	5/45	367/18614	0.00185371	0.0270333	0.0190714	FGB/FGG/S100A8/GPLD1/THBS1	5
93	GO:0150115	GO:0150115	cell-substrate junction organization	3/45	103/18614	0.00197236	0.0284252	0.0200533	SFRP1/FN1/THBS1	3
94	GO:0007596	GO:0007596	blood coagulation	4/45	224/18614	0.00206678	0.0294396	0.020769	PROCR/FGB/FGG/THBS1	4
95	GO:0097191	GO:0097191	extrinsic apoptotic signaling pathway	4/45	227/18614	0.0021691	0.0298158	0.0210344	FGB/FGG/SFRP1/THBS1	4
96	GO:2001233	GO:2001233	regulation of apoptotic signaling pathway	5/45	381/18614	0.00218231	0.0298158	0.0210344	FGB/FGG/S100A8/SFRP1/THBS1	5
97	GO:0090277	GO:0090277	positive regulation of peptide hormone secretion	3/45	107/18614	0.0021988	0.0298158	0.0210344	FGB/FGG/GPLD1	3
98	GO:0070977	GO:0070977	bone maturation	2/45	29/18614	0.00222585	0.0298158	0.0210344	PLXNB1/LTF	2
99	GO:0048705	GO:0048705	skeletal system morphogenesis	4/45	229/18614	0.00223923	0.0298158	0.0210344	LTF/COL11A1/SFRP1/MATN1	4
100	GO:0050817	GO:0050817	coagulation	4/45	229/18614	0.00223923	0.0298158	0.0210344	PROCR/FGB/FGG/THBS1	4
101	GO:0007599	GO:0007599	hemostasis	4/45	230/18614	0.00227487	0.0298877	0.0210851	PROCR/FGB/FGG/THBS1	4
102	GO:1902106	GO:1902106	negative regulation of leukocyte differentiation	3/45	109/18614	0.00231782	0.0298877	0.0210851	APCS/LTF/SFRP1	3
103	GO:1904035	GO:1904035	regulation of epithelial cell apoptotic process	3/45	109/18614	0.00231782	0.0298877	0.0210851	FGB/FGG/THBS1	3
104	GO:0042744	GO:0042744	hydrogen peroxide catabolic process	2/45	30/18614	0.00238119	0.0300717	0.0212149	MPO/HBZ	2
105	GO:0045907	GO:0045907	positive regulation of vasoconstriction	2/45	30/18614	0.00238119	0.0300717	0.0212149	FGB/FGG	2
106	GO:0071347	GO:0071347	cellular response to interleukin-1	3/45	111/18614	0.00244078	0.0305098	0.021524	FGB/FGG/SFRP1	3
107	GO:1902042	GO:1902042	negative regulation of extrinsic apoptotic signaling pathway via death domain receptors	2/45	31/18614	0.0025415	0.0312228	0.022027	FGB/FGG	2
108	GO:0002062	GO:0002062	chondrocyte differentiation	3/45	113/18614	0.00256771	0.0312228	0.022027	GPLD1/COL11A1/MATN1	3
109	GO:0030072	GO:0030072	peptide hormone secretion	4/45	238/18614	0.00257428	0.0312228	0.022027	FGB/FGG/GPLD1/SFRP1	4
110	GO:1903707	GO:1903707	negative regulation of hemopoiesis	3/45	115/18614	0.00269866	0.0321923	0.0227109	APCS/LTF/SFRP1	3
111	GO:0045671	GO:0045671	negative regulation of osteoclast differentiation	2/45	32/18614	0.00270678	0.0321923	0.0227109	LTF/SFRP1	2
112	GO:0002063	GO:0002063	chondrocyte development	2/45	33/18614	0.00287699	0.0332321	0.0234445	COL11A1/MATN1	2
113	GO:0006958	GO:0006958	complement activation, classical pathway	2/45	33/18614	0.00287699	0.0332321	0.0234445	C1QB/C4BPA	2
114	GO:0048799	GO:0048799	animal organ maturation	2/45	33/18614	0.00287699	0.0332321	0.0234445	PLXNB1/LTF	2
115	GO:0051702	GO:0051702	biological process involved in interaction with symbiont	3/45	118/18614	0.00290272	0.0332321	0.0234445	APCS/LTF/FN1	3
116	GO:0046883	GO:0046883	regulation of hormone secretion	4/45	247/18614	0.00294239	0.0333743	0.0235448	FGB/FGG/GPLD1/SFRP1	4
117	GO:0030278	GO:0030278	regulation of ossification	3/45	119/18614	0.00297279	0.0334098	0.0235699	LTF/SFRP1/MATN1	3
118	GO:0016485	GO:0016485	protein processing	4/45	250/18614	0.0030727	0.0342187	0.0241406	FGB/AEBP1/FGG/THBS1	4
119	GO:0018149	GO:0018149	peptide cross-linking	2/45	35/18614	0.00323213	0.0353515	0.0249397	FN1/THBS1	2
120	GO:2000352	GO:2000352	negative regulation of endothelial cell apoptotic process	2/45	35/18614	0.00323213	0.0353515	0.0249397	FGB/FGG	2
121	GO:0002761	GO:0002761	regulation of myeloid leukocyte differentiation	3/45	123/18614	0.00326349	0.0353786	0.0249588	APCS/LTF/SFRP1	3
122	GO:0019730	GO:0019730	antimicrobial humoral response	3/45	126/18614	0.00349259	0.03753	0.0264766	FGB/IGHA2/LTF	3
123	GO:0001704	GO:0001704	formation of primary germ layer	3/45	127/18614	0.00357109	0.0380398	0.0268363	COL11A1/COL12A1/FN1	3
124	GO:0071621	GO:0071621	granulocyte chemotaxis	3/45	131/18614	0.00389588	0.0411418	0.0290246	MOSPD2/S100A8/THBS1	3
125	GO:0045730	GO:0045730	respiratory burst	2/45	39/18614	0.00400062	0.0418868	0.0295502	MPO/IGHA2	2
126	GO:0071634	GO:0071634	regulation of transforming growth factor beta production	2/45	40/18614	0.00420473	0.0433104	0.0305545	FN1/THBS1	2
127	GO:0034329	GO:0034329	cell junction assembly	5/45	444/18614	0.0042073	0.0433104	0.0305545	PLXNB1/SFRP1/FN1/THBS1/THBS2	5
128	GO:0071560	GO:0071560	cellular response to transforming growth factor beta stimulus	4/45	274/18614	0.00426049	0.0433351	0.030572	FMOD/CILP/SFRP1/THBS1	4
129	GO:0032102	GO:0032102	negative regulation of response to external stimulus	5/45	446/18614	0.00428802	0.0433351	0.030572	FGB/APCS/FGG/LTF/THBS1	5
130	GO:0050708	GO:0050708	regulation of protein secretion	4/45	275/18614	0.00431583	0.0433351	0.030572	FGB/FGG/GPLD1/SFRP1	4
131	GO:0046887	GO:0046887	positive regulation of hormone secretion	3/45	138/18614	0.0045065	0.0448818	0.0316631	FGB/FGG/GPLD1	3
132	GO:0051962	GO:0051962	positive regulation of nervous system development	4/45	280/18614	0.00459983	0.0450783	0.0318018	PLXNB1/OBSL1/FN1/THBS2	4
133	GO:0071559	GO:0071559	response to transforming growth factor beta	4/45	280/18614	0.00459983	0.0450783	0.0318018	FMOD/CILP/SFRP1/THBS1	4
134	GO:1904019	GO:1904019	epithelial cell apoptotic process	3/45	140/18614	0.00469101	0.0452479	0.0319214	FGB/FGG/THBS1	3
135	GO:2001235	GO:2001235	positive regulation of apoptotic signaling pathway	3/45	140/18614	0.00469101	0.0452479	0.0319214	S100A8/SFRP1/THBS1	3
136	GO:0070555	GO:0070555	response to interleukin-1	3/45	141/18614	0.00478496	0.0456591	0.0322115	FGB/FGG/SFRP1	3
137	GO:0045494	GO:0045494	photoreceptor cell maintenance	2/45	43/18614	0.00484546	0.0456591	0.0322115	PROM1/SLC2A1	2
138	GO:0071604	GO:0071604	transforming growth factor beta production	2/45	43/18614	0.00484546	0.0456591	0.0322115	FN1/THBS1	2
139	GO:1900026	GO:1900026	positive regulation of substrate adhesion-dependent cell spreading	2/45	44/18614	0.00506843	0.0473956	0.0334365	FGB/FGG	2
140	GO:0016064	GO:0016064	immunoglobulin mediated immune response	3/45	145/18614	0.00517214	0.0479991	0.0338623	C1QB/IGHG1/C4BPA	3
141	GO:0050714	GO:0050714	positive regulation of protein secretion	3/45	146/18614	0.00527181	0.0485561	0.0342553	FGB/FGG/GPLD1	3
142	GO:0045667	GO:0045667	regulation of osteoblast differentiation	3/45	147/18614	0.00537263	0.0491154	0.0346498	CTHRC1/LTF/SFRP1	3
143	GO:0019724	GO:0019724	B cell mediated immunity	3/45	148/18614	0.0054746	0.0494319	0.0348731	C1QB/IGHG1/C4BPA	3
144	GO:0002455	GO:0002455	humoral immune response mediated by circulating immunoglobulin	2/45	46/18614	0.00552831	0.0494319	0.0348731	C1QB/C4BPA	2
145	GO:0044788	GO:0044788	modulation by host of viral process	2/45	46/18614	0.00552831	0.0494319	0.0348731	APCS/LTF	2
146	WP2806	WP2806	Complement system	5/23	95/8389	4.79681e-06	0.000431713	0.000313055	FGB/APCS/FGG/C4BPA/THBS1	5
147	WP3932	WP3932	Focal adhesion PI3K Akt mTOR signaling pathway	6/23	302/8389	0.000124478	0.00428007	0.00310368	GYS2/COL11A1/SLC2A1/FN1/THBS1/THBS2	6
148	WP2911	WP2911	miRNA targets in ECM and membrane receptors	3/23	38/8389	0.000142669	0.00428007	0.00310368	FN1/THBS1/THBS2	3
149	WP176	WP176	Folate metabolism	3/23	69/8389	0.000838308	0.0160682	0.0116518	FGB/MPO/FGG	3
150	WP5356	WP5356	Affected pathways in Duchenne muscular dystrophy	3/23	74/8389	0.00102796	0.0160682	0.0116518	FGB/MPO/FGG	3
151	WP3967	WP3967	miR 509 3p alteration of YAP1 ECM axis	2/23	18/8389	0.00107121	0.0160682	0.0116518	FN1/THBS2	2
152	WP272	WP272	Blood clotting cascade	2/23	22/8389	0.00160657	0.0184754	0.0133973	FGB/FGG	2
153	WP15	WP15	Selenium micronutrient network	3/23	87/8389	0.00164225	0.0184754	0.0133973	FGB/MPO/FGG	3
154	WP453	WP453	Inflammatory response pathway	2/23	30/8389	0.00298531	0.0298531	0.0216478	FN1/THBS1	2
155	WP5087	WP5087	Pleural mesothelioma	5/23	439/8389	0.00589357	0.0496186	0.0359807	CTHRC1/SLC2A1/SFRP1/FN1/DSC3	5
156	WP4136	WP4136	Fibrin complement receptor 3 signaling pathway	2/23	43/8389	0.00606449	0.0496186	0.0359807	FGB/FGG	2
157	hsa04610	hsa04610	Complement and coagulation cascades	5/22	86/8659	1.9816e-06	0.000124841	9.17793e-05	PROCR/FGB/C1QB/FGG/C4BPA	5
158	hsa04145	hsa04145	Phagosome	4/22	152/8659	0.000521817	0.0164372	0.0120842	MPO/FCGR3B/THBS1/THBS2	4
159	hsa04613	hsa04613	Neutrophil extracellular trap formation	4/22	191/8659	0.00122889	0.0219926	0.0161683	FGB/MPO/FCGR3B/FGG	4
160	hsa04512	hsa04512	ECM-receptor interaction	3/22	89/8659	0.00140338	0.0219926	0.0161683	FN1/THBS1/THBS2	3
161	hsa05150	hsa05150	Staphylococcus aureus infection	3/22	96/8659	0.00174544	0.0219926	0.0161683	C1QB/FCGR3B/FGG	3
162	R-HSA-1474244	R-HSA-1474244	Extracellular matrix organization	10/31	300/10955	5.44329e-09	6.85854e-07	2.92218e-07	FMOD/FGB/FGG/MFAP4/COL11A1/FBLN2/COL12A1/FN1/THBS1/MATN1	10
163	R-HSA-354194	R-HSA-354194	GRB2:SOS provides linkage to MAPK signaling for Integrins	3/31	15/10955	9.12378e-06	0.000383199	0.000163268	FGB/FGG/FN1	3
164	R-HSA-372708	R-HSA-372708	p130Cas linkage to MAPK signaling for integrins	3/31	15/10955	9.12378e-06	0.000383199	0.000163268	FGB/FGG/FN1	3
165	R-HSA-5602498	R-HSA-5602498	MyD88 deficiency (TLR2/4)	3/31	17/10955	1.35833e-05	0.000409973	0.000174675	FGB/FGG/S100A8	3
166	R-HSA-5603041	R-HSA-5603041	IRAK4 deficiency (TLR2/4)	3/31	18/10955	1.62688e-05	0.000409973	0.000174675	FGB/FGG/S100A8	3
167	R-HSA-5686938	R-HSA-5686938	Regulation of TLR by endogenous ligand	3/31	21/10955	2.63644e-05	0.000548437	0.00023367	FGB/FGG/S100A8	3
168	R-HSA-140875	R-HSA-140875	Common Pathway of Fibrin Clot Formation	3/31	22/10955	3.04687e-05	0.000548437	0.00023367	PROCR/FGB/FGG	3
169	R-HSA-354192	R-HSA-354192	Integrin signaling	3/31	27/10955	5.73187e-05	0.00090277	0.000384639	FGB/FGG/FN1	3
170	R-HSA-5260271	R-HSA-5260271	Diseases of Immune System	3/31	31/10955	8.7412e-05	0.00103694	0.000441802	FGB/FGG/S100A8	3
171	R-HSA-5602358	R-HSA-5602358	Diseases associated with the TLR signaling cascade	3/31	31/10955	8.7412e-05	0.00103694	0.000441802	FGB/FGG/S100A8	3
172	R-HSA-216083	R-HSA-216083	Integrin cell surface interactions	4/31	85/10955	9.05261e-05	0.00103694	0.000441802	FGB/FGG/FN1/THBS1	4
173	R-HSA-6802948	R-HSA-6802948	Signaling by high-kinase activity BRAF mutants	3/31	36/10955	0.000137524	0.001444	0.000615239	FGB/FGG/FN1	3
174	R-HSA-2129379	R-HSA-2129379	Molecules associated with elastic fibres	3/31	37/10955	0.000149372	0.00144776	0.00061684	MFAP4/FBLN2/FN1	3
175	R-HSA-140877	R-HSA-140877	Formation of Fibrin Clot (Clotting Cascade)	3/31	39/10955	0.000175018	0.00147015	0.000626381	PROCR/FGB/FGG	3
176	R-HSA-76009	R-HSA-76009	Platelet Aggregation (Plug Formation)	3/31	39/10955	0.000175018	0.00147015	0.000626381	FGB/FGG/FN1	3
177	R-HSA-5674135	R-HSA-5674135	MAP2K and MAPK activation	3/31	40/10955	0.000188847	0.00148717	0.000633631	FGB/FGG/FN1	3
178	R-HSA-9656223	R-HSA-9656223	Signaling by RAF1 mutants	3/31	43/10955	0.000234535	0.00173832	0.000740637	FGB/FGG/FN1	3
179	R-HSA-1566948	R-HSA-1566948	Elastic fibre formation	3/31	44/10955	0.000251215	0.00175144	0.000746229	MFAP4/FBLN2/FN1	3
180	R-HSA-6802946	R-HSA-6802946	Signaling by moderate kinase activity BRAF mutants	3/31	47/10955	0.000305808	0.00175144	0.000746229	FGB/FGG/FN1	3
181	R-HSA-6802949	R-HSA-6802949	Signaling by RAS mutants	3/31	47/10955	0.000305808	0.00175144	0.000746229	FGB/FGG/FN1	3
182	R-HSA-6802955	R-HSA-6802955	Paradoxical activation of RAF signaling by kinase inactive BRAF	3/31	47/10955	0.000305808	0.00175144	0.000746229	FGB/FGG/FN1	3
183	R-HSA-9649948	R-HSA-9649948	Signaling downstream of RAS mutants	3/31	47/10955	0.000305808	0.00175144	0.000746229	FGB/FGG/FN1	3
184	R-HSA-114608	R-HSA-114608	Platelet degranulation	4/31	129/10955	0.0004513	0.00247234	0.00105338	FGB/FGG/FN1/THBS1	4
185	R-HSA-76005	R-HSA-76005	Response to elevated platelet cytosolic Ca2+	4/31	134/10955	0.000521208	0.00273634	0.00116586	FGB/FGG/FN1/THBS1	4
186	R-HSA-3000171	R-HSA-3000171	Non-integrin membrane-ECM interactions	3/31	59/10955	0.000599185	0.00301989	0.00128667	COL11A1/FN1/THBS1	3
187	R-HSA-6802952	R-HSA-6802952	Signaling by BRAF and RAF1 fusions	3/31	67/10955	0.000869546	0.00421396	0.00179542	FGB/FGG/FN1	3
188	R-HSA-3000178	R-HSA-3000178	ECM proteoglycans	3/31	76/10955	0.00125428	0.00585331	0.00249389	FMOD/FN1/MATN1	3
189	R-HSA-6802957	R-HSA-6802957	Oncogenic MAPK signaling	3/31	84/10955	0.00167425	0.00753414	0.00321004	FGB/FGG/FN1	3
190	R-HSA-6798695	R-HSA-6798695	Neutrophil degranulation	6/31	481/10955	0.00200307	0.00857113	0.00365186	MOSPD2/MPO/FCGR3B/S100A8/SERPINB10/LTF	6
191	R-HSA-1236974	R-HSA-1236974	ER-Phagosome pathway	3/31	90/10955	0.00204074	0.00857113	0.00365186	FGB/FGG/S100A8	3
192	R-HSA-3000170	R-HSA-3000170	Syndecan interactions	2/31	27/10955	0.00260291	0.0105796	0.00450758	FN1/THBS1	2
193	R-HSA-1236975	R-HSA-1236975	Antigen processing-Cross presentation	3/31	105/10955	0.00316446	0.0122519	0.00522013	FGB/FGG/S100A8	3
194	R-HSA-8874081	R-HSA-8874081	MET activates PTK2 signaling	2/31	30/10955	0.00320884	0.0122519	0.00522013	COL11A1/FN1	2
195	R-HSA-166058	R-HSA-166058	MyD88:MAL(TIRAP) cascade initiated on plasma membrane	3/31	113/10955	0.00389254	0.0140132	0.00597052	FGB/FGG/S100A8	3
196	R-HSA-168188	R-HSA-168188	Toll Like Receptor TLR6:TLR2 Cascade	3/31	113/10955	0.00389254	0.0140132	0.00597052	FGB/FGG/S100A8	3
197	R-HSA-168179	R-HSA-168179	Toll Like Receptor TLR1:TLR2 Cascade	3/31	116/10955	0.00418978	0.0142679	0.00607905	FGB/FGG/S100A8	3
198	R-HSA-181438	R-HSA-181438	Toll Like Receptor 2 (TLR2) Cascade	3/31	116/10955	0.00418978	0.0142679	0.00607905	FGB/FGG/S100A8	3
199	R-HSA-5083635	R-HSA-5083635	Defective B3GALTL causes PpS	2/31	37/10955	0.00485276	0.0160907	0.00685569	THBS1/THBS2	2
200	R-HSA-5668914	R-HSA-5668914	Diseases of metabolism	4/31	249/10955	0.00505945	0.0161071	0.00686267	FMOD/GYS2/THBS1/THBS2	4
201	R-HSA-5173214	R-HSA-5173214	O-glycosylation of TSR domain-containing proteins	2/31	38/10955	0.00511336	0.0161071	0.00686267	THBS1/THBS2	2
202	R-HSA-8875878	R-HSA-8875878	MET promotes cell motility	2/31	41/10955	0.00593303	0.0182332	0.00776854	COL11A1/FN1	2
203	R-HSA-76002	R-HSA-76002	Platelet activation, signaling and aggregation	4/31	263/10955	0.00613377	0.0184013	0.00784016	FGB/FGG/FN1/THBS1	4
204	R-HSA-8948216	R-HSA-8948216	Collagen chain trimerization	2/31	44/10955	0.00680873	0.0199512	0.0085005	COL11A1/COL12A1	2
205	R-HSA-1474228	R-HSA-1474228	Degradation of the extracellular matrix	3/31	140/10955	0.00706803	0.0202403	0.00862368	COL11A1/COL12A1/FN1	3
206	R-HSA-3781865	R-HSA-3781865	Diseases of glycosylation	3/31	143/10955	0.00749274	0.0209797	0.00893871	FMOD/THBS1/THBS2	3
207	R-HSA-977606	R-HSA-977606	Regulation of Complement cascade	2/31	47/10955	0.00773953	0.0211996	0.0090324	C1QB/C4BPA	2
208	R-HSA-166016	R-HSA-166016	Toll Like Receptor 4 (TLR4) Cascade	3/31	146/10955	0.00793235	0.0212654	0.00906046	FGB/FGG/S100A8	3
209	R-HSA-9013405	R-HSA-9013405	RHOD GTPase cycle	2/31	54/10955	0.0101204	0.0265661	0.0113189	MOSPD2/PLXNB1	2
210	R-HSA-166658	R-HSA-166658	Complement cascade	2/31	58/10955	0.0116088	0.0287137	0.0122339	C1QB/C4BPA	2
211	R-HSA-186797	R-HSA-186797	Signaling by PDGF	2/31	58/10955	0.0116088	0.0287137	0.0122339	THBS1/THBS2	2
212	R-HSA-168898	R-HSA-168898	Toll-like Receptor Cascades	3/31	168/10955	0.0116222	0.0287137	0.0122339	FGB/FGG/S100A8	3
213	R-HSA-2022090	R-HSA-2022090	Assembly of collagen fibrils and other multimeric structures	2/31	61/10955	0.0127845	0.0309779	0.0131986	COL11A1/COL12A1	2
214	R-HSA-1442490	R-HSA-1442490	Collagen degradation	2/31	64/10955	0.0140102	0.0333072	0.0141911	COL11A1/COL12A1	2
215	R-HSA-1650814	R-HSA-1650814	Collagen biosynthesis and modifying enzymes	2/31	67/10955	0.0152849	0.0356648	0.0151955	COL11A1/COL12A1	2
216	R-HSA-3906995	R-HSA-3906995	Diseases associated with O-glycosylation of proteins	2/31	68/10955	0.0157206	0.0360144	0.0153445	THBS1/THBS2	2
217	R-HSA-422356	R-HSA-422356	Regulation of insulin secretion	2/31	78/10955	0.0203649	0.0458211	0.0195228	SLC2A1/CACNA2D2	2
218	R-HSA-6806834	R-HSA-6806834	Signaling by MET	2/31	79/10955	0.0208575	0.046106	0.0196441	COL11A1/FN1	2
219	GO:0062023	GO:0062023	collagen-containing extracellular matrix	18/47	415/19518	1.42084e-18	1.59134e-16	1.04693e-16	FMOD/FGB/CTHRC1/C1QB/APCS/AEBP1/FGG/MFAP4/S100A8/COL11A1/CILP/FBLN2/COL12A1/SFRP1/FN1/THBS1/THBS2/MATN1	18
220	GO:0072562	GO:0072562	blood microparticle	12/47	144/19518	6.83686e-16	3.82864e-14	2.51884e-14	IGKC/IGHV3-7/FGB/C1QB/APCS/IGHA2/IGHG1/FGG/IGHG2/C4BPA/SLC2A1/FN1	12
221	GO:0071735	GO:0071735	IgG immunoglobulin complex	3/47	10/19518	1.55191e-06	5.79379e-05	3.81171e-05	IGKC/IGHG1/IGHG2	3
222	GO:0031091	GO:0031091	platelet alpha granule	5/47	91/19518	2.5912e-06	7.25535e-05	4.77326e-05	FGB/FGG/FN1/THBS1/THBS2	5
223	GO:0034774	GO:0034774	secretory granule lumen	7/47	322/19518	1.11238e-05	0.00019667	0.000129388	FGB/MPO/FGG/S100A8/LTF/FN1/THBS1	7
224	GO:0060205	GO:0060205	cytoplasmic vesicle lumen	7/47	325/19518	1.1813e-05	0.00019667	0.000129388	FGB/MPO/FGG/S100A8/LTF/FN1/THBS1	7
225	GO:0031983	GO:0031983	vesicle lumen	7/47	327/19518	1.22919e-05	0.00019667	0.000129388	FGB/MPO/FGG/S100A8/LTF/FN1/THBS1	7
226	GO:0031093	GO:0031093	platelet alpha granule lumen	4/47	67/19518	2.02389e-05	0.000283344	0.000186411	FGB/FGG/FN1/THBS1	4
227	GO:0005581	GO:0005581	collagen trimer	4/47	85/19518	5.17969e-05	0.000644584	0.000424068	CTHRC1/C1QB/COL11A1/COL12A1	4
228	GO:0019814	GO:0019814	immunoglobulin complex	4/47	108/19518	0.000131657	0.00147456	0.000970108	IGKC/IGHA2/IGHG1/IGHG2	4
229	GO:0071745	GO:0071745	IgA immunoglobulin complex	2/47	10/19518	0.000252277	0.00256864	0.00168989	IGKC/IGHA2	2
230	GO:0009897	GO:0009897	external side of plasma membrane	6/47	426/19518	0.000525516	0.00490481	0.00322685	IGHV2-70D/IGKC/IGHV3-7/FGB/FGG/THBS1	6
231	GO:0005788	GO:0005788	endoplasmic reticulum lumen	5/47	312/19518	0.000894648	0.00770773	0.00507088	FGG/COL11A1/COL12A1/FN1/THBS1	5
232	GO:0071682	GO:0071682	endocytic vesicle lumen	2/47	23/19518	0.00139033	0.0111227	0.00731755	MPO/LTF	2
233	GO:0014704	GO:0014704	intercalated disc	2/47	50/19518	0.00645939	0.0482301	0.0317303	OBSL1/SLC2A1	2

## Sheet: 4_CC_vs_other_cc_groups_upregul
Column1	Unnamed: 0	ID	Description	GeneRatio	BgRatio	pvalue	p.adjust	qvalue	geneID	Count
0	WP5390	WP5390	Pancreatic cancer subtypes	5/29	48/8389	5.30577e-07	4.29767e-05	4.02121e-05	LY6D/AGR2/CTSE/ANXA10/KRT7	5
1	R-HSA-6798695	R-HSA-6798695	Neutrophil degranulation	13/32	481/10955	3.10296e-10	6.05077e-08	4.99739e-08	S100P/CDA/LTF/S100A8/MPO/PRTN3/S100A9/AZU1/LCN2/FGR/JUP/OLFM4/CAMP	13
2	R-HSA-6803157	R-HSA-6803157	Antimicrobial peptides	6/32	95/10955	2.73947e-07	2.67098e-05	2.20599e-05	LTF/S100A8/PRTN3/S100A9/LCN2/CAMP	6
3	R-HSA-6809371	R-HSA-6809371	Formation of the cornified envelope	5/32	130/10955	3.39213e-05	0.00220488	0.00182104	KRT75/KRT19/KRT7/JUP/KRT8	5
4	R-HSA-6805567	R-HSA-6805567	Keratinization	5/32	215/10955	0.000363303	0.017711	0.0146277	KRT75/KRT19/KRT7/JUP/KRT8	5
5	R-HSA-421270	R-HSA-421270	Cell-cell junction organization	3/32	64/10955	0.000835813	0.0325967	0.026922	CLDN18/PRKCI/JUP	3
6	R-HSA-5602498	R-HSA-5602498	MyD88 deficiency (TLR2/4)	2/32	17/10955	0.00109389	0.0342192	0.028262	S100A8/S100A9	2
7	R-HSA-5603041	R-HSA-5603041	IRAK4 deficiency (TLR2/4)	2/32	18/10955	0.00122838	0.0342192	0.028262	S100A8/S100A9	2
8	R-HSA-5686938	R-HSA-5686938	Regulation of TLR by endogenous ligand	2/32	21/10955	0.00167682	0.0408725	0.0337571	S100A8/S100A9	2
9	R-HSA-5668599	R-HSA-5668599	RHO GTPases Activate NADPH Oxidases	2/32	24/10955	0.00219181	0.045051	0.0372081	S100A8/S100A9	2
10	R-HSA-446728	R-HSA-446728	Cell junction organization	3/32	91/10955	0.00231031	0.045051	0.0372081	CLDN18/PRKCI/JUP	3
11	GO:0034774	GO:0034774	secretory granule lumen	13/40	322/19518	4.24901e-14	2.10544e-12	1.45328e-12	S100P/CDA/LTF/S100A8/MPO/PRTN3/S100A9/AZU1/LCN2/FGR/JUP/OLFM4/CAMP	13
12	GO:0060205	GO:0060205	cytoplasmic vesicle lumen	13/40	325/19518	4.78569e-14	2.10544e-12	1.45328e-12	S100P/CDA/LTF/S100A8/MPO/PRTN3/S100A9/AZU1/LCN2/FGR/JUP/OLFM4/CAMP	13
13	GO:0031983	GO:0031983	vesicle lumen	13/40	327/19518	5.17731e-14	2.10544e-12	1.45328e-12	S100P/CDA/LTF/S100A8/MPO/PRTN3/S100A9/AZU1/LCN2/FGR/JUP/OLFM4/CAMP	13
14	GO:0035580	GO:0035580	specific granule lumen	5/40	62/19518	1.65729e-07	5.05475e-06	3.48904e-06	LTF/LCN2/JUP/OLFM4/CAMP	5
15	GO:0042581	GO:0042581	specific granule	6/40	160/19518	8.42039e-07	2.05458e-05	1.41817e-05	LTF/ANXA3/LCN2/JUP/OLFM4/CAMP	6
16	GO:1904724	GO:1904724	tertiary granule lumen	4/40	55/19518	4.78222e-06	9.72384e-05	6.71189e-05	CDA/LTF/OLFM4/CAMP	4
17	GO:0045111	GO:0045111	intermediate filament cytoskeleton	6/40	253/19518	1.18595e-05	0.000206695	0.000142671	KRT75/S100A8/KRT19/KRT7/JUP/KRT8	6
18	GO:0016327	GO:0016327	apicolateral plasma membrane	3/40	23/19518	1.37257e-05	0.000209317	0.000144481	KRT19/JUP/KRT8	3
19	GO:0005882	GO:0005882	intermediate filament	5/40	214/19518	7.28008e-05	0.000986856	0.000681177	KRT75/KRT19/KRT7/JUP/KRT8	5
20	GO:0001533	GO:0001533	cornified envelope	3/40	59/19518	0.000239396	0.00292063	0.00201597	KRT75/JUP/SERPINB5	3
21	GO:0070820	GO:0070820	tertiary granule	4/40	164/19518	0.000346897	0.00384741	0.00265567	CDA/LTF/OLFM4/CAMP	4
22	GO:0043034	GO:0043034	costamere	2/40	18/19518	0.000613692	0.0062392	0.00430661	KRT19/KRT8	2
23	GO:0035578	GO:0035578	azurophil granule lumen	3/40	91/19518	0.000854946	0.00802334	0.00553811	MPO/PRTN3/AZU1	3
24	GO:0071682	GO:0071682	endocytic vesicle lumen	2/40	23/19518	0.00100824	0.00836779	0.00577587	LTF/MPO	2
25	GO:0045095	GO:0045095	keratin filament	3/40	97/19518	0.00102883	0.00836779	0.00577587	KRT75/KRT7/KRT8	3
26	GO:0030018	GO:0030018	Z disc	3/40	129/19518	0.00233091	0.0177732	0.0122679	KRT19/JUP/KRT8	3
27	GO:0031674	GO:0031674	I band	3/40	141/19518	0.00299864	0.0203241	0.0140287	KRT19/JUP/KRT8	3
28	GO:0045335	GO:0045335	phagocytic vesicle	3/40	141/19518	0.00299864	0.0203241	0.0140287	LTF/MPO/ANXA3	3
29	GO:0043296	GO:0043296	apical junction complex	3/40	150/19518	0.00356931	0.0227335	0.0156918	CLDN18/PRKCI/JUP	3
30	GO:0005766	GO:0005766	primary lysosome	3/40	155/19518	0.00391314	0.0227335	0.0156918	MPO/PRTN3/AZU1	3
31	GO:0042582	GO:0042582	azurophil granule	3/40	155/19518	0.00391314	0.0227335	0.0156918	MPO/PRTN3/AZU1	3
32	GO:0005775	GO:0005775	vacuolar lumen	3/40	176/19518	0.00557474	0.0309145	0.0213387	MPO/PRTN3/AZU1	3
33	GO:0030017	GO:0030017	sarcomere	3/40	213/19518	0.00940832	0.049905	0.0344469	KRT19/JUP/KRT8	3
34	GO:0050786	GO:0050786	RAGE receptor binding	2/41	10/18369	0.000216267	0.0223965	0.0151274	S100A8/S100A9	2
35	GO:0035325	GO:0035325	Toll-like receptor binding	2/41	13/18369	0.000373275	0.0223965	0.0151274	S100A8/S100A9	2
36	GO:0016209	GO:0016209	antioxidant activity	3/41	82/18369	0.000808735	0.0243426	0.0164419	MPO/S100A9/NQO1	3
37	GO:0036041	GO:0036041	long-chain fatty acid binding	2/41	19/18369	0.000811419	0.0243426	0.0164419	S100A8/S100A9	2
38	GO:0042742	GO:0042742	defense response to bacterium	9/38	314/18614	1.04639e-08	1.10395e-05	8.261e-06	LTF/S100A8/MPO/ANXA3/S100A9/AZU1/LCN2/FGR/CAMP	9
39	GO:0050832	GO:0050832	defense response to fungus	4/38	56/18614	5.02492e-06	0.00193668	0.00144925	LTF/S100A8/MPO/S100A9	4
40	GO:0019730	GO:0019730	antimicrobial humoral response	5/38	126/18614	5.50715e-06	0.00193668	0.00144925	LTF/PRTN3/S100A9/AZU1/CAMP	5
41	GO:0009620	GO:0009620	response to fungus	4/38	67/18614	1.03191e-05	0.00272165	0.00203666	LTF/S100A8/MPO/S100A9	4
42	GO:0051091	GO:0051091	positive regulation of DNA-binding transcription factor activity	6/38	271/18614	1.68203e-05	0.00347394	0.00259961	LTF/S100A8/ANXA3/S100A9/PRKCI/JUP	6
43	GO:0051238	GO:0051238	sequestering of metal ion	3/38	26/18614	1.9757e-05	0.00347394	0.00259961	S100A8/S100A9/LCN2	3
44	GO:0032496	GO:0032496	response to lipopolysaccharide	6/38	345/18614	6.49439e-05	0.00978798	0.0073245	LTF/S100A8/MPO/S100A9/NQO1/CAMP	6
45	GO:0002237	GO:0002237	response to molecule of bacterial origin	6/38	366/18614	8.99675e-05	0.0118645	0.00887837	LTF/S100A8/MPO/S100A9/NQO1/CAMP	6
46	GO:0006959	GO:0006959	humoral immune response	5/38	250/18614	0.000146728	0.0160666	0.0120229	LTF/PRTN3/S100A9/AZU1/CAMP	5
47	GO:0097305	GO:0097305	response to alcohol	5/38	252/18614	0.00015229	0.0160666	0.0120229	CDA/S100A8/NQO1/CLDN18/JUP	5
48	GO:2001204	GO:2001204	regulation of osteoclast development	2/38	11/18614	0.000220623	0.0211598	0.0158342	LTF/CLDN18	2
49	GO:0051092	GO:0051092	positive regulation of NF-kappaB transcription factor activity	4/38	159/18614	0.000301772	0.0243791	0.0182433	LTF/S100A8/S100A9/PRKCI	4
50	GO:0070486	GO:0070486	leukocyte aggregation	2/38	13/18614	0.000312078	0.0243791	0.0182433	S100A8/S100A9	2
51	GO:0051090	GO:0051090	regulation of DNA-binding transcription factor activity	6/38	465/18614	0.000329582	0.0243791	0.0182433	LTF/S100A8/ANXA3/S100A9/PRKCI/JUP	6
52	GO:0097193	GO:0097193	intrinsic apoptotic signaling pathway	5/38	301/18614	0.000346622	0.0243791	0.0182433	MUC1/S100A8/S100A9/ERO1A/SFN	5
53	GO:0045109	GO:0045109	intermediate filament organization	3/38	73/18614	0.000442354	0.0291677	0.0218267	KRT75/KRT19/KRT7	3
54	GO:0017014	GO:0017014	protein nitrosylation	2/38	17/18614	0.000541339	0.0298435	0.0223324	S100A8/S100A9	2
55	GO:0018119	GO:0018119	peptidyl-cysteine S-nitrosylation	2/38	17/18614	0.000541339	0.0298435	0.0223324	S100A8/S100A9	2
56	GO:0052548	GO:0052548	regulation of endopeptidase activity	5/38	336/18614	0.000572471	0.0298435	0.0223324	LTF/S100A8/S100A9/SFN/SERPINB5	5
57	GO:0036035	GO:0036035	osteoclast development	2/38	18/18614	0.000608223	0.0298435	0.0223324	LTF/CLDN18	2
58	GO:0061844	GO:0061844	antimicrobial humoral immune response mediated by antimicrobial peptide	3/38	82/18614	0.000621941	0.0298435	0.0223324	LTF/S100A9/CAMP	3
59	GO:0031424	GO:0031424	keratinization	3/38	83/18614	0.000644358	0.0298435	0.0223324	KRT75/SFN/KRT7	3
60	GO:0051235	GO:0051235	maintenance of location	5/38	347/18614	0.000662295	0.0298435	0.0223324	ABHD5/S100A8/S100A9/ERO1A/LCN2	5
61	GO:0002523	GO:0002523	leukocyte migration involved in inflammatory response	2/38	19/18614	0.000678904	0.0298435	0.0223324	S100A8/S100A9	2
62	GO:0002544	GO:0002544	chronic inflammatory response	2/38	20/18614	0.000753367	0.0317921	0.0237905	S100A8/S100A9	2
63	GO:0050829	GO:0050829	defense response to Gram-negative bacterium	3/38	90/18614	0.000815818	0.0331034	0.0247718	LTF/AZU1/CAMP	3
64	GO:0045104	GO:0045104	intermediate filament cytoskeleton organization	3/38	92/18614	0.00086962	0.0335777	0.0251267	KRT75/KRT19/KRT7	3
65	GO:0045103	GO:0045103	intermediate filament-based process	3/38	93/18614	0.000897346	0.0335777	0.0251267	KRT75/KRT19/KRT7	3
66	GO:0045216	GO:0045216	cell-cell junction organization	4/38	214/18614	0.000922989	0.0335777	0.0251267	PRTN3/CLDN18/PRKCI/JUP	4
67	GO:0019430	GO:0019430	removal of superoxide radicals	2/38	23/18614	0.0009993	0.0347787	0.0260255	MPO/NQO1	2
68	GO:0098869	GO:0098869	cellular oxidant detoxification	3/38	99/18614	0.00107553	0.0347787	0.0260255	MPO/S100A9/NQO1	3
69	GO:0050764	GO:0050764	regulation of phagocytosis	3/38	101/18614	0.00113953	0.0347787	0.0260255	PRTN3/AZU1/FGR	3
70	GO:0060706	GO:0060706	cell differentiation involved in embryonic placenta development	2/38	25/18614	0.0011819	0.0347787	0.0260255	KRT19/KRT8	2
71	GO:0071450	GO:0071450	cellular response to oxygen radical	2/38	25/18614	0.0011819	0.0347787	0.0260255	MPO/NQO1	2
72	GO:0071451	GO:0071451	cellular response to superoxide	2/38	25/18614	0.0011819	0.0347787	0.0260255	MPO/NQO1	2
73	GO:0051651	GO:0051651	maintenance of location in cell	4/38	233/18614	0.00126459	0.0347787	0.0260255	S100A8/S100A9/ERO1A/LCN2	4
74	GO:2000116	GO:2000116	regulation of cysteine-type endopeptidase activity	4/38	234/18614	0.00128471	0.0347787	0.0260255	LTF/S100A8/S100A9/SFN	4
75	GO:0006909	GO:0006909	phagocytosis	4/38	236/18614	0.00132563	0.0347787	0.0260255	PRTN3/ANXA3/AZU1/FGR	4
76	GO:0046822	GO:0046822	regulation of nucleocytoplasmic transport	3/38	107/18614	0.00134583	0.0347787	0.0260255	SFN/AAAS/JUP	3
77	GO:0002274	GO:0002274	myeloid leukocyte activation	4/38	240/18614	0.00141018	0.0347787	0.0260255	ANXA3/AZU1/FGR/CAMP	4
78	GO:0097529	GO:0097529	myeloid leukocyte migration	4/38	241/18614	0.0014319	0.0347787	0.0260255	S100A8/PRTN3/S100A9/AZU1	4
79	GO:0002444	GO:0002444	myeloid leukocyte mediated immunity	3/38	110/18614	0.00145722	0.0347787	0.0260255	ANXA3/AZU1/FGR	3
80	GO:0000303	GO:0000303	response to superoxide	2/38	28/18614	0.00148345	0.0347787	0.0260255	MPO/NQO1	2
81	GO:0002227	GO:0002227	innate immune response in mucosa	2/38	28/18614	0.00148345	0.0347787	0.0260255	LTF/CAMP	2
82	GO:0051873	GO:0051873	killing by host of symbiont cells	2/38	28/18614	0.00148345	0.0347787	0.0260255	AZU1/CAMP	2
83	GO:0000305	GO:0000305	response to oxygen radical	2/38	29/18614	0.00159129	0.0363854	0.0272278	MPO/NQO1	2
84	GO:0052547	GO:0052547	regulation of peptidase activity	5/38	425/18614	0.00163519	0.0363854	0.0272278	LTF/S100A8/S100A9/SFN/SERPINB5	5
85	GO:1990748	GO:1990748	cellular detoxification	3/38	115/18614	0.00165545	0.0363854	0.0272278	MPO/S100A9/NQO1	3
86	GO:0006882	GO:0006882	intracellular zinc ion homeostasis	2/38	30/18614	0.00170276	0.0366615	0.0274344	S100A8/S100A9	2
87	GO:0051702	GO:0051702	biological process involved in interaction with symbiont	3/38	118/18614	0.0017821	0.0376024	0.0281385	LTF/AZU1/CAMP	3
88	GO:0045927	GO:0045927	positive regulation of growth	4/38	258/18614	0.00183779	0.038017	0.0284487	S100A8/AGR2/S100A9/SFN	4
89	GO:0045671	GO:0045671	negative regulation of osteoclast differentiation	2/38	32/18614	0.00193655	0.0392897	0.0294011	LTF/CLDN18	2
90	GO:0097237	GO:0097237	cellular response to toxic substance	3/38	124/18614	0.00205324	0.040871	0.0305845	MPO/S100A9/NQO1	3
91	GO:0010811	GO:0010811	positive regulation of cell-substrate adhesion	3/38	125/18614	0.00210078	0.041043	0.0307131	AGR2/JUP/OLFM4	3
92	GO:0045471	GO:0045471	response to ethanol	3/38	126/18614	0.002149	0.0412218	0.0308469	S100A8/NQO1/CLDN18	3
93	GO:1990266	GO:1990266	neutrophil migration	3/38	128/18614	0.00224751	0.0423414	0.0316848	S100A8/PRTN3/S100A9	3
94	GO:0002446	GO:0002446	neutrophil mediated immunity	2/38	35/18614	0.00231414	0.0428319	0.0320518	ANXA3/AZU1	2
95	GO:0043542	GO:0043542	endothelial cell migration	4/38	283/18614	0.0025708	0.0467619	0.0349927	S100P/ANXA3/S100A9/JUP	4

## Sheet: 4_CC_vs_other_cc_groups_downreg
Column1	Unnamed: 0	ID	Description	GeneRatio	BgRatio	pvalue	p.adjust	qvalue	geneID	Count
0	GO:0062023	GO:0062023	collagen-containing extracellular matrix	33/142	415/19518	4.75088e-25	1.03569e-22	9.1517e-23	COL6A2/F13A1/LOXL3/MFAP4/TNXB/COL15A1/AMBP/SERPINA5/COL8A1/PODN/LAMA5/ABI3BP/THBS4/APCS/SRPX/MGP/COL5A3/COL16A1/DPT/PRELP/LOXL2/SPON1/ELN/DCN/FBLN5/ASPN/LAMB2/COL21A1/COL8A2/COL14A1/PRSS1/SOD3/OGN	33
1	GO:0005581	GO:0005581	collagen trimer	9/142	85/19518	1.13952e-08	1.24207e-06	1.09753e-06	COL6A2/COL15A1/COL8A1/MARCO/COL5A3/COL16A1/COL21A1/COL8A2/COL14A1	9
2	GO:0005788	GO:0005788	endoplasmic reticulum lumen	13/142	312/19518	4.76549e-07	3.46292e-05	3.05995e-05	COL6A2/COL15A1/COL8A1/PDIA2/CHGB/COL5A3/COL16A1/SPON1/LAMB2/COL21A1/ERP27/COL8A2/COL14A1	13
3	GO:0005604	GO:0005604	basement membrane	7/142	84/19518	2.63993e-06	0.000143876	0.000127133	COL15A1/COL8A1/LAMA5/THBS4/LOXL2/LAMB2/COL8A2	7
4	GO:0030016	GO:0030016	myofibril	8/142	233/19518	0.000311157	0.0135665	0.0119877	TMOD1/LDB3/ANK1/TTN/SLC4A1/SCO2/XIRP2/DES	8
5	GO:0043292	GO:0043292	contractile fiber	8/142	243/19518	0.000411945	0.0149673	0.0132256	TMOD1/LDB3/ANK1/TTN/SLC4A1/SCO2/XIRP2/DES	8
6	GO:0072562	GO:0072562	blood microparticle	6/142	144/19518	0.00065318	0.0203419	0.0179747	F13A1/ITGA2B/AMBP/APCS/SLC4A1/PRSS1	6
7	GO:0030017	GO:0030017	sarcomere	7/142	213/19518	0.000957709	0.0235649	0.0208227	TMOD1/LDB3/ANK1/TTN/SLC4A1/XIRP2/DES	7
8	GO:0030863	GO:0030863	cortical cytoskeleton	5/142	104/19518	0.000980682	0.0235649	0.0208227	PRKCB/TMOD1/GYPC/SLC4A1/EPB42	5
9	GO:0098992	GO:0098992	neuronal dense core vesicle	3/142	28/19518	0.00108096	0.0235649	0.0208227	CHGA/SST/CADPS	3
10	GO:0031594	GO:0031594	neuromuscular junction	4/142	73/19518	0.00198152	0.0392702	0.0347004	LAMA5/NGFR/LAMB2/DES	4
11	GO:0030018	GO:0030018	Z disc	5/142	129/19518	0.0025403	0.0461489	0.0407786	LDB3/TTN/SLC4A1/XIRP2/DES	5
12	hsa04974	hsa04974	Protein digestion and absorption	14/77	103/8659	2.07808e-13	4.1146e-11	3.91554e-11	COL6A2/COL15A1/COL8A1/COL5A3/COL16A1/ELN/CELA3A/COL21A1/CPA1/COL8A2/COL14A1/PRSS1/PRSS3/CTRL	14
13	hsa04972	hsa04972	Pancreatic secretion	10/77	102/8659	1.87498e-08	1.85623e-06	1.76643e-06	PRKCB/PNLIPRP1/CEL/CELA3A/PNLIP/CPA1/PRSS1/PNLIPRP2/PRSS3/CTRL	10
14	hsa04510	hsa04510	Focal adhesion	9/77	203/8659	7.27602e-05	0.00480217	0.00456985	COL6A2/PRKCB/TNXB/ITGA2B/LAMA5/THBS4/FLT1/JUN/LAMB2	9
15	hsa04512	hsa04512	ECM-receptor interaction	6/77	89/8659	0.000131402	0.00650442	0.00618974	COL6A2/TNXB/ITGA2B/LAMA5/THBS4/LAMB2	6
16	hsa04975	hsa04975	Fat digestion and absorption	4/77	43/8659	0.000548437	0.0217181	0.0206674	PNLIPRP1/CEL/PNLIP/PNLIPRP2	4
17	WP306	WP306	Focal adhesion	10/68	199/8389	3.95128e-06	0.000972015	0.000910874	COL6A2/PRKCB/TNXB/ITGA2B/LAMA5/THBS4/FLT1/COL5A3/JUN/LAMB2	10
18	WP3932	WP3932	Focal adhesion PI3K Akt mTOR signaling pathway	11/68	302/8389	2.69081e-05	0.0033097	0.00310152	COL6A2/TNXB/ITGA2B/LAMA5/THBS4/FLT1/NGFR/RPTOR/COL5A3/LAMB2/LIPE	11
19	WP2806	WP2806	Complement system	6/68	95/8389	0.000111872	0.00917346	0.00859644	F13A1/ITGA2B/C7/LAMA5/APCS/DCN	6
20	WP2911	WP2911	miRNA targets in ECM and membrane receptors	4/68	38/8389	0.000236841	0.0145657	0.0136495	COL6A2/TNXB/COL5A3/LAMB2	4
21	R-HSA-1474244	R-HSA-1474244	Extracellular matrix organization	20/92	300/10955	4.22078e-13	1.35909e-10	1.21292e-10	COL6A2/LOXL3/MFAP4/TNXB/COL15A1/ITGA2B/COL8A1/LAMA5/COL5A3/COL16A1/LOXL2/ELN/DCN/FBLN5/ASPN/LAMB2/COL21A1/COL8A2/COL14A1/PRSS1	20
22	R-HSA-8948216	R-HSA-8948216	Collagen chain trimerization	8/92	44/10955	2.5127e-09	3.74887e-07	3.34568e-07	COL6A2/COL15A1/COL8A1/COL5A3/COL16A1/COL21A1/COL8A2/COL14A1	8
23	R-HSA-1474290	R-HSA-1474290	Collagen formation	10/92	90/10955	3.49274e-09	3.74887e-07	3.34568e-07	COL6A2/LOXL3/COL15A1/COL8A1/COL5A3/COL16A1/LOXL2/COL21A1/COL8A2/COL14A1	10
24	R-HSA-1474228	R-HSA-1474228	Degradation of the extracellular matrix	11/92	140/10955	2.22316e-08	1.78964e-06	1.59716e-06	COL6A2/COL15A1/COL8A1/LAMA5/COL5A3/COL16A1/ELN/DCN/COL8A2/COL14A1/PRSS1	11
25	R-HSA-2022090	R-HSA-2022090	Assembly of collagen fibrils and other multimeric structures	8/92	61/10955	3.71656e-08	2.39346e-06	2.13604e-06	COL6A2/LOXL3/COL15A1/COL8A1/COL5A3/LOXL2/COL8A2/COL14A1	8
26	R-HSA-1650814	R-HSA-1650814	Collagen biosynthesis and modifying enzymes	8/92	67/10955	7.90057e-08	4.23997e-06	3.78396e-06	COL6A2/COL15A1/COL8A1/COL5A3/COL16A1/COL21A1/COL8A2/COL14A1	8
27	R-HSA-3000178	R-HSA-3000178	ECM proteoglycans	8/92	76/10955	2.14764e-07	9.87916e-06	8.81664e-06	COL6A2/TNXB/ITGA2B/LAMA5/COL5A3/DCN/ASPN/LAMB2	8
28	R-HSA-1442490	R-HSA-1442490	Collagen degradation	7/92	64/10955	9.84352e-07	3.96202e-05	3.5359e-05	COL6A2/COL15A1/COL8A1/COL5A3/COL16A1/COL8A2/COL14A1	7
29	R-HSA-1566948	R-HSA-1566948	Elastic fibre formation	5/92	44/10955	3.13939e-05	0.0011232	0.0010024	LOXL3/MFAP4/LOXL2/ELN/FBLN5	5
30	R-HSA-216083	R-HSA-216083	Integrin cell surface interactions	6/92	85/10955	7.63939e-05	0.00245988	0.00219532	COL6A2/ITGA2B/COL8A1/COL5A3/COL16A1/COL8A2	6
31	R-HSA-8935690	R-HSA-8935690	Digestion	3/92	22/10955	0.000786291	0.0230169	0.0205414	PNLIPRP1/PNLIP/PNLIPRP2	3
32	R-HSA-8963743	R-HSA-8963743	Digestion and absorption	3/92	27/10955	0.0014488	0.0388762	0.034695	PNLIPRP1/PNLIP/PNLIPRP2	3
33	R-HSA-8874081	R-HSA-8874081	MET activates PTK2 signaling	3/92	30/10955	0.00197476	0.0489132	0.0436525	LAMA5/COL5A3/LAMB2	3
34	GO:0005201	GO:0005201	extracellular matrix structural constituent	24/134	167/18369	1.6066e-24	4.96438e-22	4.24479e-22	COL6A2/MFAP4/TNXB/COL15A1/COL8A1/PODN/LAMA5/ABI3BP/SRPX/MGP/COL5A3/COL16A1/DPT/PRELP/SPON1/ELN/DCN/FBLN5/ASPN/LAMB2/COL21A1/COL8A2/COL14A1/OGN	24
35	GO:0030020	GO:0030020	extracellular matrix structural constituent conferring tensile strength	8/134	41/18369	5.06874e-10	7.8312e-08	6.69607e-08	COL6A2/COL15A1/COL8A1/COL5A3/COL16A1/COL21A1/COL8A2/COL14A1	8
36	GO:0030021	GO:0030021	extracellular matrix structural constituent conferring compression resistance	5/134	22/18369	4.56844e-07	4.48308e-05	3.83326e-05	PODN/PRELP/DCN/ASPN/OGN	5
37	GO:0004806	GO:0004806	triglyceride lipase activity	5/134	23/18369	5.80335e-07	4.48308e-05	3.83326e-05	PNLIPRP1/CEL/PNLIP/PNLIPRP2/LIPE	5
38	GO:0005539	GO:0005539	glycosaminoglycan binding	9/134	232/18369	5.20183e-05	0.00280546	0.00239881	TNXB/SERPINA5/THBS4/NOD1/COL5A3/PRELP/CEL/DCN/SOD3	9
39	GO:0052689	GO:0052689	carboxylic ester hydrolase activity	7/134	133/18369	5.4475e-05	0.00280546	0.00239881	PNLIPRP1/CEL/RGN/PLA2G4D/PNLIP/PNLIPRP2/LIPE	7
40	GO:0097493	GO:0097493	structural molecule activity conferring elasticity	3/134	12/18369	7.95845e-05	0.00343219	0.0029347	TTN/ELN/FBLN5	3
41	GO:0005507	GO:0005507	copper ion binding	5/134	62/18369	8.88594e-05	0.00343219	0.0029347	LOXL3/LOXL2/SCO2/AOC3/SOD3	5
42	GO:0005518	GO:0005518	collagen binding	5/134	66/18369	0.000119894	0.00411636	0.0035197	COL6A2/TNXB/PODN/COL5A3/COL14A1	5
43	GO:0016641	GO:0016641	oxidoreductase activity, acting on the CH-NH2 group of donors, oxygen as acceptor	3/134	16/18369	0.000198293	0.00612724	0.0052391	LOXL3/LOXL2/AOC3	3
44	GO:0008201	GO:0008201	heparin binding	7/134	168/18369	0.000234212	0.00657922	0.00562557	TNXB/SERPINA5/THBS4/COL5A3/PRELP/CEL/SOD3	7
45	GO:0016298	GO:0016298	lipase activity	6/134	126/18369	0.000324235	0.00834905	0.00713886	PNLIPRP1/CEL/PLA2G4D/PNLIP/PNLIPRP2/LIPE	6
46	GO:0016638	GO:0016638	oxidoreductase activity, acting on the CH-NH2 group of donors	3/134	20/18369	0.000395138	0.00939212	0.00803074	LOXL3/LOXL2/AOC3	3
47	GO:0005178	GO:0005178	integrin binding	6/134	151/18369	0.000845274	0.0186564	0.0159522	TNXB/ITGA2B/LAMA5/THBS4/COL16A1/FBLN5	6
48	GO:0051393	GO:0051393	alpha-actinin binding	3/134	28/18369	0.00108811	0.0224151	0.0191661	LDB3/TTN/XIRP2	3
49	GO:0004252	GO:0004252	serine-type endopeptidase activity	6/134	170/18369	0.00155601	0.0300505	0.0256947	CELA3A/PCSK1/PRSS1/PRSS3/KLK1/CTRL	6
50	GO:0042805	GO:0042805	actinin binding	3/134	36/18369	0.00227281	0.0392694	0.0335773	LDB3/TTN/XIRP2	3
51	GO:0030023	GO:0030023	extracellular matrix constituent conferring elasticity	2/134	10/18369	0.00228754	0.0392694	0.0335773	ELN/FBLN5	2
52	GO:0008236	GO:0008236	serine-type peptidase activity	6/134	190/18369	0.00272114	0.0429903	0.0367589	CELA3A/PCSK1/PRSS1/PRSS3/KLK1/CTRL	6
53	GO:0000182	GO:0000182	rDNA binding	2/134	11/18369	0.00278254	0.0429903	0.0367589	BEND3/RPTOR	2
54	GO:0017171	GO:0017171	serine hydrolase activity	6/134	194/18369	0.0030167	0.0443886	0.0379545	CELA3A/PCSK1/PRSS1/PRSS3/KLK1/CTRL	6
55	GO:0030198	GO:0030198	extracellular matrix organization	16/136	314/18614	1.23936e-09	1.0333e-06	9.63951e-07	LOXL3/MFAP4/TNXB/COL15A1/COL8A1/ABI3BP/COL5A3/COL16A1/DPT/LOXL2/ELN/FBLN5/LAMB2/COL8A2/COL14A1/PRSS1	16
56	GO:0043062	GO:0043062	extracellular structure organization	16/136	315/18614	1.29768e-09	1.0333e-06	9.63951e-07	LOXL3/MFAP4/TNXB/COL15A1/COL8A1/ABI3BP/COL5A3/COL16A1/DPT/LOXL2/ELN/FBLN5/LAMB2/COL8A2/COL14A1/PRSS1	16
57	GO:0045229	GO:0045229	external encapsulating structure organization	16/136	317/18614	1.42198e-09	1.0333e-06	9.63951e-07	LOXL3/MFAP4/TNXB/COL15A1/COL8A1/ABI3BP/COL5A3/COL16A1/DPT/LOXL2/ELN/FBLN5/LAMB2/COL8A2/COL14A1/PRSS1	16
58	GO:0030199	GO:0030199	collagen fibril organization	6/136	64/18614	7.21043e-06	0.00392969	0.00366594	LOXL3/TNXB/COL5A3/DPT/LOXL2/COL14A1	6
59	GO:0044241	GO:0044241	lipid digestion	4/136	22/18614	1.80059e-05	0.00785056	0.00732365	AQP1/CEL/PNLIP/PNLIPRP2	4
60	GO:0048251	GO:0048251	elastic fiber assembly	3/136	10/18614	4.40948e-05	0.0160211	0.0149458	MFAP4/TNXB/FBLN5	3
61	GO:0007586	GO:0007586	digestion	7/136	139/18614	7.28914e-05	0.0227005	0.0211769	AQP1/CEL/SST/PNLIP/PRSS1/PNLIPRP2/PRSS3	7
62	GO:0006165	GO:0006165	nucleoside diphosphate phosphorylation	6/136	102/18614	0.000103228	0.0278426	0.0259739	RPTOR/SLC4A1/GPD1/NME2P1/AK5/PKLR	6
63	GO:0046939	GO:0046939	nucleotide phosphorylation	6/136	104/18614	0.000114947	0.0278426	0.0259739	RPTOR/SLC4A1/GPD1/NME2P1/AK5/PKLR	6
64	GO:0016486	GO:0016486	peptide hormone processing	4/136	37/18614	0.000149332	0.0325543	0.0303694	CPE/PCSK1/PCSK1N/SCG5	4
65	GO:0140448	GO:0140448	signaling receptor ligand precursor processing	4/136	40/18614	0.000203164	0.0402635	0.0375611	CPE/PCSK1/PCSK1N/SCG5	4
66	GO:0085029	GO:0085029	extracellular matrix assembly	4/136	42/18614	0.00024603	0.0413945	0.0386162	MFAP4/TNXB/ELN/FBLN5	4
67	GO:0050673	GO:0050673	epithelial cell proliferation	12/136	488/18614	0.000246848	0.0413945	0.0386162	COL8A1/LAMA5/THBS4/FLT1/NGFR/RPTOR/JUN/LOXL2/CRNN/RGN/COL8A2/PTPRN	12

[truncated: 40 more sheets: best_1_3_vs_worst_2_4_progn_Up, best_1_3_vs_worst_2_4_prognoses, binary_sig_Sig2_DE_upregulated_, binary_sig_Sig2_DE_downregulate, binary_sig_Sig3_DE_upregulated_, binary_sig_Sig3_DE_downregulate, binary_sig_Sig5_DE_upregulated_, binary_sig_Sig5_DE_downregulate, binary_sig_Sig8_DE_upregulated_, binary_sig_Sig8_DE_downregulate, binary_sig_Sig9_DE_upregulated_, binary_sig_Sig9_DE_downregulate, binary_sig_Sig16_DE_upregulated, binary_sig_Sig16_DE_downregulat, binary_sig_Sig17_DE_upregulated, binary_sig_Sig17_DE_downregulat, HRD_upregulated_PEA_BH_pvaladj_, HRD_downregulated_PEA_BH_pvalad, KRAS_Mut_WT_nodup_upregulated_P, KRAS_Mut_WT_nodup_downregulated …]
